# Supplementary material for: Identifying carbohydrate-active enzymes of Cutaneotrichosporon oleaginosus using systems biology
Source: Microb Cell Fact. 2021 Oct 28;20:205. doi: 10.1186/s12934-021-01692-2 (PMC8555327; doi:10.1186/s12934-021-01692-2)
Supplement: Supplementary file 12 — Additional file 12: Table S1. Total modified peptides. [file 12934_2021_1692_MOESM12_ESM.xlsx]

## Sheet: Tabelle1
Peptide modified
AAAAAGT(+161.07)K(+324.11)
AAAAS(+656.23)GR
A(+178.05)AAKPAAMDVDK
AAAN(+146.06)AAAGIK
AAANAPQNET(+673.24)LAK
A(+162.05)AAQ(+.98)AALGR
A(+42.01)AAS(+294.10)AAKAQGVGAEKR
A(+162.05)AAS(+162.05)DPEDLTR
A(+162.05)AASDPEDLTR
AAAS(+541.20)DPEDLT(+242.02)R
AAAVQATQTPT(+203.08)K(+192.06)
A(+162.05)AC(+57.02)AALAAGK
AADKAELAVAVSILR(+324.11)
AADSVVSEVLS(+192.06)R
A(+162.05)AEGDSLPAIRAK
A(+178.05)AGADNGEEVS(+541.20)MDK(+161.07)
A(+162.05)AGAQPK(+161.07)
AAGRTDATGANK(+340.10)
AAGVLEPTMS(+242.02)KIK
AAHAKELDAS(+146.06)KAAHK
AAIGKGATAVVRLAHK(+161.07)
AAILTAIYK(+161.07)
AAIVNIILR(+192.06)VGAAVLLYKLTR
AAK(+340.10)AAAATEAGEEIPKK
AAKLIELK(+340.10)
A(+162.05)ALGAKEGEAAR
A(+162.05)ALPAGILVAAIAAAVVI
AALTT(+242.02)KK
AANAAS(+162.05)PS(+203.08)K
AAN(+.98)ADLS(+406.16)ATR
AANGEEGALVR(+162.05)
AAPASK(+161.07)PAAK
AAPASKPAAK(+161.07)
AAPGWSTAAN(+146.06)EK(+162.05)
AAPPPPK(+161.07)
AAPT(+146.06)RAASIK
AAQAQQSK(+324.11)
AAQ(+192.06)S(+242.02)LLVAGSEMR
AASC(+57.02)PIC(+57.02)GDTIQES(+890.23)MLKS(+648.21)VR
AASEGATSR(+162.05)R
AASEGATSRR(+162.05)
AASMS(+703.22)DDELYAFAK
AASSSLM(+15.99)S(+176.03)K
AASSSSS(+192.06)DR
AASSSSSDR(+192.06)
AAT(+162.05)AAAEAPQR
AATAAPVAGP(+148.04)SR
AATEAATALLT(+132.04)R
AATEAATALLT(+162.05)R
AATEAATALLTR(+162.05)
AAT(+132.04)KAKATAAAK
AAT(+132.04)PSDQPK
AATP(+148.04)TGDK
AAVDALVPALK(+162.05)
A(+42.01)AVGT(+132.04)LLPPATAR
AAVGTLLPPAT(+132.04)AR
AAVSNVPSAR(+324.11)
AAVT(+192.06)ELK
A(+162.05)C(+57.02)LETAAR
AC(+57.02)LYAGVK(+340.10)
AC(+57.02)R(+162.05)AQVALAT(+307.09)AALS(+132.04)PER
ADAAAN(+.98)AVSK(+178.05)
ADAAQ(+.98)PK(+178.05)
ADAKALAGFPLMAAS(+192.06)EIR
ADAKALAGFPLMAASEIR(+192.06)
A(+42.01)DDAWLRAALDPHR(+192.06)
ADPDFFVSN(+1337.45)LHKWLFT(+1037.35)HR
ADPNRLGDPT(+365.13)VVK
ADVSGTVEAVVGSLS(+609.24)AIGNK
A(+42.01)DYNAAN(+146.06)GK
ADYN(+.98)AAN(+.98)GK(+178.05)
AEAEAAAQK(+324.11)
A(+42.01)EAEAARGQAEDS(+1168.44)K
AEAEDQS(+283.04)K(+178.05)
AEAEGLS(+294.10)R
AEAEGLSR(+162.05)
A(+162.05)EAEKAEAK
AEAEK(+161.07)AEAK
AEAEKAEAK(+161.07)
A(+178.05)EAELNKLR
A(+42.01)EAEQAVQR(+324.11)
AEAEVAS(+132.04)FEK
AEAK(+178.05)DTQA
AEAYS(+146.06)WPR
AEDGAWT(+162.05)VR
A(+178.05)EEAAAIARGENPR(+192.06)
A(+42.01)EEN(+.98)ERT(+697.25)VR
A(+178.05)EFEEGR
A(+42.01)EGLTGS(+956.28)K
A(+42.01)EKVVSFY(+162.05)K
A(+178.05)EQ(+.98)EAGIAKDRK
AEQ(+.98)LRT(+132.04)AHK
A(+42.01)EQ(+.98)VLS(+192.06)VHR
AET(+445.09)GAAELEAGR
A(+42.01)ET(+146.06)GHGDK
AETLLN(+307.09)K
AEVEPS(+162.05)EA
AEVVSADDLS(+192.06)K
A(+42.01)FDAPGES(+176.03)K
A(+42.01)FGQ(+.98)RDS(+132.04)K
A(+42.01)FLDPPK(+162.05)
AFPETLHTFEIGK(+324.11)
AFPHLFYPS(+161.07)K
AFRQPS(+203.08)PPR
AFSVS(+161.07)AVVAK
AFTSAGS(+792.25)R
A(+176.03)GAHVNEIR
AGAIT(+761.26)PPSDDEDK
AGAKGS(+242.02)ILDIK
AGC(+57.02)ASVQIVDS(+146.06)C(+57.02)AGGGC(+57.02)K(+192.06)
AGENT(+146.06)VALAK(+340.10)
AGESHRSN(+146.06)GR
A(+162.05)GFDAQQT(+162.05)YR
AGFNIAM(+15.99)K(+192.06)
AGGAARAN(+162.05)SNK
AGGT(+161.07)EVR
AGKTAVPLT(+132.04)K
AGKTAVPLTKT(+203.08)LLFKPK
AGKTAVPLTKTLLFK(+161.07)PK
AGKTAVPLTKTLLFKPK(+161.07)
AGKVLSSALVGS(+203.08)R
AGLIT(+1022.38)TPVALKPK
AGLS(+146.06)ASGEER
AGPAGAETALGFKP(+148.04)R(+162.05)
A(+42.01)GRAGRAITLLT(+648.17)R
AGSASQT(+203.08)ALQ(+.98)R
A(+162.05)GS(+203.08)GLAHGSAFR
A(+178.05)GS(+132.04)GLAHGSAFR
A(+42.01)GS(+349.14)GLAHGSAFR
AGS(+203.08)GLAHGSAFR
AGSPS(+406.16)EIAQLRK
AGTLS(+176.03)TVEMK
AGTLST(+176.03)VEMK
AGTVTSTT(+1151.42)AK
AGTVTSTT(+176.03)AK
AGVDAGAVSWSGGS(+1824.67)AR
AGVEVVGKLETS(+162.05)DK
A(+42.01)GVFVGNGVS(+203.08)GR
A(+42.01)GVNVLIVLFRVLK(+178.05)AGK
AHAEITALR(+162.05)
A(+42.01)HGGYS(+1805.55)VFTGVGER
AHGGYSVFT(+907.32)GVGERT(+728.18)R
AHR(+162.05)AALLAAQ(+.98)HRR
A(+42.01)HS(+697.25)SC(+57.02)MWK
AIAAAS(+132.04)GPR(+162.05)
AIDAVLVT(+203.08)PR
AIDVLS(+689.19)R
AIEESS(+146.06)AAGTGDK
AIEESS(+162.05)AAGTGDK
AIEESS(+203.08)AAGTGDK
AIEESSAAGT(+146.06)GDK
AIEESSAAGT(+203.08)GDK
AIEESSAAGTGDK(+162.05)
A(+162.05)IETIPC(+57.02)IKK
A(+42.01)IGC(+57.02)PREAVVVLT(+917.35)K
A(+42.01)ILGLALLT(+203.08)LIAIGVPHR
AIN(+192.06)AGGIAGK
AINET(+777.21)EYGK
AIPLN(+146.06)ADELHLR(+162.05)
A(+178.05)IQ(+.98)ALN(+146.06)PLER
A(+162.05)KDYHGIAVHPRHLSMWER
A(+162.05)KEAPGASIK
AKGDAS(+146.06)ELLK
AKGDAS(+162.05)ELLK
AKLTEP(+148.04)K(+161.07)
AKPPS(+176.03)GLMLQMR
AK(+324.11)R(+324.11)AGLLDGLPGPAK
AKSPIRAK(+161.07)
AKVLAVHP(+148.04)DR
A(+178.05)KVVAEDAASKAK
AK(+192.06)VVGPGGM(+15.99)FVK
ALAAAK(+162.05)GAGVPK(+178.05)
A(+178.05)LADEFGLR(+324.11)
ALADT(+132.04)RLPK
A(+162.05)LALALLVPSALAK(+161.07)
ALAN(+161.07)ASEEK
ALAPLT(+162.05)PTALAVIAR
ALEAAGVS(+294.10)K
ALEEAQ(+.98)T(+192.06)RDR
ALEERLAHK(+161.07)
ALEGLGLK(+178.05)KVPGIQR
ALEGVPLER(+192.06)
ALES(+192.06)PSTNDDK
ALFEDAT(+132.04)AIVK(+324.11)
ALGQP(+148.04)AAGQ
A(+42.01)LGS(+673.24)TIAVDGLEMC(+57.02)R
ALHVNNEK(+161.07)
A(+42.01)LIDAADQS(+192.06)TR
ALIEFRIRGVK(+161.07)
ALIK(+161.07)IGIGVGPK
ALKLFLPVNKPFPS(+132.04)REEVIK(+161.07)
ALLPP(+148.04)LALALRTLAR
ALLR(+192.06)LPVSSAPPPGKGK
ALLTEAS(+947.32)GHR
ALMMFGSPTHR(+162.05)
ALNAANLVP(+148.04)VR(+192.06)
ALPLKRLK(+178.05)
A(+162.05)LQ(+.98)ASALK
A(+42.01)LRDS(+161.07)GIPR
A(+42.01)LS(+802.29)GAGSDPRR
ALSIPVPLRKLLDAK(+162.05)
A(+42.01)LS(+146.06)PLGPGN(+.98)R
ALST(+132.04)QPARTAPR
ALSVPSKGAGAS(+161.07)MK(+324.11)
ALSVPSKGAGAS(+445.10)MK(+192.06)
ALT(+1532.55)DAALNM(+15.99)DK
ALTVAASLVPLASAAVSKIT(+146.06)R
ALTVAASLVPLASAAVSKIT(+161.07)R
A(+178.05)LVTALMDEVAALKN(+511.19)
A(+42.01)MGAMAAIGMGRT(+1240.43)
A(+178.05)MGAM(+15.99)AAVGLR
AMPN(+161.07)TPC(+57.02)K
AMRN(+203.08)ELNR
AMSNATEFTST(+1659.50)FNLYLGR
AMVRLAGPGT(+1141.37)ANGTVYFTQQGGSDEVK
AMVRLAGPGT(+1247.37)ANGTVYFTQQGGSDEVK
A(+178.05)NAALGGQLAKK
ANAALGGQ(+192.06)LAKK
A(+42.01)NAEN(+146.06)GR
AN(+162.05)AMSNER
AN(+161.07)AR(+192.06)ALELAVR(+324.11)
ANFVWSGATPS(+283.05)QR
AN(+.98)GGAK(+324.11)ASK
ANGQKRSIPT(+162.05)AK
ANGSTSNVSSHGASHEQS(+283.05)Q(+.98)T(+162.05)K
ANGSTSNVSSHGASHEQSQTKGGTFGGLKS(+646.20)M(+15.99)LS(+851.25)R
AN(+698.27)IGN(+.98)AAVGGMVK
ANILVPVK(+161.07)
A(+162.05)N(+.98)PAHPDPGM(+15.99)VHHEQPR
ANQKAM(+15.99)TPAPIPELPS(+656.23)ILDGLAK
ANSAIADAYLTPVT(+728.18)R
APAAASKAP(+148.04)AK(+161.07)AAK(+162.05)
A(+42.01)PAKPAGKAAAK(+161.07)
A(+42.01)P(+148.04)ALGRDVLQTK
A(+178.05)PAPAPR
APAQKNAKAAGK(+178.05)
APARAFSS(+162.05)TR
APENPFNQVSVAYN(+.98)AS(+698.24)K
A(+162.05)PGAAGAR(+162.05)GPK
A(+162.05)PGAFGAPK
A(+178.05)PGFGDNR
A(+162.05)PGGVT(+162.05)DVWLAR
APHLVGILATK(+162.05)K
APKITILEALSATGLRS(+203.08)IR
A(+162.05)PLAKVARELT(+404.07)LQR
APLN(+.98)PS(+132.04)GPR
APLT(+294.10)PPSHAPFGGR
APNPS(+146.06)VAAR
A(+178.05)PPALPS(+469.14)R
AP(+148.04)PVTASR
AP(+148.04)QLVLK
A(+162.05)PQQPT(+162.05)VQVPAGVR
APQQP(+148.04)T(+176.03)VQVPAGVR
APQQPT(+132.04)VQ(+192.06)VPAGVR
APQQPTVQVPAGVR(+324.11)
A(+42.01)PS(+203.08)DPGLA
APS(+146.06)GDFR
APS(+132.04)LTELR
APS(+730.26)PAPK
APSPAPKGAAKVAPT(+146.06)AK
APSPQPQQYRAPS(+404.07)PQPQAQLQQQP(+148.04)QQQ(+.98)MYR
APTKPVK(+161.07)APKPKTAVK(+192.06)
A(+42.01)PVAGALLK(+162.05)
A(+42.01)PVN(+.98)AS(+646.20)K
A(+42.01)P(+148.04)VVGGVR(+162.05)
A(+42.01)PW(+161.07)SAALGWKDK
APWS(+146.06)AALGWKDK
APWS(+203.08)AALGWKDK
AQADQPS(+161.07)ASSGVAR
AQADQPSAS(+161.07)SGVAR
AQ(+.98)AEN(+192.06)LAFR
A(+178.05)QALAAGAAR
AQEKAISSKAAGT(+192.06)GK
AQETLNTLPK(+178.05)
AQETTWGEN(+714.27)VPGFER
AQGEAGIT(+646.20)K
A(+42.01)Q(+.98)KAS(+192.06)QLK
AQ(+192.06)LDEVAAQ(+.98)AK
AQLEGWHAN(+349.14)R
A(+162.05)QMATDQK
AQN(+146.06)PGFALQ(+.98)LVAPEDR(+192.06)
AQ(+.98)RAAAPLS(+697.25)R
AQRQSLVDAP(+148.04)R
A(+42.01)QT(+146.06)GFTR
AQVS(+203.08)K(+161.07)LEQAFVK(+162.05)SLH
AQVS(+203.08)K(+161.07)LEQAFVKS(+162.05)LH
ARADSPGT(+161.07)ATAAR
ARAFDQLAALDK(+340.10)
ARETGVSGS(+771.29)GGGVGEGM(+15.99)QR
A(+42.01)RIQ(+.98)AEVAK(+192.06)
A(+42.01)RM(+15.99)MMENVS(+132.04)R
ARPASAAAHSS(+203.08)PRAAAAS(+585.19)K(+340.10)
ARRSVTLR(+162.05)
ARS(+609.24)PLGEFPPAQPR
ART(+161.07)ILPPAAVR
ARTSIPEPQAGK(+162.05)
AR(+192.06)VKAVVGLSGK
AR(+324.11)VK(+178.05)AVVGLSGK(+324.11)
ASAAS(+294.10)TK
ASALPS(+132.04)PR
ASASSTAASS(+1063.41)R
ASASSTAASS(+834.28)R
A(+162.05)S(+192.06)DAAILR
A(+42.01)S(+860.33)DEEGEGSGEGER
A(+178.05)SEGSEK
ASELGS(+161.07)GR
A(+178.05)S(+242.02)GC(+57.02)AGPLDK
AS(+1013.30)GGGGGMGMTVC(+57.02)R
AS(+1013.34)GGGGGMGMTVC(+57.02)R
AS(+192.06)GLAAGK
AS(+445.09)GLAAGK
ASGSMTS(+132.04)T(+132.04)AAANAK
ASHSRQSSR(+162.05)QEAGPS(+161.07)R(+162.05)
ASIRPRAHK(+162.05)
ASLAPASSGAS(+511.19)VAR
AS(+1101.32)LGVDYHR
ASLLGLS(+161.07)VR
AS(+161.07)LLWHR(+192.06)
ASM(+15.99)IAALTPGS(+648.17)K
AS(+695.16)N(+.98)IAVAR
AS(+695.16)NIAVAR
ASNIAVAR(+192.06)K(+178.05)
ASPTMIAHLK(+178.05)
A(+42.01)S(+146.06)QGAGVGDK
AS(+176.03)QGAGVGDK(+162.05)
ASRFVSEIK(+162.05)
AS(+176.03)RPQGSAQ(+.98)PK(+192.06)
AS(+713.25)RTPGAFEADAPAVGR
ASSPAAK(+324.11)
ASSSQSFASVVT(+1538.47)PNATTYR
ASSSQSFASVVTPN(+.98)AT(+1005.36)T(+698.24)YR
ASSSQSFASVVTPN(+.98)AT(+1538.47)TYR
ASSSQSFASVVTPN(+.98)AT(+689.24)T(+849.28)YR
ASSSQSFASVVTPN(+.98)AT(+698.24)T(+1005.36)YR
ASSSQSFASVVTPN(+.98)AT(+703.25)T(+834.28)YR
ASSSQSFASVVTPN(+.98)AT(+730.26)T(+648.21)YR
ASSSQSFASVVTPN(+.98)AT(+778.27)T(+761.26)YR
ASSSQSFASVVTPN(+.98)AT(+802.29)T(+778.27)YR
ASSSQSFASVVTPN(+.98)AT(+851.29)T(+689.24)YR
ASSSQSFASVVTPN(+.98)AT(+989.33)T(+714.27)YR
ASSSQSFASVVTPN(+1540.53)ATTYR
ASSSQSFASVVTPN(+1581.56)ATTYR
ASSSQSFASVVTPN(+1704.63)ATTYR
ASSSQSFASVVTPNAT(+1005.36)T(+698.24)YR
ASSSQSFASVVTPNAT(+1538.47)TYR
ASSSQSFASVVTPNAT(+1704.63)TYR
ASSSQSFASVVTPNAT(+607.14)T(+607.14)YR(+324.11)
ASSSQSFASVVTPNAT(+609.24)T(+607.14)YR(+324.11)
ASSSQSFASVVTPNAT(+609.24)T(+609.24)Y(+162.05)R
ASSSQSFASVVTPNAT(+648.21)T(+933.34)YR
ASSSQSFASVVTPNAT(+689.24)T(+851.29)YR
ASSSQSFASVVTPNAT(+730.26)T(+810.26)YR
ASSSQSFASVVTPNAT(+744.24)T(+834.28)YR
ASSSQSFASVVTPNAT(+778.27)T(+761.26)YR
ASSSQSFASVVTPNAT(+812.32)T(+771.29)YR
ASSSQSFASVVTPNAT(+890.23)T(+648.21)YR
ASSSQSFASVVTPNAT(+892.32)T(+648.21)YR
ASSSQSFASVVTPNAT(+892.32)T(+812.32)YR
ASSSQSFASVVTPNAT(+929.23)T(+736.18)YR
ASSSQSFASVVTPNAT(+933.34)T(+648.17)YR
ASSSQSFASVVTPNAT(+940.33)T(+761.26)YR
ASSSQSFASVVTPNATT(+1704.63)YR
ASSVDTEQVK(+162.05)S(+176.03)R
ASTETPSDRAVEEAAS(+1078.38)VNR
AST(+132.04)KPKLGAT(+242.02)K
ASTVKNM(+15.99)QDK(+161.07)
AS(+162.05)VLPAWERR
ASWGASGK(+192.06)
AS(+192.06)WGLSKGDRFHELK(+192.06)
ASY(+162.05)YAHPALHFHT(+242.02)YMGEGEQYADPDHHDIR(+162.05)
ATAAAALK(+178.05)
AT(+511.19)AELAAAGAK(+178.05)
ATAGDTHLGGEDFDQT(+1490.50)LLDHFK
AT(+132.04)AGSAAQS(+132.04)R
ATAGST(+132.04)RASARR
AT(+566.12)DS(+162.05)VVQR
AT(+753.20)EHKEPIVPASQ(+.98)R
A(+42.01)T(+1141.37)ENM(+15.99)EK
ATGANLS(+817.26)R
ATGEEPELYFRAT(+1102.34)WDSGPR
ATIASAS(+445.09)QPIWAK(+192.06)
ATIS(+1824.67)VAAANASQSGSR
ATISVAAANAS(+810.26)QSGSR
ATISVAAANASQ(+192.06)S(+426.14)GSR(+192.06)
AT(+146.06)KAAPAAMAGR
ATKADTLGSAS(+771.29)R
ATLMVVFQKDGAPIK(+178.05)
AT(+176.03)PDVFVVSRK
A(+162.05)TQATIVVPK
AT(+162.05)QATIVVPK
AT(+656.23)RILISAPVSGSGR
AT(+132.04)R(+162.05)VLSEEEK
ATSALAPQ(+192.06)PPR
ATSALAPQPPR(+192.06)
ATTASESQVPT(+783.17)PRAEARS(+929.23)R
AT(+192.06)VAGRQR
AT(+176.03)VGVAAGGGR
AT(+242.02)VGVAAGGGR
ATVVPDVIIRKVLAEAVVVK(+162.05)
AVAAVAAQK(+178.05)K(+192.06)R
AVASSDK(+178.05)
AVAT(+203.08)PPKPPAK
AVFDGQ(+.98)ANAGK(+192.06)
AVGDEIPPS(+192.06)LPK
AVGGDIAGIVIGS(+132.04)S(+146.06)ADVAK(+161.07)
AVIGLGAAVLVGSIALLFVT(+161.07)PR
AVIS(+146.06)GEGK
AVIT(+146.06)LAPK(+162.05)FVLTVIR
AVKN(+.98)VN(+203.08)EIIGPALVESK
AVLDLLPP(+148.04)LVPVK
A(+162.05)VNQSIGR
A(+178.05)VP(+148.04)AVLAQ(+.98)EIR
AVPT(+176.03)GPANVN(+.98)LIK(+178.05)
A(+162.05)VQHGPVMALGEP(+148.04)DGNDLVDK(+324.11)
A(+42.01)VS(+730.26)ALVEVK
AVSSLES(+162.05)ALR
AVVGLS(+132.04)GK
AVVGLS(+146.06)GKTK
A(+178.05)VWVDARDRDAP(+148.04)K
AWASGVP(+148.04)R
AWGAS(+146.06)GP(+148.04)YLK(+324.11)
AWLAITIIIGFVLLT(+161.07)K
AWLAITIIIGFVLLT(+162.05)K
AYDAS(+161.07)HAQEGRGK
AYDAVS(+349.14)K
A(+178.05)YEEAEAAKTK
A(+178.05)YVTQQSAGLDTR
C(+57.02)(+178.05)ARHSAHGGGGPQ(+192.06)C(+57.02)GGR
C(+57.02)(+178.05)ARHSAHGGGGPQC(+57.02)GGR(+192.06)
C(+57.02)(+162.05)ATAGLFGK(+324.11)
C(+57.02)AWAAHQ(+.98)GST(+997.31)K
C(+57.02)C(+57.02)VAAGIT(+1052.35)PAS(+1345.47)IR
C(+57.02)DMPMAC(+57.02)C(+57.02)SKTC(+57.02)VSPC(+57.02)HSC(+57.02)LGLTKTAIN(+162.05)QT(+566.12)K
C(+57.02)ES(+161.07)QGVFK(+324.11)
C(+57.02)FDDGLYQAS(+1161.45)K
C(+57.02)GAC(+57.02)KC(+57.02)AC(+57.02)VEEMEAEET(+1091.28)VGR
C(+57.02)GLSTSDMNGT(+1900.58)HAPEQHLKR
C(+57.02)GT(+915.25)FREWAQ(+.98)AVVER
C(+57.02)GVTAC(+57.02)VEGWTVRAS(+835.30)R
C(+57.02)LALAYAAS(+176.03)R
C(+57.02)(+42.01)LEAGSGPAVGS(+162.05)R
C(+57.02)LNC(+57.02)ETTS(+1286.40)SR
C(+57.02)LNC(+57.02)GHQTST(+713.25)NN(+700.25)
C(+57.02)S(+162.05)ELP(+148.04)FR
C(+57.02)SGGGAGTGTGTGTGTGTGTGTGTGTGTGTGTGTGT(+958.38)GGAPLSAC(+57.02)ATK
C(+57.02)SGGKC(+57.02)T(+1864.67)PTGPTC(+57.02)TPPQVDC(+57.02)NGK
C(+57.02)S(+646.20)IDC(+57.02)IN(+.98)LQ(+.98)NDNR
C(+57.02)VDTSSDSSNC(+57.02)GAC(+57.02)GT(+703.22)K
C(+42.01)(+162.05)VLALLVALLGLLNLVAAAPR
C(+57.02)(+42.01)VLALLVALLGLLN(+161.07)LVAAAPR
C(+57.02)VNAK(+340.10)GEEFAPC(+57.02)Q(+.98)Q(+.98)FK
C(+57.02)VQADS(+162.05)C(+162.05)PR(+192.06)
C(+57.02)VTQTVASAGC(+57.02)TGPT(+132.04)DT(+527.18)K(+161.07)
C(+57.02)VTQTVASAGC(+57.02)TGPT(+132.04)DTK(+178.05)
C(+57.02)VTQTVASAGC(+57.02)TGPT(+365.13)DT(+294.10)K(+161.07)
C(+57.02)WAAT(+404.07)GGM(+15.99)AGS(+203.08)R
C(+57.02)(+42.01)WVDDNM(+15.99)DGAKTLR
DAASAIC(+162.05)N(+.98)VLEGYK(+178.05)
DAAS(+132.04)PVAHLAIS(+203.08)PR
DAGVAYASLS(+689.24)EDR
DAHGEIITIT(+1482.44)
DAIAVN(+162.05)GLPK
DALEATPST(+132.04)SLC(+57.02)SGGGR
DAQPGTNGAWPS(+162.05)DNSSPSSSSPR
DAQPGTNGAWPSDNS(+162.05)SPSSSSPR
DAQPGTNGAWPSDNSSPSS(+1823.65)SSPR
D(+178.05)AQVGDAPQR(+162.05)
D(+176.03)AREAWISGGR(+192.06)GR
D(+176.03)AREAWISGGRGR(+192.06)
D(+42.01)AS(+349.14)ALIVS(+146.06)HR
D(+42.01)AS(+365.13)ALIVS(+146.06)HR
DAVSIQ(+.98)IFK(+324.11)
D(+162.05)AVSLLQ(+.98)R(+162.05)
DC(+57.02)FSELTPIS(+1013.34)VR
DC(+57.02)FSELTPIS(+1038.38)VR
DDAPEPTADDDDDGAAVPT(+1501.56)GPDNESQVK
D(+42.01)DEPVAAPPAK(+162.05)
DDGGRN(+146.06)SAGGGM(+15.99)N(+203.08)GFK
DDIQAKLEQ(+192.06)AK
DDIVALLR(+192.06)
DDRRSASASASAS(+648.17)AS(+851.29)PAPAGGR
D(+178.05)DSDS(+510.17)DEYDL
DDTASLGAGDN(+.98)PHVHVMNES(+1313.48)R
D(+42.01)EELLFAEAS(+486.16)AK
DEGEGMS(+307.09)AADAAKS(+539.22)VR(+162.05)
DEIT(+406.16)PVTIK
DEPGIT(+146.06)ETLK
DEPT(+365.13)PISYVW(+161.07)HR
D(+162.05)ERVAAS(+242.02)K
DESS(+162.05)LAGTDKEK
DES(+242.02)S(+242.02)PYAAMLAAQDVAQK
DEWS(+242.02)KAQARER
DFGLGNDIS(+176.03)AK
DFGTEGDST(+792.25)K
DFLASSGVS(+192.06)R
D(+162.05)FNPPGGR(+162.05)
DFT(+192.06)KDLEVQER
DFTNVAREVS(+1143.41)R
DGAIPGS(+161.07)K
DGAPYS(+146.06)T(+132.04)K
DGEDDN(+.98)LN(+.98)S(+1136.42)QFR
DGEEGLTTDAVNDKLLQT(+1038.38)
D(+42.01)GIQILIGT(+778.27)PAK
DGKGVDTNVKYS(+1085.32)MN(+.98)PFDEIAM(+15.99)EEAVR
DGKGVDTNVKYSMN(+1494.52)PFDEIAM(+15.99)EEAVR
DGLT(+192.06)WAPS(+203.08)K
DGN(+1227.44)AVEKSYR
DGNT(+486.16)LRELIAS(+541.16)K
DGPAIN(+162.05)R
DGPAINR(+162.05)
DGQVIDEFT(+426.14)GAVPAK
DGRAAEVAS(+406.16)PK
DGRSGIAMK(+324.11)
DGSN(+.98)LT(+777.21)MVGK
DGT(+161.07)PLAHIS(+162.05)R
DGT(+161.07)PLAHISR(+162.05)
DHESTS(+1050.16)ASLK
DIDGGPSTPS(+1062.39)PFEIK
D(+42.01)IILKVAGILT(+162.05)VK
D(+42.01)ILGDINDIMLSDDK(+340.10)
DILSW(+161.07)PP(+148.04)TK
DIN(+.98)SHDAT(+695.16)PK
DIVFAAS(+161.07)LY(+162.05)L
DKEGLGGK(+178.05)LDK
D(+42.01)KGQGC(+57.02)TAN(+821.28)K
DK(+161.07)PTVIT(+616.22)
DLDNVK(+162.05)TGK
D(+162.05)LDRPGSK(+324.11)MHK(+162.05)
DLGGN(+307.09)AGTK
DLLAAELVS(+672.22)K
DLN(+146.06)YDAQK
DLPGGS(+132.04)VKAGTK(+178.05)
DLPT(+349.14)WVTLK
DLT(+162.05)KEEAYIQK
D(+162.05)LVLETT(+162.05)LVVEL
DMEDAPKPPAKDTVN(+.98)APT(+703.25)PVPS(+851.25)R
DMFSTTDDS(+703.22)K
D(+42.01)MKGVHALLQQLGAVLSK(+162.05)K
DMRELC(+57.02)EK(+162.05)
DN(+146.06)AELVN(+.98)ELM(+15.99)TR
DN(+146.06)AELVNELM(+15.99)TR
DNDAAYHHN(+1378.48)PYR
D(+42.01)N(+.98)GKGHGK(+161.07)GGK
D(+42.01)NGKGHGK(+161.07)GGK
DNNFSAS(+307.09)P(+148.04)ARDR
DNSSRNIVS(+162.05)S(+566.12)R
DNSSRNIVS(+176.03)S(+192.06)R(+192.06)
DNSSRNIVS(+192.06)S(+192.06)R(+192.06)
DNSSRNIVS(+307.09)S(+283.05)R
DNSSRNIVS(+445.10)S(+283.05)R
DNSSRNIVS(+728.18)SR
DNSSRNIVSS(+728.18)R
DNTGFDIK(+178.05)
DNTGFDLK(+178.05)
DNTTPAPAPMS(+1150.40)LR
D(+42.01)PDVLIIGGGHNGLGC(+162.05)S(+539.22)AVLR
DPDYYRHYQHHHDSNDC(+162.05)YT(+525.21)T(+283.05)R
DPGGIEVP(+148.04)R
DPNAPITTQARQVFDGAT(+695.16)QHASNDPQAQNVR
DPN(+146.06)DPSNFDK
DPNYGSYMGS(+933.34)YKRS(+1011.33)Q(+.98)LER
DPSRSSS(+176.03)R
DPT(+146.06)PAIS(+146.06)HHAR
DQAMSSSS(+697.25)R
DQAMSSSS(+947.32)R
DQEQ(+.98)AK(+161.07)IVK
DQLELISSAK(+192.06)
DQ(+.98)LVET(+851.29)AKMVGAGHEQ(+.98)MR
DQRAVEQ(+.98)AS(+656.23)K
DREQDN(+203.08)PK
DSDEHQVS(+648.17)K
DSDNQYGSGNTGSS(+810.22)GFGS(+851.29)GR
DSEYGAGMRSNSPGN(+1661.52)SR
DS(+161.07)GDGAKS(+146.06)K
DS(+192.06)GGFGGK(+162.05)
DS(+132.04)HGIPQVK(+162.05)
DSLIST(+1182.29)K
DSNGAINYAQAVS(+146.06)VR(+192.06)
D(+42.01)S(+672.22)PLT(+672.22)APALPK
DS(+132.04)Q(+.98)DVFLK
DSQP(+148.04)EMAK
DSSEAEASRSSGSDSAC(+57.02)GNVAS(+1345.47)SK
DSSEAEASRSSGSDSAC(+57.02)GNVAS(+673.24)S(+672.22)K
DS(+648.21)YVGDEAQSKR
DS(+810.26)YVGDEAQSKR
DSYYS(+947.32)QRGS(+956.28)R
D(+42.01)TFSTVEVWHPKT(+1784.63)GQ(+.98)K
DTIDTADAT(+1440.42)K
DTLSAQ(+.98)S(+703.25)PR
DT(+445.09)QNLER
DTSPSP(+148.04)EATR
DT(+176.03)YPGSQWR
DTYRS(+132.04)PRGQPAPQR
D(+42.01)VALAIN(+203.08)AK
DVAPSSLN(+.98)K(+192.06)
DVAPSSLNK(+192.06)
DVATAGGAAVAAGAAS(+161.07)S(+162.05)AAAVAGK
DVATAGGAAVAAGAASSAAAVAGK(+324.11)
D(+42.01)VETIQ(+.98)S(+176.03)R
D(+178.05)VK(+161.07)AVLASVGIEADDAK
DVN(+161.07)AAVANVR(+162.05)
DVN(+.98)AAVANVRT(+453.15)K
D(+162.05)VVLAGWLQAAR
D(+42.01)VVLAGWLQ(+.98)AARR(+324.11)
DWAGKSAQSN(+.98)IK(+161.07)
DW(+162.05)TLVAALAS(+349.14)PHIR(+324.11)
DWT(+162.05)LVAALAS(+349.14)PHIR(+324.11)
DYGPGSPQ(+.98)Q(+.98)HGMC(+57.02)FFS(+1538.47)GR
DY(+162.05)LVDLEK
DYQERLR(+162.05)
D(+42.01)YSQAVDVAALS(+963.32)K
E(+42.01)AAAAAAAQVEAAKK(+192.06)
E(+42.01)AAAADEDGFEAVGP(+148.04)R
EAADLVHK(+161.07)
EAALVAQLDIT(+744.24)R
EAATIN(+349.14)LKK
EADVGKS(+646.20)K
EADWTSWEKVIS(+753.20)GM(+15.99)
E(+162.05)AEEARAR
EAEGAGDS(+176.03)K(+162.05)
E(+162.05)AEKEAERAR
E(+178.05)AEKEAERAR
E(+178.05)AEKLAHSFR
EAFLATSAGGAAGGREYT(+615.20)T(+203.08)R(+192.06)
E(+162.05)AGGARGEK
EAIEN(+.98)LPAER(+162.05)
EAISQSAAQHTATVRDLHAS(+146.06)K
E(+162.05)AK(+178.05)LITGGK(+162.05)
E(+42.01)AKP(+148.04)KPSIYK
E(+42.01)ALAFLDS(+860.33)FK
EALVEKT(+162.05)Q(+.98)AVNK
EAQ(+.98)AEYWPRLT(+1091.28)K
EAQ(+.98)GVAP(+148.04)RAFVR
E(+42.01)AVAELGPS(+176.03)IK(+161.07)
EAVEPPVTAS(+294.10)SVA
EAVGT(+203.08)VVKSR(+324.11)
E(+42.01)AVR(+162.05)AIVHQ(+.98)R
EAVTQLPVK(+324.11)R(+162.05)
E(+42.01)AWES(+146.06)LADK
EC(+57.02)PQGGGGGGGGGGGGRGC(+57.02)FN(+192.06)C(+57.02)GEDGHFS(+527.18)REC(+57.02)PQ(+.98)GGGGGGGGGGGGR
EC(+57.02)SERT(+146.06)R
EDC(+57.02)VFTIDPTNS(+963.32)R
EDGDEEMK(+324.11)DK
E(+162.05)DGGGGGGGGGR
EDIAK(+162.05)LN(+.98)DGPHVVVGT(+132.04)PGR
EDLEGKGP(+148.04)AGK
E(+42.01)DLRDLR(+192.06)
EDRSHTGPRS(+753.20)R
E(+42.01)DVT(+176.03)DVN(+.98)R
EDVYC(+57.02)C(+57.02)MYTSGSTGT(+1392.41)PK
E(+42.01)DWS(+689.19)DDDFM(+15.99)
EDYPDRDDEN(+1620.49)WM(+15.99)K
EEAAER(+162.05)PGR
EEAAERPGR(+162.05)
EEAEATTK(+340.10)
EEAN(+192.06)VSAAAAR(+192.06)
E(+42.01)EKDGT(+161.07)PGVR
EENGLTSPTRS(+672.22)R
EEP(+148.04)PPNEAEK
EETP(+148.04)LDAEK
EFDVHSALNGT(+876.32)K
EFLEQALN(+161.07)K(+192.06)
EFS(+242.02)PQ(+.98)LNKR
EGAYTVEESQRAAGMSAPDN(+1576.58)RQR
EGDDEMHISIVAPT(+1282.48)DDQIQR
EGDDEMHISIVAPT(+1449.50)DDQIQR
E(+42.01)GDDEMHISIVAPT(+1532.55)DDQ(+.98)IQRAK
EGDKAPT(+132.04)PGSGR
EGEGGGGGGGGGGGN(+.98)GK(+192.06)K
EGEGGGGGGGGGGGN(+.98)GKK(+192.06)
E(+42.01)GGLGPN(+162.05)LK
EGHTAAQLAKS(+1005.36)M(+15.99)AEFENR
EGHTAAQLAKS(+1021.36)MAEFENR
EGLIKRVVHHNAQLVYT(+203.08)R
E(+42.01)GNLT(+146.06)PAAK
EGS(+744.24)NYFPIVGGAHN(+.98)GEK
EGTPETLVN(+161.07)T(+146.06)PNGK
EHQSNN(+.98)SAHES(+646.20)K
EIAGGHGDGWR(+192.06)
EIAQDFK(+162.05)TDLR
E(+178.05)IDNIDDK
EIEDGGT(+146.06)GK
EIEK(+324.11)ASK
EIEVIAN(+892.32)EIKTLQR
EILPGLQ(+192.06)LLGK
E(+178.05)IQRSLAELAAN(+.98)R
EIS(+146.06)HQVVSRK
EIS(+307.09)PPAR
EKLLGSES(+242.02)P(+148.04)R
EKS(+956.28)QAAGRALT(+656.23)DADLAEYR
E(+42.01)LAAT(+672.22)PQ(+.98)VPFPR
ELAEAALSGT(+132.04)GVK(+178.05)
ELAEAHGT(+162.05)LSR
E(+42.01)LALTGKT(+656.23)K
ELALT(+771.29)GKT(+778.27)K
ELATALDRALDAK(+178.05)
ELAT(+162.05)AVN(+.98)AKPQDIADLEAGR
ELC(+57.02)GGLS(+1003.23)E
E(+42.01)LDAQ(+192.06)AR
ELEALK(+161.07)ASHAK
ELEAQHK(+324.11)
ELIASKIK(+324.11)
E(+42.01)LKR(+162.05)LDAIS(+192.06)R
ELLPS(+146.06)C(+57.02)PAVVVDR
E(+42.01)LN(+.98)DAT(+146.06)GK
ELSALASAGVT(+964.34)K
E(+162.05)LSGLPATAAGDR(+162.05)
ELSPYQLY(+162.05)VK
ELS(+146.06)RGPDDALAGVER
ELVAQS(+161.07)QAHAK
EMEEQYVSGQEDMDEMS(+162.05)FS(+307.09)PEMK(+178.05)
EMIEAAEAT(+1052.28)K
EMIEAAEAT(+689.24)K
EMIEAAEAT(+939.26)K
EM(+15.99)PAHLFHVIT(+1643.50)AMEPYR
EMQSAFFGAQET(+132.04)K
EMVGSGSR(+192.06)
ENDSLTLAAVK(+162.05)
EN(+146.06)ERQ(+.98)KVLAAAGLK
ENGPAHSN(+.98)ANS(+203.08)K(+161.07)
EN(+146.06)LVVDRR
EP(+148.04)AC(+57.02)LLR
E(+42.01)P(+148.04)IVPAS(+132.04)QRR
E(+42.01)P(+148.04)LKPIN(+.98)AR
EPLQAGTP(+148.04)
EPQ(+192.06)APETVPR(+162.05)PR
EPQQLDAALEALK(+192.06)
EPRAGILTIKN(+203.08)PGVK
E(+178.05)PTPRPR
E(+42.01)PVEDLR(+192.06)
EPYGPPSS(+989.33)AGPAGSPSAGFNQR
EPYGPPSSAGPAGSPS(+1052.35)AGFNQR
E(+42.01)QHIS(+1011.33)KLIHQMV
EQQAQAGGAPAS(+1063.41)
EQQ(+.98)KELLAKAAK(+178.05)
ERDAIS(+146.06)PPK
ERDLFS(+349.14)KLLS(+609.24)K(+178.05)
ERESETAKGATSGES(+132.04)VQ(+.98)PDK(+324.11)
ERGRAAATS(+192.06)LG
ES(+132.04)AGAKALR
ESGALSADT(+283.05)WPEAPNR
ESLAALT(+689.19)AALK
ESSLPT(+146.06)PFS(+161.07)PK
ESSLPT(+161.07)PFS(+146.06)PK
ESYNEQTGSGPM(+15.99)GWQN(+1419.50)M(+15.99)AK
E(+178.05)TADKLGL
E(+162.05)TDKLAEAQEAK
ET(+162.05)DKLAEAQEAK
ET(+176.03)EALKAS(+161.07)HAK
ETETLN(+.98)T(+1050.16)QPAK
E(+162.05)T(+486.16)GVFTVGR
E(+42.01)T(+648.21)GVFTVGR
ET(+648.21)GVFTVGR
ETGVFT(+203.08)VGR
ETIAAQ(+192.06)AAEIER
ET(+161.07)IISGC(+57.02)IDR
ETISR(+324.11)VTGGMK(+178.05)VK(+178.05)
ETNYQYPEPT(+656.23)QSK
ET(+162.05)PAAPQR
E(+42.01)VAAAISGMK(+162.05)
EVAAAISGMKLS(+203.08)K(+162.05)
E(+178.05)VEPTDK(+162.05)
E(+42.01)VHHT(+146.06)PGVHSAVHEEIR
EVIVAGGTVNS(+146.06)PK
EVLR(+192.06)VTKK
EVTSP(+148.04)LSQ(+.98)PR
E(+42.01)WGLRDEEAT(+646.20)MK
EWGLRDEEAT(+713.25)MKGGHGGS(+728.18)R
EWQAESKAK(+178.05)
EYATHLPAGEAGVPSVPS(+132.04)AR
EYETLPVQGMLS(+810.26)C(+57.02)NHEK
EYRHPSC(+57.02)LVK(+162.05)
FAEDYASS(+777.21)DWS(+777.21)DEPR
FAS(+161.07)C(+57.02)GGDK
FDPSEVK(+161.07)
FDTGSC(+57.02)AC(+57.02)S(+307.09)K(+161.07)
FEDAEVQS(+1969.70)DMKHWPFK
FEDPTVAAQLN(+406.16)EK
FEFVHS(+161.07)R
FEGPDQQPDS(+146.06)LAEK(+161.07)
FEPGN(+.98)VVMVT(+794.23)GGRNMGR
F(+178.05)ERLVDAAET(+176.03)YIPK
FERPNN(+162.05)K
FFAGKFATGSSLS(+673.24)K
F(+42.01)FEGN(+.98)AAEMHAALT(+1091.28)K
FGAPGMNHN(+162.05)YY(+162.05)PGWDTGHR
F(+42.01)GAPPPMPVR(+324.11)
FGAVADWDAS(+176.03)R
F(+178.05)GPFPN(+146.06)GDK
FHKAMKAQ(+.98)DIS(+426.14)R
FHLGSLPPT(+176.03)LR
FIEKFLAVS(+161.07)K(+162.05)
FIEKFLAVS(+162.05)K(+161.07)
FIEKFLAVS(+294.10)K
FLAFLS(+162.05)Q(+.98)VDKK
F(+178.05)LIFGTRNELGR
FLPALQ(+.98)GAGT(+1050.16)K
FLPALQGAGTK(+178.05)
FLVRT(+673.24)LIGNLRIGAVR
F(+178.05)NPELAQR
FNTT(+527.18)SAGLR
F(+42.01)PESLVAVYMR(+324.11)
FPNQ(+.98)N(+552.22)QTK
FPNQN(+552.22)QTK
FPRLAVT(+161.07)LK
FPSAEAAGGTEETTPAASGTS(+162.05)TP(+148.04)MYK(+162.05)
FPST(+192.06)ATR
FPSVSS(+146.06)PHTK
F(+42.01)QDEDKT(+672.22)AK
FQQ(+.98)RQAAGK(+178.05)
F(+162.05)R(+192.06)AGLVEIATN(+.98)R
F(+42.01)RDMSGAMLDEDQ(+.98)K(+162.05)
FSDAEVQ(+192.06)R
FS(+192.06)LDASQ(+.98)IK(+192.06)
FS(+1860.43)N(+.98)SDYIAAVR
FS(+192.06)N(+162.05)SDYIAAVR
FSN(+.98)S(+1860.43)DYIAAVR
FSSEGEVGT(+689.19)GSVLLK
FSSEGEVGTGS(+689.19)VLLK
F(+178.05)TDALERRR
FTNAAST(+162.05)C(+57.02)LMT(+192.06)QC(+57.02)K
FTNAASTC(+57.02)LM(+15.99)T(+132.04)QC(+57.02)K(+178.05)
FVGC(+57.02)AAT(+162.05)AK
FVIGGPQ(+192.06)GDAGLTGR
FVPEITAGK(+178.05)
FVS(+146.06)EIKGNDPKDVK(+161.07)
FVVSVLVR(+162.05)
FWLAR(+162.05)PDGEGPVSVS(+161.07)ER
FYGAPT(+132.04)AIT(+294.10)N(+.98)HFQYK
GAAPGPSSSSSSS(+510.17)AS(+541.16)APAPAGEK(+178.05)
G(+42.01)AATAPN(+192.06)APPK
GAGAGEGGLIST(+176.03)TR
G(+42.01)AIVLAKLAVVPVR(+162.05)
G(+42.01)AKGAIES(+132.04)ELGK
G(+178.05)AKTAC(+57.02)K(+324.11)
GALGVGS(+541.20)R
G(+162.05)ALPGER(+162.05)
G(+42.01)APEVDVIEGQIDT(+672.22)R
GAPGVAADVS(+146.06)HINT(+242.02)K
G(+42.01)APR(+192.06)GGAAR(+162.05)APR
GASAKGLNNPRS(+161.07)IK
G(+178.05)AS(+607.14)YDQIKEVIK
GATTEGLS(+161.07)AGAK
G(+162.05)AVGAVLQTARDR
GAVIET(+307.09)IVAR
GAWEGGGGGPR(+162.05)
GAWQTLQ(+.98)YW(+161.07)AVLR
GC(+57.02)EVVVS(+162.05)GK
GC(+162.05)KIS(+404.07)YELIAAVC(+57.02)YK(+178.05)
GC(+57.02)LLDGK(+161.07)
GDAHFTYTPAQ(+.98)HMT(+1031.34)AR
GDAWLT(+192.06)K
GDDDS(+283.04)N(+404.07)AR
GDEPSES(+1443.54)QLEPEAVADEGATDADR
GDGILPYVR(+324.11)
GDGVTPKHRR(+162.05)
GDPPRYSIN(+1184.43)R
G(+162.05)DTDAAIAR
GEDAVLAFR(+192.06)AAR
GEHPSWT(+1547.52)LK
GEKVDSDAT(+1052.28)VAMMVR
G(+42.01)ELDDEVIR(+162.05)
G(+42.01)ELLRQGLLGLQK(+161.07)
GEMKGSAIN(+656.23)GPVAK
GEPAPT(+176.03)PR(+162.05)
GEPEDEP(+148.04)QEGGEGEGDAAGAAAAAAPAAT(+365.13)DAPAAAAGEDVEMS(+404.07)
GEQGEEGGEEGGEMK(+192.06)
GEQGPVT(+161.07)PTHPVN(+.98)R(+162.05)
GES(+132.04)EMSAADAVR
GESNAASVSS(+689.24)LR
GET(+771.29)DNAC(+57.02)IC(+57.02)TDK
GETDN(+1332.47)AC(+57.02)IC(+57.02)TDK
GETDNAC(+57.02)IC(+57.02)T(+242.02)DK(+178.05)
G(+42.01)EVFGAPVGSGLFT(+1183.41)
G(+42.01)EVT(+132.04)LEAGPR
GFHVHQFGDLSSGC(+57.02)TS(+849.28)AGAHFNPHGK
GFKLVALKLATPS(+203.08)K
GFKVGGLGMS(+242.02)DK
G(+42.01)FLAGGT(+146.06)PR
GFLPADNGAEK(+162.05)
GFMALQTESHDS(+203.08)T(+609.24)GK
GFMALQTESHDS(+609.24)T(+203.08)GK
GFMALQTESHDS(+812.32)TGK
GFMALQTESHDST(+812.32)GK
G(+176.03)GAPTRGGAGR
G(+178.05)GAVPLPTPR
GGAVP(+148.04)LPTPR
G(+162.05)GAVPPPLAHVDES(+176.03)R
GGDVKQ(+.98)ALLAC(+162.05)K(+161.07)
G(+178.05)GELLTK
GGFGAPS(+146.06)ASSK
GGGDGGN(+365.13)GGGGGGN(+.98)SR(+192.06)
GGGFGN(+.98)K(+192.06)
GGGFSGGR(+162.05)GGR
GGGGGFS(+283.04)S(+607.14)R(+324.11)GGGGGR
GGGGGFS(+607.14)S(+607.14)RGGGGGR
GGGGGGGN(+1821.55)R
G(+162.05)GGGGRGGP(+148.04)GGR
GGGGGS(+146.06)R(+162.05)
G(+42.01)GGGYDEDDGFVVADS(+510.17)DDDDDEYGK(+324.11)
GGGKAGGGGTK(+178.05)
GGGRGGAQN(+161.07)EQQGR
GGGS(+1102.34)GSGGR
G(+42.01)GGSLAS(+132.04)R
GGGSSGSGGSRGS(+132.04)S(+494.17)GS(+511.19)R
GGGTSS(+161.07)R
GGHGGGS(+161.07)SPQ(+.98)R(+162.05)
GGHGGGSS(+161.07)PQ(+.98)R(+162.05)
GGHGGGSSPQR(+324.11)
GGHGGR(+162.05)VEER(+162.05)
GGKAGLAAN(+161.07)N(+.98)AAT(+539.22)AR
GGKPMVQVDNKGT(+307.09)LK(+178.05)
GGLDLN(+161.07)EALK
GGLLGLGKSK(+161.07)
GGMSR(+192.06)PSPPGYR
GGQ(+.98)VFLS(+406.16)K
GGQ(+.98)VLEVSGK(+340.10)
GGRGAAANIIPSS(+349.14)TGAAK
GGRGAAANIIPSST(+349.14)GAAK
GGRGARAPT(+146.06)APR
G(+42.01)GR(+162.05)GGGP(+148.04)RGR
GGR(+192.06)NGAGYGGGFGGGR
G(+178.05)GSAEDEARVGK
GGS(+132.04)AEDEARVGK
GGS(+161.07)AEDEARVGK
G(+42.01)GS(+283.04)ENVELAR
G(+42.01)GSERGGLP(+148.04)GRR
G(+162.05)GSGLEAAK
GGVPAAFDRILPT(+162.05)LQGVK
GGVVVVDEIPK(+324.11)
GGYASSPS(+242.02)WSK
GHDHVQVS(+834.28)
G(+42.01)HDY(+162.05)DIIN(+146.06)EDTGK
G(+42.01)HDY(+162.05)DIINEDT(+146.06)GK
GHGS(+242.02)ALGAGAAGAGVGALGAHQYN(+.98)ER(+192.06)
GHWRGENATLETVIC(+57.02)PAS(+656.23)YT(+646.20)DR
GIASDVLMNWES(+541.20)VK
GIDVAAN(+162.05)EMGK(+178.05)
GIDVLVNAT(+426.14)GK
GIQ(+.98)GIN(+203.08)AETVVAR
GISGGQ(+.98)K(+178.05)
GIS(+203.08)P(+148.04)QLLAK
GKAAAVGVSTAKAP(+148.04)K
GKAAVTSAT(+161.07)TRK
G(+42.01)KAGLLS(+697.25)IGK
GK(+162.05)EGEGGGGGGGGGGGN(+146.06)GKK(+192.06)
GK(+340.10)GVKLDVAQER
GK(+162.05)IS(+176.03)PPNK
GK(+162.05)LLLKLAELVER
GKLPSEVPLST(+176.03)ANADTIK
GKS(+176.03)GGQVR
G(+42.01)KT(+161.07)FALVLAALAIVENK
GKVIGGAIGGVLGVLVLT(+146.06)AILALFWR
G(+178.05)KVKGGATAK
GK(+178.05)VKGGATAK
GLALSLTPATK(+192.06)
GLATISAET(+132.04)K(+192.06)
GLATISAET(+161.07)K(+162.05)
GLDFGSAGAPK(+162.05)
GLEVPIVAVVKN(+.98)TK(+161.07)R
G(+162.05)LGANSVAR
GLGQHLGK(+178.05)
GLGT(+162.05)SGAQ(+192.06)DAVK(+192.06)
GLGVPPGLS(+812.32)LVMASK
G(+42.01)LKDGVLSPR(+324.11)
GLPS(+203.08)QAQAGP(+148.04)QRR
GLS(+161.07)AVAQ(+192.06)AESLRYK(+161.07)
GLSGGQ(+.98)K(+178.05)
GLSVS(+132.04)RLLSGLFGK(+192.06)
GLTAEVDAAGAES(+203.08)HEDDLR
GLVGEIIAR(+192.06)
GLVKSGKGVTVLGK(+192.06)
G(+42.01)MAQVGAYRS(+511.19)AK
GM(+15.99)ERT(+915.25)AALARDFAAEAR
G(+178.05)MLFGP(+148.04)GGMK
GMT(+445.10)GIIIDLC(+57.02)SR
GNDWFPLSGS(+876.32)K
GNEAQVAMIK(+192.06)T(+349.14)YREK
GN(+1419.50)EKFQK
GNEPASWEVDADKPKPEGET(+1620.44)R
G(+162.05)N(+146.06)FGGP(+148.04)MGK
GN(+365.13)FGGP(+148.04)MGK
GN(+1118.33)GGPGGQ(+.98)GGQ(+.98)R
GNNILHLT(+192.06)K
GNNILHLT(+494.17)K
GNPVGGN(+1378.43)VTTNLATGR
GNPVGGN(+1378.48)VTTNLATGR
GNPVGGN(+203.08)VTTNLATGR
GPAT(+162.05)GFSFGGDK
GPATGVIK(+162.05)
G(+42.01)PGAPGASGS(+1806.63)PS(+1850.69)PK
GPLAT(+307.09)PVGK
GP(+148.04)LVAATLRALDR(+162.05)
G(+42.01)P(+148.04)LVPLK
GPPQATLP(+148.04)K
GPPTVHVGGK(+161.07)
GPQVAVLAR(+162.05)
GPS(+146.06)APNSAPAR
GPSTSSNN(+1444.53)VK
GPT(+146.06)LEVVVSRMK(+162.05)
GP(+148.04)VEELIAK
G(+42.01)PVRLPTKVLK(+178.05)
GPVSAIS(+132.04)S(+161.07)IIQ(+.98)RPR
GQ(+.98)AEDSKAPS(+1533.57)SGAKSLC(+57.02)IPFDQDR
GQAQM(+15.99)N(+1540.53)INA
G(+42.01)QAYMQFS(+703.22)AR
GQEAALILEAGVS(+349.14)GKHAR
G(+42.01)Q(+.98)EIDVWVMGR(+324.11)
G(+162.05)Q(+.98)GAPAS
GQTPMPKIGYGS(+203.08)N(+203.08)KK
GQ(+.98)W(+162.05)YPNTGEK
GQWYPNT(+616.22)GEK(+161.07)
G(+42.01)RAT(+161.07)PAVGNR
GR(+192.06)GAP(+148.04)RGGAAR
G(+162.05)RGFGGSGPR
GRGGIPLGP(+148.04)R
GRILTGVVHS(+132.04)TK
GRPLKSK(+192.06)
GRR(+324.11)N(+.98)PEDLATAGVVK(+178.05)
GRVAS(+646.20)EGSASPIR
GS(+1050.16)AIN(+.98)GPVAK
GSAN(+192.06)LSK
GSAQLSSSEGEEAT(+890.23)PPT(+939.26)GIR
GSASPNT(+176.03)K
GSAST(+947.32)PPAR
GS(+146.06)ELLPR(+192.06)ELVDMVEER
GS(+192.06)ELSAGAR
G(+42.01)SGAASP(+148.04)YR
G(+42.01)S(+404.07)GDDEGGGDEER(+192.06)
GS(+1021.36)GDDEGGGDEER
G(+42.01)S(+132.04)GGGSGR(+192.06)
GS(+1159.36)GGGSGR
GS(+132.04)IDAASAAEFLLN(+486.16)R(+162.05)
GS(+714.27)LASAGRGQSPFR
G(+42.01)S(+1031.34)LMVGGNGDVM(+15.99)PR
GS(+1031.34)LMVGGNGDVM(+15.99)PR
GS(+132.04)LMVGGNGDVMP(+148.04)R(+324.11)
GSLN(+.98)AAGSVS(+294.10)FPR
GS(+1031.34)LQNDAAR
GS(+406.16)LQ(+.98)NDAAR
GSNSSLHSNS(+203.08)AK(+161.07)
GSPN(+.98)GAGAS(+162.05)VR(+162.05)
GS(+242.02)PPVDPFAT(+294.10)R
G(+42.01)SPVVVHLK(+162.05)
G(+178.05)S(+445.09)QAC(+57.02)NEC(+57.02)R(+162.05)
GS(+1015.40)QVDMSTGLTR
GS(+132.04)QVPGVR
GS(+161.07)RPQTAPK(+161.07)AER(+162.05)
G(+162.05)S(+527.18)S(+585.19)GGGGGGGGGGGGGR
G(+162.05)S(+585.19)S(+527.18)GGGGGGGGGGGGGR
G(+162.05)S(+585.19)S(+541.16)GGGGGGGGGGGGGR
G(+162.05)S(+616.22)S(+511.19)GGGGGGGGGGGGGR
G(+42.01)S(+132.04)SGGGGGGGGGGGGGR(+192.06)
G(+42.01)SS(+1247.37)GGGGGGGGGGGGGR
GS(+1288.40)SGGGGGGGGGGGGGR
GS(+283.04)S(+146.06)GGGGGGGGGGGGGR(+192.06)
GS(+648.17)S(+695.16)GGGGGGGGGGGGGR
GS(+695.16)S(+646.20)GGGGGGGGGGGGGR
GSTQMS(+162.05)GDDAAQ(+192.06)PLAAS(+453.15)PPR
GSVANM(+15.99)SLGGGK(+192.06)
GS(+132.04)VPAAP(+148.04)K
GS(+132.04)VTVQ(+.98)N(+.98)VGR
G(+162.05)S(+176.03)WGDGAHLR
GTAQEAAT(+203.08)R
GTDPSS(+146.06)PSAR
GT(+689.24)EGGHAPAFGS(+728.18)R
GTGGKGN(+161.07)QAGGGAT(+365.13)K(+161.07)
GT(+294.10)GIVAAPAS(+349.14)K
GTGLYSQMDAIS(+689.24)EFS(+672.22)LN(+700.25)GHR
GTIGITLNGDWAEPYDAS(+1110.40)PDNVKAAQDK
GTIGSSTPPR(+162.05)
G(+162.05)TLPADDM(+15.99)PAAK
GTN(+161.07)PALQ(+.98)GRAMR
GTPDAPQ(+.98)C(+57.02)GFS(+728.18)R
GT(+132.04)PSGEDK
GTPS(+1050.16)PSDEHR
GT(+132.04)PTAPRANAK(+192.06)
GTPVT(+132.04)RES(+192.06)YEK
GTPVTR(+192.06)ES(+132.04)YEK
GTQS(+132.04)HAAK(+192.06)
GTQTQMLSISS(+161.07)THGNDK(+178.05)
G(+42.01)TQVDMLQVYVR(+324.11)
GT(+349.14)RVPAPAAPPAEPTR
GTSALGGNT(+703.22)K
GT(+132.04)S(+283.04)DIQ(+.98)LER
GT(+203.08)SDIQ(+.98)LER
GT(+283.04)S(+132.04)DIQ(+.98)LER
G(+178.05)VAGAGVLALYDK(+192.06)
G(+178.05)VAVPAAQHASK
GVC(+57.02)EADDLSEENGDAT(+242.02)N(+406.16)EDVYM(+15.99)DENR
GVEGATIQ(+.98)LW(+162.05)K
G(+42.01)VGDGVEEGRVGR(+192.06)FR
GVGS(+132.04)VGGFILMT(+162.05)K
G(+42.01)VGT(+161.07)VVGAPGR
GVGT(+307.09)VVGAPGR(+162.05)
GVLAS(+426.14)GGGTADK(+340.10)
GVLLHGVPGGGKTQLVK(+192.06)
G(+42.01)VLLLGAIPPLVLLIAR(+162.05)
GVPLGS(+146.06)KVR
GVSITPSTLFQAN(+1700.46)QTR
GVSITPSTLFQAN(+1702.58)QTR
GVSITPSTLFQAN(+1864.63)QTR
GVSITPSTLFQAN(+892.32)QT(+810.26)R
GVSITPSTLFQAN(+947.32)QT(+917.35)R
GVSITPSTLFQANQT(+404.07)RC(+57.02)DS(+616.22)K(+192.06)
GVT(+162.05)NDVC(+57.02)QK
GVTN(+161.07)DVC(+57.02)Q(+.98)K
GVVSVGQ(+.98)GVGK(+178.05)
GVVS(+294.10)VGQ(+.98)GVGKGVGAVGK(+340.10)
G(+178.05)WVLEGER
GYESEGSNVS(+1225.46)R
GYESEGSNVS(+1532.55)R
GY(+162.05)FALVKHANR
GYVTWVSGNEKS(+283.05)WTM(+15.99)EAK
HAAFDS(+146.06)GESDM(+15.99)FK(+324.11)
H(+162.05)AAGIQDVK
HAAVS(+917.35)GGAEWR
HAGTGVGTGVGTGMTDTTAGT(+1278.37)HAS(+1230.36)PR
H(+42.01)AN(+162.05)QT(+176.03)EAEAAEAEAER
H(+42.01)AS(+294.10)QDADALADDQ(+.98)WAR
H(+162.05)ASRILQ(+.98)KAY(+162.05)R
HDNDTHTTGTTDT(+1677.59)TLPGGDRR
HDQPTKVLAYSDPET(+703.22)C(+57.02)TPASMGLRSYMQR
HDST(+162.05)AS(+541.16)LPAIAAGPFGR(+192.06)
HEAAT(+161.07)KIQR
HFDEKDEIVS(+1214.41)LIS(+1062.39)R
HFEDFGLEAEFVTHN(+862.31)S(+648.21)M(+15.99)R
HGC(+57.02)C(+57.02)VLQ(+.98)RSIDHAS(+1548.54)PGQR
HGGGS(+162.05)QP(+148.04)AGSR
H(+42.01)GIGGK(+162.05)GT(+146.06)LGR
H(+162.05)GLINATR
HGLSDLT(+146.06)KR
HGSGFGGGYGGGGDGYPGN(+1661.52)R
HHPDAT(+648.21)R
H(+162.05)IADLT(+568.21)K
HILS(+132.04)P(+148.04)DAAPLMR
HKSGT(+162.05)VDVR
H(+42.01)LK(+178.05)C(+57.02)QITVVHVK(+192.06)
HLVAQGGLDK(+161.07)VAEVN(+161.07)K
HMHP(+148.04)REASAVASPR
H(+162.05)N(+146.06)IPTAAFK(+192.06)
HNISWHT(+146.06)K
HPFLLGLHSC(+57.02)FQT(+761.26)ET(+933.34)R
H(+162.05)PLLLPVIR(+162.05)
HP(+148.04)NLWILPK
HPYNWS(+132.04)ALKK
HQNN(+192.06)IGR
H(+178.05)RLADIVEDK
HSSGSGS(+283.04)DSD
H(+178.05)TEILK(+162.05)IEK
HVAMDIQ(+.98)VN(+.98)S(+1015.40)GK
HVLS(+162.05)LLRELIALTHALK
HVQ(+.98)VDGN(+192.06)R
HVSNS(+146.06)LKDR
IAAARPIAAFAVPK(+161.07)LAR
IAADS(+146.06)SPIVSGATPVAVTR
IAAGAGVTIP(+148.04)AR
I(+42.01)ADFGLS(+176.03)K
IAEEKANLEVK(+192.06)
I(+178.05)AELEAQ(+.98)R
I(+178.05)AELEAQR
IAGVQDEFS(+192.06)Q(+.98)R
IAHIIVLS(+192.06)VR
I(+42.01)AKQIGLDK(+161.07)
I(+42.01)ALGK(+161.07)VTNPPILPIPAVR
IALGKVTNPPILPIPAVR(+192.06)
IALTTKERLSVLIIGK(+192.06)
I(+178.05)AQ(+192.06)Q(+.98)QNLR
IASAGS(+146.06)APK
IASAGSAPKK(+192.06)
IAS(+794.23)ALQ(+.98)NK
IASMAAGSST(+176.03)GR
IATGAIT(+698.24)RVR
IC(+162.05)KQIAERTGGR
I(+42.01)C(+162.05)SDELADK
IC(+57.02)TAEVNGVTT(+1304.40)AK
IC(+57.02)TAEVNGVTT(+445.10)AK
IDDLLEKQ(+.98)Q(+.98)K(+192.06)
IDGN(+.98)N(+.98)NVVLN(+203.08)GD
IDGNN(+.98)NVVLN(+203.08)GD
IDGNNN(+.98)VVLN(+203.08)GD
IDK(+161.07)PIPVGK(+192.06)LVK
IDLAKLGFLPK(+162.05)K
IDMSDSTSPEAWERT(+1241.45)EEGC(+57.02)R
IDMSDSTS(+242.02)PEAWERT(+161.07)EEGC(+57.02)R(+162.05)ALEAELK
IDVSVNAP(+148.04)QSGK
IDYT(+510.17)FDGTAATSR
IDYTFDGTAAT(+132.04)S(+486.16)R(+162.05)
IEAWALAT(+283.05)AVPPS(+161.07)PR
I(+178.05)EDAQLK
IEDVTPIPSDS(+162.05)T(+132.04)R
IEIPANR(+162.05)
I(+42.01)EIVARAKLIGVK(+178.05)
IEIVARAKLIGVK(+178.05)
I(+42.01)EMKM(+15.99)S(+712.14)A
IENELSRK(+178.05)
IENGAMLS(+161.07)AR
IENPET(+161.07)AGR
IEN(+.98)Q(+.98)IIS(+192.06)R
IENQ(+.98)IIS(+192.06)R
IENQ(+.98)IISR(+192.06)
IESPDGK(+161.07)
I(+162.05)GANIPAEAR
I(+162.05)GGKQNK
IGGLYVIS(+203.08)ILILSLNLR
I(+42.01)GIGVGPK(+161.07)
I(+162.05)GNVPAGEK
IGNVPAGEK(+161.07)
IGPLGLS(+161.07)PK
IGPLGLS(+146.06)PKK
IGPLGLS(+162.05)PKK
IGPLGLSPKK(+162.05)
I(+162.05)GPQPVLGR
IGPQ(+.98)P(+148.04)VLGR
I(+178.05)GP(+148.04)VS(+203.08)PR
IGQFPTVC(+162.05)VAK
IGSAQN(+730.26)TR
IGTANTT(+203.08)VDSVDEVM(+15.99)R
IIAS(+176.03)EITHPIK(+340.10)
IISLHALPSPVPLSVGSK(+162.05)
IIS(+761.26)QSVLIDR
IISQS(+161.07)VLIDR
I(+42.01)IYGGSVN(+161.07)GK(+178.05)
IK(+161.07)AGGWQLVAVFLK
IK(+178.05)C(+57.02)DS(+132.04)NDPC(+57.02)AHC(+57.02)IR
IKSLPN(+146.06)ILGLHLK
IKTVSPRT(+132.04)PR
ILAAQ(+192.06)AAGT(+146.06)LK
ILAELGGGAALHT(+162.05)GK
ILAGS(+656.23)PPK
ILDDERGW(+161.07)EK
ILEDS(+1021.36)SK
ILEDS(+851.25)SK
ILEDSS(+132.04)K
I(+178.05)LENNARLK
I(+178.05)LEQVT(+365.13)NGVK
I(+178.05)LEQVTN(+203.08)GVK(+162.05)
ILEVGGVK(+161.07)
ILGAALTSGLY(+162.05)PK(+324.11)
I(+42.01)LGANEISAHR(+192.06)GR
I(+162.05)LPTLRK(+324.11)
I(+162.05)LTLDAYR
I(+42.01)MQFS(+294.10)ERK
IN(+146.06)AAAAAR
INDLRAT(+242.02)LSK
INEEN(+192.06)GVGR
I(+178.05)N(+.98)EIM(+15.99)NAR
I(+178.05)N(+.98)EIMNAR
INFQS(+161.07)PGQIAGK(+192.06)K(+161.07)
IN(+552.22)IALP(+148.04)SAVP(+148.04)LGQR
INKS(+162.05)Y(+162.05)PLVQTK
IN(+.98)M(+15.99)PVDIR(+192.06)
INM(+15.99)PVDIR(+192.06)
INVEGT(+146.06)LPEGVAS(+132.04)K(+178.05)
IN(+161.07)VGQNVEQK
INVLLQAYISNLK(+161.07)
I(+42.01)PAAPLGIIK(+178.05)
I(+42.01)PLPASVRKVLPPALLR(+192.06)
IPLRPAIP(+148.04)RLVRGPSR
I(+178.05)PSVVSWK
IQATFGSAGQQAVES(+714.27)K
IQEQLN(+146.06)R(+192.06)PK
IQEQLN(+203.08)RPK
IQIT(+132.04)LRIPRSPVIGDK
I(+42.01)QLPLVKS(+192.06)PLLRGIK(+162.05)
I(+178.05)QMLNNVDGK
IQYIGVGPAR(+162.05)
IRGVKTN(+161.07)IPFLIR
IRLN(+.98)QQ(+.98)S(+162.05)QKR
IRPPEFLN(+203.08)K
I(+178.05)SAPPPPR
ISFSGS(+146.06)SMK
ISKT(+132.04)PASPR
ISLSQ(+192.06)FPK
ISLSQFPK(+192.06)
ISNQ(+192.06)RQTAN(+161.07)PR
ISPKSVQES(+294.10)LQR
I(+178.05)SQ(+.98)AVLDHK
ISSVFS(+648.21)VLR
IS(+404.07)TVVVQP(+148.04)R
ITAITVGPAK(+161.07)
ITELEGKAGSAVK(+324.11)
ITIT(+656.23)NDKGRLS(+948.34)K
I(+42.01)TKIPLLEAVAQT(+673.24)K
ITKIP(+148.04)LLEAVAQTK
IT(+132.04)KIPLLEAVAQTKK
IT(+146.06)KIPLLEAVAQTKK
ITK(+178.05)IPLLEAVAQT(+162.05)KK
ITKIP(+148.04)LLEAVAQT(+161.07)KK(+161.07)
ITKSMKVVAS(+161.07)TK
I(+178.05)TLEVAR
ITLLQKT(+192.06)LK
ITLTS(+714.27)RNVK
IT(+161.07)N(+406.16)AAAKLR
IT(+132.04)PFVAQALAR
ITPGQNTYGSTDPMNSGSAVT(+161.07)GQHGAPGS(+132.04)EGR
ITPSDVT(+162.05)VHR
ITPSDVTVHR(+162.05)
ITT(+146.06)TDVEAVK(+192.06)
ITVDLGYQATATT(+203.08)QVK(+192.06)
IT(+176.03)VGQAPT(+203.08)EK
ITVT(+283.05)GAIGSAAHAAKDK(+178.05)
IVAEAT(+132.04)AAPADAPVVSEK(+178.05)AK
I(+178.05)VAETAAIR
IVALGLPESIKQ(+.98)PPLVN(+146.06)GK
IVALPLAIVAFALT(+146.06)TK
I(+42.01)VANLAVVGAPT(+161.07)AVVLR
IVGNGSKARELALT(+349.14)GR
I(+162.05)VK(+192.06)PLVVAGVVLIVVAQGMLVR
IVKP(+148.04)LVVAGVVLIVVAQ(+.98)GMLVRFR
IVLNRIVS(+176.03)LK(+178.05)
IVN(+162.05)ESAEARK(+178.05)
I(+162.05)VNGQ(+.98)ETK
IVN(+162.05)GQET(+162.05)K(+340.10)
IVNT(+1823.65)IYTPAGSGTMDC(+57.02)K
I(+178.05)VRQNEK
IVSGDLKS(+132.04)PDQVAAAVK
IVSS(+161.07)IEQKEESK
I(+42.01)VTGDAMN(+146.06)R
IVVS(+161.07)PVVALVPR
IVVSP(+148.04)VVALVPR(+162.05)IR
IWDLTQAINVK(+192.06)
IY(+162.05)PAGESDTDR
IYPAGESDT(+192.06)DR
K(+161.07)(+178.05)AAAEAK(+161.07)A
K(+42.01)(+162.05)AAAEAKA
K(+42.01)AAQAIQT(+146.06)AAVQGR(+192.06)
K(+42.01)ADAAANAVS(+161.07)K
KADVVHK(+178.05)
KAEEK(+161.07)APAK
K(+162.05)(+192.06)AEIVEVN(+.98)GK
KAELVVFS(+146.06)N(+.98)AK
KAGNT(+176.03)AAP(+148.04)K
K(+178.05)(+178.05)ALADAGLN(+.98)K
K(+161.07)(+178.05)ALEAAGHK(+162.05)
K(+161.07)ALGVLNARK
K(+42.01)ALIALAT(+697.25)PGK
K(+161.07)ANKDEAAEK
KAPPPAAK(+161.07)LPPK
KAS(+283.04)EGSEK
KAS(+283.05)EGSEK
KASEGS(+283.04)EK
KAS(+176.03)RPQGSAQ(+.98)PK(+192.06)
KAS(+132.04)VAIILFVGR
KAS(+307.09)VPVK
K(+42.01)(+192.06)DAVAAR
KDGS(+162.05)HLGVS(+192.06)EK(+161.07)K
KDLTAPFTLRS(+283.05)WR
K(+42.01)DSAELFK(+340.10)
KDS(+162.05)K(+161.07)AAPAS(+307.09)PDR
KDS(+132.04)LAAES(+294.10)DVEGIAN(+.98)DRGR
K(+162.05)EADVAAAETK(+161.07)
KEADVAAAET(+947.32)K
K(+42.01)(+192.06)EEEEAAALK
KEGEKIS(+146.06)LSLFP(+148.04)KPEAAEEK(+192.06)
K(+192.06)EHEQ(+.98)YR
KEN(+.98)AAER(+162.05)EK
KEVEEDR(+192.06)
KEVELAER(+192.06)
K(+178.05)(+178.05)EVK(+162.05)EAR
KFGASKN(+192.06)K
KGAGS(+161.07)GAR
KGAGS(+648.21)PLLAK
K(+42.01)(+192.06)GALT(+176.03)GGYHDNR
K(+161.07)GAWEGGGGGPR(+162.05)
KGGAGNTPPLSR(+324.11)
K(+162.05)GGAQDVDR
KGISSGLSVVVKR(+192.06)
KGIT(+203.08)EEVAK(+192.06)
K(+161.07)GLHLLSHK
K(+42.01)(+162.05)GLLPHVLENLLAARK
KGSDEAEAS(+146.06)R
KGSK(+178.05)GVK
KIIT(+161.07)QTALPLANLIK(+178.05)
K(+42.01)(+162.05)ILQLLRLLQINNGVFVR
KKSVAIR(+162.05)
K(+42.01)(+162.05)LC(+57.02)ELALAEYAALVS(+242.02)K(+161.07)
K(+42.01)LDPITT(+132.04)VEGEVR
K(+42.01)LLASAMVLLLLK(+162.05)
K(+162.05)LLKEGAVVK(+161.07)
KLNAAAHITK(+192.06)
KLTP(+148.04)AAYHTLS(+307.09)R
K(+161.07)(+178.05)MQVSGLGGEK(+340.10)
KN(+162.05)GEQLMT(+192.06)R
KN(+146.06)TVALK(+340.10)
KNTVALKGPLAT(+132.04)PVGK
KNTVALKGPLATPVGK(+162.05)
K(+42.01)PAGVNLAEN(+161.07)K(+192.06)
K(+42.01)PAGVNLAEN(+192.06)K(+161.07)
K(+162.05)PDAVVEEK
K(+42.01)P(+148.04)FTVNEQ(+.98)IK
KP(+148.04)GAIIEPIR(+162.05)
KPGKT(+146.06)PKPKK
K(+162.05)PLIIAS(+162.05)PKGLLR
K(+42.01)(+162.05)PLIVIGS(+349.14)AAVEGK
KPPNITVK(+161.07)
K(+42.01)(+162.05)PSAPKPAAAK
K(+42.01)(+161.07)PSEARLR
K(+42.01)PSKLDLLVR(+162.05)VR
KPS(+192.06)LDLAPR
K(+42.01)PS(+736.18)RASILVPDDDK
K(+42.01)PS(+753.20)RASILVPDDDK
KQALLNSGVVIAALQK(+178.05)
K(+42.01)QALPPT(+406.16)FK
K(+42.01)RALGHVPVAK(+161.07)
K(+42.01)(+192.06)RGILFTPIK(+192.06)
K(+162.05)RVAPPGLK
KSAAKPVAKAPAKPAPIK(+161.07)
KSDNS(+132.04)SQALQK
KSEFS(+162.05)VR(+162.05)SK
KSEFSVR(+324.11)SK
KSEGESPK(+340.10)
KS(+406.16)FAQN(+192.06)GK
KS(+192.06)GRPLQ(+.98)SHAK
KSGR(+192.06)PLQ(+.98)SHAK
KSLSAES(+146.06)S(+161.07)PK
KSLSAES(+146.06)S(+162.05)PK
KSLSAES(+146.06)SPK(+162.05)
KSLSAES(+161.07)S(+146.06)PK
KSLSAES(+203.08)S(+132.04)PK
KSLSAESS(+146.06)PK(+161.07)
KSLSAESS(+146.06)PK(+162.05)
KS(+192.06)PC(+57.02)GEGSK
KSSS(+176.03)ISK
K(+42.01)(+161.07)TAAIAVAK
KT(+689.24)FGGEEER
K(+42.01)(+178.05)TGQ(+.98)WVFR
KT(+294.10)IEEFK
KT(+132.04)PFIVALN(+.98)KIDK
K(+42.01)TPIPVN(+161.07)VLR
KTYERN(+146.06)LR
KVAANDAASNFR(+324.11)
KVAELET(+294.10)W(+161.07)R
KVAELSKS(+176.03)DK
K(+42.01)(+161.07)VAPLVTLTIVA
KVDLEFT(+161.07)FAK
K(+42.01)(+162.05)VGSFLGK
KVIPKN(+146.06)LLDDK
K(+192.06)VLLLGS(+203.08)GLVAAPAAK
K(+161.07)VPAPVGRSPIGR
K(+161.07)VPPQLLVTR
K(+162.05)VVVIQ(+.98)QRDEGTK
KYADDEASQ(+.98)PS(+527.18)S(+609.24)ER
KYADDEASQ(+.98)PSS(+1136.42)ER
KYADDEASQPS(+566.12)S(+365.13)ER(+192.06)
KYADDEASQPS(+615.20)S(+494.17)ER
K(+161.07)YFN(+.98)AALAAAR
KYLAT(+192.06)QYK
KYS(+1427.52)DRLHGIVR
L(+162.05)AAAAAAGSK(+192.06)
LAAET(+161.07)GHR
LAAGNGIK(+178.05)
LAAILGDLVFTIT(+426.14)RR
LAALPK(+161.07)RASPPR
LAALYSFT(+132.04)R
L(+42.01)AANLEALLS(+689.24)AR
L(+178.05)AATKAEK
L(+178.05)ADIVEDK
L(+162.05)ADMASN(+.98)R
LAEAAAREAQK(+340.10)
LAEAAT(+176.03)AVAVTPR
LAEDAC(+162.05)EIGAVST(+406.16)R(+324.11)
LAEK(+178.05)RQGITNVER(+192.06)
LAEQ(+.98)IAAEEEK(+178.05)
LAGGVS(+283.04)GGGAALN(+162.05)R
LAGLP(+148.04)ASLLQR
LAGNIAKDINAT(+494.17)T(+203.08)LK(+178.05)
LAGPGT(+1784.63)AN(+.98)GTVYFTQQGGSDEVK
LAGPGTAN(+.98)GT(+1784.63)VYFTQQGGSDEVK
LAGPGTAN(+1540.49)GTVYFTQQGGSDEVK
LAGPGTAN(+1540.53)GTVYFTQQGGSDEVK
LAGPGTAN(+1581.51)GTVYFTQQGGSDEVK
LAGPGTAN(+1581.56)GTVYFTQQGGSDEVK
LAGPGTAN(+1702.58)GTVYFTQQGGSDEVK
LAGPGTAN(+1784.63)GTVYFTQ(+.98)QGGSDEVK
LAGPGTAN(+1907.71)GTVYFTQQGGSDEVK
LAGPGTAN(+203.08)GTVYFTQQGGSDEVK
LAGPGTANGT(+1704.63)VYFTQQGGSDEVK
LAGPGTANGT(+1864.67)VYFTQQGGSDEVK
LAGPGTANGT(+203.08)VYFTQQGGSDEVK
LAGPGTANGTVYFT(+1538.47)Q(+.98)QGGSDEVK
LAGPGTANGTVYFT(+1622.58)Q(+.98)QGGSDEVK
LAGVAAGAT(+525.21)R
L(+42.01)AIRS(+161.07)LRAARPAVVPR
LAKLATGRTLATQTIPIR(+162.05)
LAKPVVLPASPLRASK(+161.07)
LALSK(+192.06)LLGALIAAVK(+178.05)
LANAT(+176.03)AALK
LAPN(+146.06)VGSDR
LAPS(+132.04)VLGVK
LAPVLIK(+162.05)
LAQGS(+146.06)SPLR
L(+178.05)AQ(+.98)Q(+.98)LAER
L(+178.05)AQ(+.98)QLAER
L(+178.05)AQQ(+.98)LAER
LASAAIS(+486.16)AFVK(+192.06)
LASEAK(+192.06)LVR
LASLT(+192.06)VLR
LASPSGTT(+161.07)LK
LATALIC(+57.02)AAT(+713.25)LDR
L(+42.01)ATGVLS(+648.17)DR
LAVALADT(+494.17)ERVR
L(+162.05)AVFAILAALVHAAPTK
L(+42.01)AVVAAALAVAAIAAAK(+161.07)R
LC(+57.02)GDNMYS(+1120.43)FAGVENGQQC(+57.02)YC(+57.02)AREMK
LC(+57.02)PQASS(+1052.28)
LC(+57.02)VVT(+404.07)KK
L(+42.01)DAELET(+1969.70)AM(+15.99)FDDGSAPADGDK
LDALTLVLK(+162.05)
LDALTT(+673.24)SLK
LDALTTS(+673.24)LK
LDELR(+162.05)N(+146.06)IR
L(+178.05)DERAALR
LDGDPDVDGDLGGS(+890.23)RGRDT(+703.25)AGWR
LDGDPDVDGDLGGSRGRDT(+1593.49)AGWR
L(+178.05)DGT(+132.04)PNK
L(+178.05)DGT(+146.06)PNK
LDLSSAANVNN(+146.06)LS(+176.03)N(+146.06)AIK
LDNILLTLDGHVK(+178.05)
LDQ(+.98)VEWLHR(+162.05)
LDQVEWLHR(+162.05)
LDS(+161.07)LSSR
LDTT(+161.07)AEAVTPK(+178.05)
LDVLDGFK(+340.10)
L(+42.01)DWEKLALGTGS(+755.30)GGVKGR
LEAELS(+146.06)AS(+161.07)K
LEAELSAS(+161.07)K
LEATIAELR(+162.05)
L(+162.05)EDY(+162.05)ATYHFR
L(+178.05)EEGAGLRR
LEEIGAVT(+203.08)K(+161.07)
LEEQK(+162.05)Q(+.98)LK
LEFPPPT(+146.06)K
LEGEGGAS(+176.03)T(+349.14)GK
LEGEGGAS(+349.14)T(+176.03)GK
LEGELAS(+307.09)AK(+192.06)
LEIALAPIR(+162.05)
LELAKLIERVPIPVK(+162.05)
LELDLARHAK(+178.05)
L(+178.05)ELQAAHAS(+161.07)K
L(+178.05)ELQAAHASK(+161.07)
LEMASALAT(+176.03)PR
LEN(+146.06)AVLAN(+.98)NVR
LENESAELK(+161.07)
LENESAELK(+178.05)
LENESKT(+192.06)AGVN(+162.05)LYVK(+340.10)
LENS(+146.06)VKEQMK
L(+178.05)EP(+148.04)APPRKR
LEQAFVK(+161.07)
LESET(+132.04)PR(+162.05)
LESET(+146.06)PR(+192.06)
LESET(+294.10)PR
LESLGNLAHS(+192.06)VR
LETET(+146.06)RKHAGYR(+192.06)
LFDIVKT(+161.07)R(+324.11)
LFDIVKT(+541.20)R
LFQ(+.98)ASK(+162.05)GR
LFQ(+.98)ASKGR(+162.05)
LFQST(+294.10)FIK
L(+42.01)FS(+132.04)VIEDGLK(+161.07)
LGAALGTYAVATEK(+340.10)
LGAAP(+148.04)TNLR
LGAAVKT(+469.14)TAR
LGAQQYYNVS(+406.16)YDK(+192.06)
LGC(+57.02)WGN(+404.07)R
LGDLGP(+148.04)AVK(+324.11)
LGDSDRAVAS(+917.35)K
LGDSPGSSGVS(+283.04)SK(+161.07)
LGEGT(+203.08)FGVVT(+242.02)K
LGFLPKK(+161.07)
LGGGVAVIK(+178.05)
LGHPEGEVC(+57.02)LT(+1392.41)K
LGLGDHM(+15.99)YPAK(+178.05)
LGLK(+162.05)GLGLLINGRIIN(+146.06)AK
LGLKGLGLLIN(+146.06)GR(+162.05)IINAK
LGNLDS(+192.06)R
L(+42.01)GPLLQ(+.98)RLHPS(+161.07)LLFLR
LGRMVVASS(+672.22)K
LGS(+161.07)AEASA
LGS(+162.05)DLSAVVK
LGSN(+406.16)GKAVAGGN(+.98)VKAK
LGT(+132.04)PEDVAR
LGTRVNLIPVVAK(+192.06)
LGVAARIELLSLRLVGK(+178.05)
LGVP(+148.04)KAHALSPR
LGVP(+148.04)T(+162.05)EGN(+.98)VVGK
LGVSIIR(+192.06)
LGVS(+132.04)IIRNAIRRPVR
LGVS(+146.06)IIRNAIRRPVR
LHRERDALAQ(+.98)LQDIET(+146.06)R
LHRERDALAQLQ(+.98)DIET(+146.06)R
LHS(+162.05)YGAGASVIP(+148.04)R
LHT(+283.05)QAAELAK
L(+42.01)IEVGLIKYLT(+146.06)K
LIHPAS(+876.32)GRSYHR
LILANGPR(+162.05)
L(+42.01)ILPGELS(+162.05)K
LILPGELS(+730.26)K
L(+42.01)ILVDAKPTVRK(+162.05)Q(+.98)IVR
L(+42.01)IP(+148.04)GIGHK
LIPGIGHK(+161.07)IKSK
LKDT(+146.06)EWLEK
LKDTEW(+162.05)LEK
LKKPT(+132.04)GLLT(+161.07)LAVK(+161.07)K
LKLTPS(+819.30)K
LKP(+148.04)NPLK
LKSKAPW(+161.07)LN(+.98)VIGIK
LKVPS(+283.05)AAGAVGGEVT(+146.06)R
LKVPS(+771.29)AAGAVGGEVTR
LKYKKPALLHAK(+192.06)
L(+178.05)LADGEVLAR
L(+178.05)LAILLLAVVAAAAPK
L(+42.01)LAVGT(+673.24)PASLK
LLETHGEAADASGS(+997.31)K
LLEWES(+609.24)AW(+162.05)RR(+192.06)
LLFALPSVLAAAVPHVGK(+161.07)
LLGP(+148.04)KGFPALVAAARK
LLGSTNT(+242.02)YIR
LLHLVNLIK(+192.06)
LLHLVNLIK(+161.07)KIP(+148.04)K
L(+178.05)LHPGAET(+192.06)K
LLKSTRSALVAQAVIVLK(+192.06)
L(+178.05)LLILQIVK(+162.05)
L(+42.01)LLILQIVKT(+132.04)LLDFDETRAQLIPAIIR
LLN(+146.06)LPLLLLANKQDK
L(+42.01)LPLERFLPK(+161.07)PPAPK
LLQAITS(+1091.28)GAGFDMS
LLQ(+.98)GT(+161.07)AAS(+307.09)R
LLQGT(+203.08)AAS(+132.04)R
LLSAT(+132.04)AHR
LLS(+698.24)DEFIAADK
LLS(+161.07)EHPS(+307.09)PPR
LLSGLFGK(+192.06)
LLS(+203.08)GLFGKK(+178.05)
LLSLKT(+958.38)R
LLST(+703.25)TAPRR
LLSTT(+819.30)APRR
LLTLLNVSAIK(+162.05)RPR
LLT(+242.02)TVGK
LLTT(+242.02)VGK
L(+162.05)LVLKPK
L(+178.05)LVVFAGPIAALR
LMDSVVS(+761.26)DAR
L(+42.01)MLTN(+.98)LLRLLGAVK(+162.05)
LMLTN(+.98)LLRLLGAVK(+192.06)TK
LMLTN(+161.07)LLRLLGAVKTK
LMLTNLLRLLGAVK(+161.07)T(+146.06)K
LMLTNLLRLLGAVK(+161.07)T(+203.08)K
LMNMTT(+161.07)PIPANR
LMS(+161.07)N(+161.07)KAGPDVK
LN(+146.06)AELQ(+.98)EK
LN(+406.16)AISQQLK(+324.11)
LN(+552.22)DIEDVER
LN(+714.27)DTAAGN(+.98)AAHK
LNDTAAGNAAHKVGASFT(+242.02)FN(+146.06)S
LNET(+404.07)PAR
LN(+307.09)HGQGTF
LNIEFYS(+453.15)KDR
LNPP(+148.04)VTSR
LN(+161.07)QILQADAAR
LNS(+132.04)VLEPGR
LNTTVS(+294.10)IK(+162.05)
L(+178.05)NVLIQ(+.98)PN(+.98)LR
LNVS(+162.05)PKS(+146.06)GLDIDQVK(+162.05)R
LPAKFGGK(+178.05)
L(+162.05)PAVAAAAR
LPEVLPY(+162.05)QPR(+162.05)
LPGISAK(+192.06)
LPGTTDS(+146.06)K
LPKT(+132.04)PKTPR
LPPS(+307.09)PPR
LPPTIGSVVGKALS(+161.07)LSK
LPQIAAKQLS(+132.04)NVPLRVLAALEK
L(+162.05)PS(+203.08)PPQPAQEAR
LPS(+469.14)PPQ(+.98)PAQ(+192.06)EAR
L(+42.01)PVGYWAYDVS(+1120.43)AGEPYHQGQ(+.98)APYVER
LPVIQ(+.98)GIVTLGLK(+178.05)K
LP(+148.04)VLRVIDSR
L(+178.05)PVNQQ(+.98)QLK
LPVTS(+146.06)QK
LQAVLS(+132.04)T(+146.06)NGK
L(+178.05)Q(+.98)DAEKLAK
LQDS(+146.06)VN(+146.06)K
LQGAATESGASVFK(+161.07)
LQILT(+307.09)LAAKLIVLSPNAPK
LQLTSIN(+365.13)K(+324.11)
LQLTSIN(+511.19)K(+178.05)
L(+42.01)QLVALT(+146.06)VLGLAHALVPR
LQPFIGLK(+161.07)
L(+178.05)Q(+.98)Q(+.98)LEALR
LQS(+349.14)GIAAAART(+176.03)ELR
LRAAGAQSGT(+192.06)AR
LRAAT(+525.21)LLVK
LR(+192.06)ALIVLPTRDLVVQVR
L(+162.05)RAPSVRPKLG
LRAPSVRP(+148.04)KLG
LRAPSVRPK(+162.05)LG
LRHAVRS(+192.06)LLGNIIR
L(+178.05)RLRPVLVPS(+161.07)LAK(+161.07)
LRNALITR(+192.06)S(+453.15)SR
LRNALITR(+192.06)SS(+453.15)R
LRNALITRS(+192.06)S(+453.15)R
LRNALITRS(+453.15)S(+192.06)R
LRNALITRS(+453.15)SR(+192.06)
LRNALITRSS(+453.15)R(+192.06)
LRPEIVPALVEK(+161.07)
LRS(+1005.36)AAKTVDDLK
LRS(+714.27)IWAQLPK
LRS(+132.04)TATHR
LSASET(+406.16)AK
LS(+242.02)AVGVR
LSAWGAAGT(+146.06)QVK
LS(+242.02)C(+57.02)AAC(+57.02)GT(+242.02)R
LS(+917.35)DAIEAT(+695.16)K
LSDLSP(+148.04)DN(+552.22)R
LSDLSPDN(+700.25)R
LSFVFGGK(+192.06)
LSGGELAHAR(+192.06)R
LSGGELAHARR(+192.06)
LS(+146.06)GSEIQGVPVK(+162.05)
L(+42.01)SIFQHPPWGK(+162.05)
LSIS(+307.09)APEVIKHAAVSGGAEW(+161.07)R
LSK(+192.06)LARSAEQGQLLGK
LSK(+161.07)LHLRAILILVVS(+192.06)K
LS(+146.06)LAGIGAAP(+148.04)VR
L(+42.01)SLDDLT(+527.18)IR
LS(+176.03)PAEAK(+192.06)K(+162.05)
LS(+525.21)PANIK
LSP(+148.04)PLES(+132.04)PAR
LS(+192.06)PRLSAADK(+161.07)
L(+42.01)SQELAAAQK(+178.05)
LSS(+307.09)ADWVYES(+426.14)
LSSEEISQMIKDAEM(+15.99)S(+132.04)K
LS(+810.22)SEYSVASASAR
LS(+810.26)SEYSVASASAR
LSS(+132.04)LALERPSKK(+161.07)
L(+178.05)SSLLC(+57.02)R
LSSRGGP(+148.04)R
LST(+161.07)QELPPPT(+161.07)K(+161.07)
LSTSATT(+176.03)AK
LSVLPTNVLGGLLK(+161.07)T(+161.07)LK
LSVLPTNVLGGLLKT(+294.10)LK
LSYDGRSSALEQGPLST(+1003.23)PS(+712.14)QQPPR
L(+178.05)T(+365.13)AAIADVGAEK
L(+42.01)T(+146.06)ALFAALPEAVNR
LT(+539.22)ALLEK(+178.05)VAAPS(+192.06)A
LTASPPS(+146.06)APR
LTAY(+162.05)ITYARQ(+.98)K
LTDGSGAGS(+283.04)SDP(+148.04)VR
LTDGSGAGS(+294.10)S(+146.06)DPVR
LTGEPSTS(+161.07)PAK
LTGMT(+176.03)GK
L(+42.01)T(+132.04)GQLQ(+.98)EEK
LTHHS(+192.06)AR
LTIEILEKK(+192.06)
LTLALLR(+162.05)
LTLDS(+203.08)PGR
LTNVLK(+178.05)LLSVLLR
L(+178.05)TQAGVRGWR
LT(+146.06)RDAADQ(+.98)LATDLYK
L(+42.01)TVDDLGFLFK(+178.05)L
LT(+176.03)VGVREPVGR
LTVPGLPAPPPAATLRS(+146.06)LR
LTVSAPLLPTLAP(+148.04)RLR
LTYDHKGSDSQ(+192.06)EAK(+161.07)
LTYVGQPGAT(+192.06)PR
LTYVGQPGATPR(+192.06)
L(+178.05)VANVDQ(+.98)R
L(+162.05)VAQAS(+283.05)WGFGGGGGGGGR(+324.11)
LVAQIYKIVPN(+161.07)ILLEAGKAK(+161.07)
L(+178.05)VDVGAKVANR
LVEDSSK(+178.05)PAAIK
L(+178.05)VEEALR
L(+178.05)VIVGDGAC(+57.02)GK
LVLPQ(+.98)AYK(+192.06)
L(+42.01)VLYKP(+148.04)KPKPLVR
L(+42.01)VLYKPKPKP(+148.04)LVR
L(+162.05)VN(+146.06)GKVVHAK(+192.06)
LVPNIPLQALVR(+162.05)
LVS(+1278.37)LSEEEAAEEGEK
LVTSAHS(+161.07)K
L(+162.05)VVATAGAGILLYK
LWANGVSVPLTT(+192.06)PFK(+192.06)
LWGEGT(+176.03)LEK
LWKT(+162.05)QDAAK(+324.11)
LWLAEVS(+810.22)KVLGGK
LYALDAAPGAR(+162.05)
L(+42.01)YPN(+146.06)AAEAVK
LYPT(+132.04)LVIR
MAAAAYPSIK(+178.05)
MAAGQ(+.98)DEDEDDYT(+1531.53)PR
MAAPVPVPSK(+192.06)
M(+42.01)AASEYS(+834.28)VR
M(+42.01)(+15.99)AAT(+132.04)QAIHVAR(+192.06)
MAEKPYTSPAAARS(+453.15)RK(+192.06)
MAGALAGVAGLP(+148.04)K
M(+42.01)(+15.99)AK(+161.07)DEKPAPVK(+162.05)
MALFNTGPSAS(+161.07)AGPS(+161.07)RAR(+324.11)
MALFNTGPSAS(+646.20)AGPSRAR
MAQEAEIAAEK(+192.06)
M(+42.01)(+15.99)AQQKYK(+192.06)
M(+42.01)AQT(+161.07)MQAR
MASSAEGVGLLHT(+203.08)R
MAVASS(+1061.31)IESK
MAYYPT(+812.32)GES(+697.25)GVVGK
MC(+57.02)ESHSGGC(+57.02)RRS(+1450.45)SDEC(+57.02)GMFR
MC(+57.02)LPES(+1022.38)Q(+.98)QFLR
MC(+57.02)LPES(+794.23)Q(+.98)Q(+.98)FLRAR
M(+42.01)DDEMS(+712.14)AEGMR
MDHMSSYAQYLT(+1038.38)R
MDKVAEN(+146.06)SPVR
MDKVAENS(+146.06)PVR
MDKVAENS(+203.08)PVR
MDPNGPVT(+161.07)LR
MDTARIEFTN(+.98)AS(+1247.37)K
M(+42.01)(+15.99)EGLSVFK(+324.11)
MEITQHS(+794.23)RYAC(+57.02)PS(+648.17)C(+57.02)GK
MEN(+552.22)GGSSGGGSGSR
MFFC(+57.02)AISGSPPTN(+192.06)P(+148.04)VVS(+242.02)K
MFS(+161.07)GVSLSDR(+324.11)
MGATRAEK(+162.05)
MGEP(+148.04)GQGEK
M(+42.01)(+15.99)GLALILS(+1052.35)LR
MGLALILS(+1898.70)LR
MGLGK(+192.06)GSAR
M(+42.01)GPEEDDDLHNPT(+1021.36)VR
M(+42.01)(+15.99)GRFAS(+132.04)FGDR
MGT(+162.05)PDGGQNK
MHGNEPS(+1052.28)R
M(+42.01)(+15.99)HLLPREQDK(+162.05)
M(+42.01)HSDAGRDRAHADLFGS(+1078.38)ADR
MHT(+1573.58)NATVETQGTSATLTSPDGK
MHTN(+1920.62)ATVETQGTSATLTSPDGK
MHTNAT(+1757.54)VETQGTSATLTSPDGK
MK(+161.07)DELNK
M(+15.99)KLALARAIIFK(+161.07)
MKLKDIS(+176.03)R(+192.06)
M(+42.01)(+15.99)LAT(+146.06)IGPVEGK
M(+42.01)(+15.99)LLLAALALTS(+192.06)AR
MLST(+176.03)SVGR
MLSTS(+176.03)VGR
MLT(+132.04)GDHPATAR
MMGVFAT(+689.24)
M(+162.05)MSALPDGPPPPLAPR(+324.11)PPR(+192.06)
M(+42.01)(+15.99)N(+162.05)AALLDSQR
MN(+1768.64)LPQ(+.98)PEHIYGPDDSR
MN(+892.32)LPQ(+.98)PEHIYGPDDS(+1011.33)R
MPAITYT(+1698.37)C(+57.02)APHPPHSVC(+57.02)LPK
M(+15.99)PGAFQNDT(+132.04)R
MPHS(+648.17)FGS(+755.30)RAR
MPKIPSAPS(+648.17)LRR
MPPR(+324.11)GGGGGGPTNAC(+162.05)FK(+178.05)
MPQ(+.98)VNGSPAAR(+162.05)
MPSLFSR(+192.06)
MPSPAR(+162.05)PR
MPSPARPR(+162.05)
M(+15.99)PSQ(+.98)PIP(+148.04)IGQEAPR
M(+15.99)PSQ(+.98)PIPIGQEAP(+148.04)R
MPTATTSSAT(+541.20)K
MPVEPASPSPEPFER(+162.05)
M(+42.01)PVN(+146.06)IDARVR
M(+42.01)PVN(+203.08)IDARVR
MPVTPDEFR(+162.05)
MQAN(+162.05)LDALEDK
M(+15.99)RALAPVT(+176.03)R
MRIK(+161.07)SLPNILGLHLK
M(+15.99)(+162.05)RLLALAITLAALAPALAAPR
MR(+162.05)SALAQS(+242.02)LR
MRSM(+15.99)AVPT(+1536.32)DDGK
MS(+1050.16)AM(+15.99)DESR
MSAP(+148.04)SGIR
M(+15.99)(+176.03)SAVQC(+57.02)FGKK
MS(+294.10)EAAAGK
MS(+283.05)GC(+57.02)EAC(+57.02)C(+57.02)GDT(+404.07)R
MS(+783.17)GGQPVDM(+15.99)NK
MSGGQPVDM(+15.99)N(+162.05)K
MSGGQPVDMNK(+178.05)
MS(+283.04)GIDSPQR
MS(+132.04)IAGQGP(+148.04)R
MS(+162.05)PAAEVLQ(+.98)R
MSQSST(+695.16)PPGSR
MS(+176.03)SDELKQR
MS(+283.05)TQGPPADAK
MTDASYLGPSGPAPAPS(+1013.30)VFS(+1005.36)R
MT(+242.02)GQ(+.98)N(+161.07)AGPVR
MTPS(+783.17)PQR
MTSISST(+294.10)DK(+161.07)
M(+15.99)(+162.05)T(+161.07)VEDYR
M(+15.99)(+178.05)T(+161.07)VEDYR
MTVSQ(+192.06)SPLR
M(+42.01)VAAEELSM(+15.99)S(+242.02)R
MWNDT(+648.17)T(+907.32)GSPVGGGR
M(+42.01)(+15.99)YKDSGGT(+851.29)WR
MYLVAANANASDDS(+161.07)LPT(+146.06)Q(+.98)R
MYLVAANANASDDS(+307.09)LP(+148.04)T(+365.13)QR
N(+.98)AAAAAR(+192.06)
N(+146.06)AAAVK(+162.05)MGLVK(+324.11)
N(+.98)AALAAM(+15.99)GAS(+673.24)K
N(+42.01)(+.98)ADEEEYYKDLAM(+15.99)DDLT(+1805.55)SLDR
N(+161.07)AEIEEQLK
NAES(+242.02)N(+.98)ADAK
N(+203.08)AEWLDR
NAFS(+176.03)YGFGGK
NAGAPLP(+148.04)PRK
N(+178.05)AGEAVT(+132.04)R
NAGVSVVSSIPLK(+161.07)LK
N(+42.01)(+203.08)AIGGPAR
N(+.98)AKKAARPVK(+161.07)
N(+.98)ALLLQNRLALLK(+162.05)
NALS(+146.06)APASALK
N(+.98)(+162.05)ALSRGR
NAN(+1216.42)ASVQC(+57.02)PVEK
N(+42.01)APAEGDDEEVES(+1631.62)EEAK
N(+42.01)APAS(+1823.65)PSVR
N(+42.01)(+714.27)AQC(+57.02)NC(+57.02)DR
N(+.98)AQIIGKDGNT(+1805.55)TRAGDAYNQ(+.98)YQDTK
N(+42.01)(+698.27)ARLDVVEAEVQ(+.98)K
N(+42.01)(+162.05)ARSRQQAMY(+162.05)K
NAS(+132.04)GMGS(+146.06)GER
NAS(+445.09)QTQR
NASQT(+132.04)QR
NASQTQ(+.98)RAAAVPAAAKPIT(+802.29)ADAT(+834.28)K
N(+42.01)(+714.27)ASSARADR
NATAFT(+132.04)APPK(+161.07)PSAR
N(+42.01)(+1022.38)AVDVKN(+.98)VEAMGK
N(+42.01)(+162.05)AVGLAVS(+445.09)K(+340.10)
NDAKP(+148.04)GNR
N(+42.01)DEWSDHSS(+1482.44)DVDESAMEPR
N(+42.01)(+.98)DEWSDHSSDVDES(+1860.43)AMEPRR
NDIGPGVYDIHS(+646.20)PR
N(+42.01)(+.98)DLAAS(+1793.67)KK
NDPT(+132.04)NAYK
NDPVAVHTVLRT(+161.07)IAT(+161.07)ARIVLPK
N(+178.05)DQ(+.98)ARKR
NDVDLS(+294.10)K
NEAQ(+192.06)RLK
NEDQSGQFPGWNASMAT(+818.28)R
N(+42.01)(+146.06)EKVFQ(+.98)TLR
NELLFSRFK(+162.05)
N(+42.01)(+203.08)EPLGITK
N(+178.05)EQLRAEK
N(+42.01)(+.98)EVEITS(+689.24)K
N(+42.01)EVEITS(+703.25)K
NEVLLDDSQSSTASS(+963.32)EVS(+698.24)VHR
N(+42.01)(+698.27)EVLQYK
N(+203.08)EYGYAGQ(+192.06)R(+192.06)
NFRNTVQAT(+818.28)R
NFSSSRS(+192.06)R
N(+146.06)GALVSGWK
N(+1054.37)GDLIQ(+.98)IGM(+15.99)SYFR
NGDT(+132.04)HLSLEQAYR
N(+42.01)(+162.05)GDTPGAR
N(+42.01)(+.98)GEDGT(+794.23)AGGGADVTR
N(+42.01)GEDGT(+283.04)AGGGADVTR
N(+161.07)(+178.05)GEVDLDEVEIQK(+162.05)
NGFDS(+192.06)RIDTK
N(+1505.54)GGGGGGGGGGGR
N(+178.05)GGGGGGGGGGGR
N(+42.01)(+1700.46)GN(+.98)GEVR
NGPGSPPPT(+161.07)VK
N(+146.06)GPVVQT(+161.07)R
NGS(+712.14)AREGSFK
NGSGGGGT(+494.17)GR(+162.05)GAR(+192.06)K
NGSGGGGT(+494.17)GRGAR(+162.05)K(+192.06)
N(+146.06)GVAAGY
N(+178.05)GVAAGY
N(+42.01)(+161.07)GVGM(+15.99)GHLYS(+203.08)R
N(+307.09)GVN(+.98)VEGAK(+178.05)
N(+42.01)(+146.06)GVNVEGAK
NHDGEHTHGS(+1823.65)ARQLPQDER
N(+42.01)(+1022.38)HGFARTQMWK
NHQWGNHGS(+672.22)K
N(+42.01)(+.98)IAS(+755.30)PPPAK
NIASQ(+.98)SVT(+192.06)AR
NIDSAKT(+146.06)TVRK(+340.10)
N(+178.05)IEKELKEIQK
N(+161.07)IFVRIM(+15.99)LR
N(+42.01)(+162.05)IFVRIM(+15.99)LR
NIGAVSN(+203.08)GGMQK(+178.05)
NIGGIPMGGMLK(+178.05)
N(+42.01)(+162.05)IIVNEGPEAFAK
N(+42.01)(+568.21)IIVN(+162.05)EGPEAFAK
N(+42.01)ILTHLER(+192.06)
N(+162.05)(+192.06)ILVQLS(+525.21)ELGVLYR(+324.11)
NIVQVPT(+802.29)ER
N(+42.01)(+203.08)IVVQQAPK(+161.07)TR
NKPAP(+148.04)AVPGR
N(+42.01)(+162.05)KP(+148.04)KEPPK
NK(+178.05)SVLLAGDSVGR
N(+162.05)KVYILDK(+324.11)
NLADVAAAIS(+161.07)R(+162.05)
N(+42.01)(+203.08)LAFVP(+148.04)LSK(+340.10)
NLALEVS(+713.25)K
NLALEVS(+714.27)K
NLALEVS(+585.19)KR
N(+307.09)LGEALRR
N(+146.06)LGLYGER
N(+178.05)(+192.06)LLAQ(+.98)MVGR
N(+42.01)(+698.27)LNDFSQK
[truncated: 1,463 more rows]
