# Supplementary material for: Identifying carbohydrate-active enzymes of Cutaneotrichosporon oleaginosus using systems biology
Source: Microb Cell Fact. 2021 Oct 28;20:205. doi: 10.1186/s12934-021-01692-2 (PMC8555327; doi:10.1186/s12934-021-01692-2)
Supplement: Supplementary file 13 — Additional file 13: Table S2. Significants test of the detected hydrolases. [file 12934_2021_1692_MOESM13_ESM.xlsx]

## Sheet: Sek
Protein Group	Protein ID	Accession	-10lgP	Glu1	Glu2	Glu3	Verhältnisse			Mittelwert			Cel1	Cel2	Cel3	Verhältnisse			Mittelwert	Regulierung	T-Test			Tre1	Tre2	Tre3		Mal1	Mal2	Mal3	Verhältnisse			Mittelwert	Regulierung	T-Test		Lac1	Lac2	Lac3	Verhältnisse			Mittelwert	Regulierung	T-Test		Sac1	Sac2
4	386	tr|A0A0J1B4N6|A0A0J1B4N6_9TREE	431.10	34152	31686	2166.3	0.0325901	0.0286404	0.00298131	0.0214039	0.0160762		36734	22018	28126	0.00714523	0.00610072	0.0161637	0.00980322	0.45801	0.151368	0.00553306	0.344176	6197.8	14656	15541		39638	43748	147650	0.0177842	0.0189796	0.0345051	0.0237563	1.1099	0.418608		75960	89538	3278.2	0.0282053	0.0261186	0.00496489	0.0197629	0.92333	0.448427		4191.7	32501
23	392	tr|A0A0J0XHK9|A0A0J0XHK9_9TREE	421.22	1079.7	859.51	0	0.00103032	0.000776896	0	0.000602406	0.000536867		2634.9	2107.3	553.31	0.000512521	0.000583888	0.000317982	0.000471464	0.782635	0.351672	0.000137626	0.25635	150630	258530	8070.8		0	0	0	0	0	0	0	0	0.0619395		814.43	0	0	0.000302412	0	0	0.000100804	0.167336	0.0993254		0	0
7	359	tr|A0A0J0XKV1|A0A0J0XKV1_9TREE	410.85	8035.8	9855.4	1340	0.0076683	0.00890812	0.00184414	0.00614018	0.00377178		87882	31640	16393	0.0170942	0.00876677	0.00942089	0.0117606	1.91535	0.0892174	0.00463056	1.22769	1257.6	13239	1217.7		35807	24813	26213	0.0160654	0.0107648	0.00612585	0.0109854	1.78909	0.124989		52980	63214	4103.5	0.0196724	0.0184398	0.00621482	0.0147757	2.40639	0.0737001		0	5750.7
32	10	tr|A0A0J0XHC0|A0A0J0XHC0_9TREE	410.62	0	595.94	0	0	0.00053866	0	0.000179553	0.000310995		1194.1	0	0	0.000232268	0	0	7.74225e-05	0.431196	0.314521	0.0001341	0.431196	0	9570.2	0		140940	119410	114730	0.0632351	0.0518047	0.0268118	0.0472839	263.342	0.00594086		0	0	0	0	0	0	0	0	0.18695		551.36	0
2	30	tr|A0A0J0XVY5|A0A0J0XVY5_9TREE	396.52	41767	53564	38102	0.0398569	0.0484155	0.0524368	0.0469031	0.00642492		81204	65363	43033	0.0157952	0.0181107	0.0247306	0.0195455	0.416721	0.00196496	0.00463729	0.721766	28781	56418	5741.5		91833	77237	68182	0.0412024	0.0335084	0.0159338	0.0302149	0.644198	0.0581117		76127	78782	11462	0.0282673	0.022981	0.0173594	0.0228692	0.487585	0.00391086		3567.4	14664
5	4	tr|A0A0J0XIC0|A0A0J0XIC0_9TREE	395.20	1960.4	4348.9	5878.8	0.00187074	0.00393089	0.00809054	0.00463072	0.0031684		94918	44722	28569	0.0184628	0.0123915	0.0164183	0.0157575	3.40282	0.00605367	0.00308909	0.974967	29860	10936	782.73		27784	13318	7581.5	0.0124658	0.00577786	0.00177176	0.00667179	1.44077	0.301302		42597	85954	1275.8	0.015817	0.0250731	0.00193222	0.0142741	3.08248	0.119319		0	7632.2
33	435	tr|A0A0J0XB79|A0A0J0XB79_9TREE	392.34	0	0	0	0	0	0	0	0		67074	42200	21081	0.0130467	0.0116927	0.012115	0.0122848	#DIV/0!	3.34784e-06	0.000692798	#DIV/0!	2354.4	16447	0		857.99	0	17554	0.000384951	0	0.00410228	0.00149574	#DIV/0!	0.158302		4618.5	4305.4	3120.4	0.00171493	0.0012559	0.0047259	0.00256558	#DIV/0!	0.0389372		0	821.21
25	6838	tr|A0A0J0XL15|A0A0J0XL15_9TREE	391.07	0	0	0	0	0	0	0	0		45055	41362	12729	0.00876377	0.0114605	0.00731523	0.00917984	#DIV/0!	0.000821195	0.00210374	#DIV/0!	0	0	0		0	924.51	22113	0	0.000401088	0.0051677	0.00185626	#DIV/0!	0.163014		2347.5	767.51	1933.7	0.000871668	0.000223886	0.00292862	0.00134139	#DIV/0!	0.0876394		290.94	0
10	384	tr|A0A0J0XVG0|A0A0J0XVG0_9TREE	385.93	8125.9	7603.6	5466.1	0.00775428	0.00687276	0.00752257	0.0073832	0.000456986		81214	70943	18498	0.0157972	0.0196568	0.0106306	0.0153615	2.0806	0.0192786	0.00452883	9.91022	0	15325	0		13792	13064	38473	0.00618801	0.00566767	0.00899095	0.00694887	0.941174	0.352174		30374	43289	0	0.0112784	0.0126276	0	0.00796865	1.0793	0.445519		0	4609.8
14	390	tr|A0A0J0XVA5|A0A0J0XVA5_9TREE	376.66	1191.9	0	0	0.00113739	0	0	0.00037913	0.000656673		58217	31616	15245	0.0113239	0.00876012	0.00876115	0.00961507	25.3609	0.000294397	0.00147993	2.25368	0	1464.4	0		875.19	11248	86943	0.000392669	0.00487982	0.0203181	0.00853021	22.4994	0.12446		7575.3	4111.4	3777.6	0.00281284	0.00119931	0.00572124	0.00324446	8.55765	0.0529002		1996	10899
37	156	tr|A0A0J0XL27|A0A0J0XL27_9TREE	376.24	813.96	0	0	0.000776735	0	0	0.000258912	0.000448448		22118	14187	15749	0.00430223	0.00393092	0.00905079	0.00576131	22.252	0.0149958	0.00285481	6.36599	0	9910.5	0		8747.1	12842	9945.2	0.00392453	0.00557135	0.00232414	0.00394001	15.2176	0.00967508		31357	38766	16441	0.0116434	0.0113082	0.0249002	0.0159506	61.6063	0.0124479		0	575.8
29	995	tr|A0A0J0XD64|A0A0J0XD64_9TREE	375.18	0	0	0	0	0	0	0	0		64697	40367	20147	0.0125844	0.0111848	0.0115783	0.0117825	#DIV/0!	4.65518e-06	0.000721781	#DIV/0!	0	662.16	0		2793.9	6606.3	40481	0.00125353	0.00286607	0.00946021	0.0045266	#DIV/0!	0.072849		7580.5	6353.4	7014.7	0.00281477	0.00185331	0.0106239	0.00509732	#DIV/0!	0.0701703		608.56	0
8	406	tr|A0A0J0XCF9|A0A0J0XCF9_9TREE	368.91	2229.6	1454.9	3181.8	0.00212763	0.00131506	0.00437886	0.00260719	0.0015872		90283	15239	24101	0.0175612	0.0042224	0.0138506	0.0118781	4.5559	0.0427337	0.00688469	4.33763	1029.8	5487.9	0		18058	26552	22731	0.00810202	0.0115193	0.00531212	0.00831114	3.18778	0.0236644		82946	109590	53708	0.0307993	0.0319678	0.0813416	0.0480362	18.4246	0.0264019		3912.3	2875.8
89	5208	tr|A0A0J0XC78|A0A0J0XC78_9TREE	365.28	0	1263	0	0	0.0011416	0	0.000380534	0.000659105		19076	6703	4742.4	0.00371052	0.00185726	0.00272541	0.0027644	7.26451	0.0110854	0.000927248	1.40683	4089.3	955.54	2067.1		2792.7	39933	4037.9	0.00125299	0.0173245	0.000943637	0.00650703	17.0997	0.160868		3157.9	668.76	0	0.00117258	0.00019508	0	0.000455888	1.19802	0.44648		0	0
41	396	tr|A0A0J0XCE8|A0A0J0XCE8_9TREE	361.09	630.69	506.84	0	0.000601846	0.000458124	0	0.000353323	0.000314312		31623	10088	7683.7	0.00615107	0.00279517	0.00441574	0.004454	12.606	0.00707411	0.00167828	5.33953	4089.3	805.36	0		6856.8	4504.3	5308.5	0.00307642	0.00195414	0.00124057	0.00209038	5.91632	0.0184972		6965.1	15343	0	0.00258626	0.00447561	0	0.00235396	6.66233	0.100689		0	0
51	2440	tr|A0A0J1AUV4|A0A0J1AUV4_9TREE	358.97	0	654.42	0	0	0.000591519	0	0.000197173	0.000341513		23372	29911	1053	0.00454615	0.0082877	0.000605148	0.00447967	22.7195	0.063402	0.00384171	11.2491	8888.6	498.63	0		1225	5308.5	1747.2	0.000549617	0.00230303	0.000408312	0.00108699	5.51286	0.118546		1009.5	2745.9	1177.9	0.000374845	0.000800989	0.00178395	0.000986594	5.0037	0.0811567		0	0
16	388	tr|A0A0J0XBT4|A0A0J0XBT4_9TREE	358.15	9489.2	11001	4125.7	0.00905523	0.00994361	0.00567788	0.00822557	0.00225063		60576	24555	20646	0.0117828	0.00680367	0.011865	0.0101505	1.23402	0.207501	0.00289874	1.28797	0	6182	0		8278.6	14558	111600	0.00371433	0.00631582	0.0260804	0.0120368	1.46334	0.311833		21170	23778	13896	0.00786079	0.00693613	0.0210457	0.0119475	1.45249	0.238048		10371	11941
36	6848	tr|A0A0J0XXC9|A0A0J0XXC9_9TREE	357.78	0	0	0	0	0	0	0	0		3790.2	0	0	0.000737242	0	0	0.000245747	#DIV/0!	0.18695	0.000425647	#DIV/0!	4969.7	21630	0		355.44	0	5574.5	0.000159474	0	0.00130273	0.000487402	#DIV/0!	0.150268		86822	80197	2942.2	0.0322385	0.0233938	0.00445601	0.0200294	#DIV/0!	0.0354429		0	0
48	303	tr|A0A0J1B5J5|A0A0J1B5J5_9TREE	352.31	862.52	0	0	0.000823074	0	0	0.000274358	0.000475202		11161	28086	0	0.00217096	0.00778203	0	0.00331766	12.0925	0.131179	0.00401574	8.4506	739.23	0	0		799.81	1294.6	5316.2	0.000358848	0.000561647	0.00124237	0.000720955	2.62779	0.154174		345.3	2843.9	1133.4	0.000128216	0.000829576	0.00171655	0.000891448	3.24921	0.156568		0	0
56	86	tr|A0A0J0XN79|A0A0J0XN79_9TREE	351.48	0	0	0	0	0	0	0	0		5806.1	898.89	1293.7	0.00112936	0.000249063	0.000743476	0.0007073	#DIV/0!	0.0250035	0.000441262	#DIV/0!	0	0	0		1363.8	0	1683.4	0.000611892	0	0.000393402	0.000335098	#DIV/0!	0.0672777		5966.3	7436.1	3217.1	0.00221539	0.00216914	0.00487235	0.00308563	#DIV/0!	0.0129849		295.34	0
17	4208	tr|A0A0J0XVF7|A0A0J0XVF7_9TREE	350.28	0	0	0	0	0	0	0	0		105890	76964	39773	0.0205969	0.0213251	0.0228571	0.0215931	#DIV/0!	2.69905e-06	0.00115368	#DIV/0!	0	1528.1	0		0	0	0	0	0	0	0	#DIV/0!	#DIV/0!		181670	204870	35460	0.0674573	0.0597613	0.0537047	0.0603078	#DIV/0!	5.52582e-05		0	0
34	399	tr|A0A0J1AVX1|A0A0J1AVX1_9TREE	349.33	2053.2	1201.8	0	0.0019593	0.00108629	0	0.0010152	0.000981583		32852	21514	9753.1	0.00639013	0.00596107	0.00560501	0.0059854	5.89581	0.000619214	0.000393127	0.400503	0	3108.9	0		0	6143.6	63734	0	0.00266533	0.0148943	0.00585322	5.76561	0.177079		5759.4	3594.1	0	0.00213857	0.00104841	0	0.00106233	1.04643	0.478925		0	3957.8
53	527	tr|A0A0J0XEM1|A0A0J0XEM1_9TREE	346.57	393.61	0	0	0.000375609	0	0	0.000125203	0.000216858		46265	38473	15911	0.00899913	0.01066	0.00914389	0.00960102	76.6837	3.22833e-05	0.000919994	4.24238	0	1219.5	333.26		979.06	2135.6	13026	0.000439272	0.000926505	0.00304411	0.00146996	11.7406	0.0859582		4044.3	5584.1	5809.6	0.00150172	0.0016289	0.00879873	0.00397645	31.76	0.0929773		1785.2	455.84
15	405	tr|A0A0J0XVF5|A0A0J0XVF5_9TREE	344.78	1972.4	3516.5	0	0.0018822	0.0031785	0	0.0016869	0.00159823		85970	55453	30426	0.0167223	0.0153648	0.0174855	0.0165242	9.79561	9.11312e-05	0.00107412	0.672069	0	1586.2	0		13198	46576	27803	0.0059215	0.0202065	0.00649742	0.0108751	6.44682	0.0628549		37178	62889	0	0.0138048	0.018345	0	0.0107166	6.35284	0.0908605		0	0
85	3477	tr|A0A0J0XXH2|A0A0J0XXH2_9TREE	340.47	0	0	0	0	0	0	0	0		13247	21219	4451.5	0.00257671	0.00587933	0.00255823	0.00367142	#DIV/0!	0.0146118	0.00191213	#DIV/0!	0	1714.2	1254.6		807.27	0	703	0.000362195	0	0.000164288	0.000175494	#DIV/0!	0.0845178		431.79	373.18	0	0.000160331	0.000108858	0	8.97297e-05	#DIV/0!	0.0652261		0	0
138	5805	tr|A0A0J0XTR0|A0A0J0XTR0_9TREE	339.16	432.41	0	0	0.000412634	0	0	0.000137545	0.000238235		8593.8	2522	0	0.0016716	0.000698792	0	0.000790132	5.74454	0.132471	0.000839536	3.52399	723.55	0	0		0	349.28	3441.4	0	0.000151531	0.000804238	0.00031859	2.31626	0.278229		0	0	0	0	0	0	0	0	0.18695		0	0
116	427	tr|A0A0J0XYG5|A0A0J0XYG5_9TREE	339.00	17907	303.2	0	0.0170881	0.000274057	0	0.00578737	0.00978764		6999.7	917.2	15832	0.00136153	0.000254137	0.00909849	0.00357139	0.6171	0.371362	0.00481853	0.492308	3923.9	0	13768		12590	676.49	1158.1	0.00564871	0.000293487	0.000270642	0.00207095	0.357839	0.282334		15293	14030	0	0.00567856	0.0040926	0	0.00325705	0.562787	0.345021		0	14139
3	3	tr|A0A0J0XB32|A0A0J0XB32_9TREE	338.78	63016	61372	39519	0.0601341	0.0554731	0.0543869	0.0566647	0.00305326		118220	92179	60506	0.0229953	0.0255408	0.0347722	0.0277694	0.490066	0.000963282	0.00619668	2.02953	24305	68468	4454.9		50722	83577	126330	0.0227573	0.0362589	0.0295227	0.029513	0.520835	0.00157804		68246	76210	4986.6	0.0253409	0.0222307	0.00755229	0.0183747	0.32427	0.00133059		6285.3	45909
67	955	tr|A0A0J0XUQ0|A0A0J0XUQ0_9TREE	334.38	0	877.13	0	0	0.000792822	0	0.000264274	0.000457736		4633.7	1810.9	1370.7	0.000901313	0.000501762	0.000787727	0.000730268	2.7633	0.0915448	0.00020588	0.449779	9467.3	1059.2	0		1343.7	10033	25763	0.000602873	0.0043527	0.00602068	0.00365875	13.8445	0.0523782		2982	3169.3	0	0.00110727	0.000924497	0	0.000677255	2.5627	0.196994		1437.2	2730.3
62	1283	tr|A0A0J0XWJ8|A0A0J0XWJ8_9TREE	333.53	1133.5	1074.3	863.53	0.00108166	0.000971041	0.00118841	0.00108037	0.00010869		7018.7	37128	1000.4	0.00136523	0.0102874	0.00057492	0.00407584	3.77263	0.19533	0.00539384	49.6258	468.81	27810	0		0	0	1822.1	0	0	0.000425816	0.000141939	0.13138	0.00188659		0	1862.4	23642	0	0.000543269	0.0358062	0.0121165	11.2151	0.202133		7179	0
131	428	tr|A0A0J0XRY1|A0A0J0XRY1_9TREE	332.79	0	0	0	0	0	0	0	0		0	0	0	0	0	0	0	#DIV/0!	#DIV/0!	0	#DIV/0!	0	0	0		5358.7	0	4093.1	0.00240427	0	0.000956537	0.00112027	#DIV/0!	0.0921002		1085.4	1037.7	0	0.000403028	0.000302701	0	0.000235243	#DIV/0!	0.0620463		0	0
24	387	tr|A0A0J0XQ52|A0A0J0XQ52_9TREE	332.24	789.09	669.27	0	0.000753002	0.000604941	0	0.000452648	0.000398934		37250	12672	11877	0.0072456	0.00351114	0.00682559	0.00586078	12.9478	0.00543458	0.00204565	5.1278	1543.1	403.81	0		6922.8	4425.4	11482	0.00310603	0.00191991	0.00268329	0.00256974	5.67713	0.00353427		23656	24600	0	0.00878389	0.00717591	0	0.00531993	11.7529	0.0734547		635.12	0
11	385	tr|A0A0J0XGA3|A0A0J0XGA3_9TREE	330.10	3236.2	4771.2	1803.9	0.0030882	0.0043126	0.00248257	0.00329446	0.000932289		92941	52637	58687	0.0180782	0.0145846	0.0337268	0.0221299	6.71731	0.0166559	0.010194	10.9344	2550.4	25827	0		24792	37804	37406	0.0111233	0.0164008	0.0087416	0.0120886	3.66937	0.00971422		111830	130970	43270	0.0415244	0.0382044	0.0655331	0.0484207	14.6976	0.00318947		6106.7	6255.4
39	398	tr|A0A0J0XMV6|A0A0J0XMV6_9TREE	327.77	3183.8	0	458.68	0.00303819	0	0.000631246	0.00122315	0.00160325		18822	4601.2	5498	0.00366112	0.00127489	0.00315964	0.00269855	2.20624	0.139076	0.00125816	0.784756	0	4905.9	0		11423	5223.5	8011.2	0.00512512	0.00226616	0.00187218	0.00308782	2.52449	0.124153		6685.4	15607	0	0.00248241	0.00455262	0	0.00234501	1.91719	0.26202		0	2275.1
82	612	tr|A0A0J0XZP1|A0A0J0XZP1_9TREE	323.76	0	30386	0	0	0.0274654	0	0.00915512	0.0158571		9102.3	28197	677.11	0.00177051	0.00781279	0.000389128	0.00332414	0.363091	0.285001	0.00394816	0.248983	821.56	2236.7	4665.9		697.03	637.73	0	0.000312734	0.000276672	0	0.000196469	0.02146	0.191619		0	392.7	393.3	0	0.000114552	0.000595659	0.000236737	0.0258584	0.192616		0	0
13	395	tr|A0A0J1ASH7|A0A0J1ASH7_9TREE	321.63	1522	1801.3	709.22	0.00145239	0.00162816	0.000976045	0.0013522	0.000337407		64790	32596	15801	0.0126025	0.00903166	0.00908067	0.0102383	7.57156	0.000881891	0.00204761	6.06866	1781.3	695.17	0		0	9362.8	52337	0	0.00406194	0.0122309	0.00543095	4.01638	0.160368		8114.8	4126.8	0	0.00301317	0.0012038	0	0.00140566	1.03953	0.47767		8023.5	4067.3
43	412	tr|A0A0J0XNN9|A0A0J0XNN9_9TREE	321.15	1544.5	1517.7	0	0.00147386	0.00137182	0	0.000948562	0.000823062		32227	12270	11038	0.00626856	0.00339976	0.00634343	0.00533725	5.62667	0.00763353	0.00167833	2.03914	0	0	0		10619	8222.1	10656	0.00476439	0.00356706	0.00249025	0.00360724	3.80285	0.0152562		19965	24702	6010.7	0.00741336	0.00720566	0.0091033	0.00790744	8.33624	0.000407221		0	0
1	5	tr|A0A0J0XYI9|A0A0J0XYI9_9TREE	317.46	18132	21436	13850	0.0173028	0.0193756	0.0190607	0.0185797	0.001117		132640	47690	77340	0.0258002	0.0132139	0.0444465	0.0278202	1.49734	0.183553	0.015714	14.068	13270	29580	1783.7		48209	51742	79143	0.0216298	0.0224477	0.0184953	0.0208576	1.1226	0.0853979		107710	158610	3570	0.0399946	0.0462671	0.00540682	0.0305562	1.6446	0.19988		3708.3	12978
65	11	tr|A0A0J1B5H2|A0A0J1B5H2_9TREE	317.09	789.02	939.08	0	0.000752935	0.000848818	0	0.000533918	0.000464865		16291	24758	6245.9	0.00316881	0.00685991	0.00358946	0.00453939	8.50204	0.0143369	0.00202061	4.34665	2537.5	742.71	636.53		6017.2	2287.5	1533	0.00269972	0.000992406	0.000358254	0.00135013	2.52871	0.168521		0	2169.7	0	0	0.00063291	0	0.00021097	0.395135	0.198857		0	347.02
135	1194	tr|A0A0J0XV01|A0A0J0XV01_9TREE	316.78	0	0	0	0	0	0	0	0		4707.3	0	1068	0.00091563	0	0.000613769	0.000509799	#DIV/0!	0.0656876	0.000466585	#DIV/0!	0	0	0		0	0	0	0	0	0	0	#DIV/0!	#DIV/0!		2014.1	978.07	658.14	0.000747871	0.000285307	0.000996764	0.000676647	#DIV/0!	0.0157447		0	0
18	394	tr|A0A0J0XC60|A0A0J0XC60_9TREE	315.57	3337.1	1699.3	856.41	0.00318448	0.00153597	0.00117861	0.00196635	0.00106996		118530	67368	38673	0.0230556	0.0186662	0.022225	0.0213156	10.8402	9.91088e-05	0.0023317	2.17925	4089.3	13417	0		8098.4	13113	66779	0.00363348	0.00568892	0.0156059	0.00830944	4.22581	0.082889		15298	14044	0	0.00568042	0.00409669	0	0.00325903	1.6574	0.256368		2129.5	3417.6
21	408	tr|A0A0J1AU01|A0A0J1AU01_9TREE	313.67	0	0	0	0	0	0	0	0		48195	23745	21676	0.00937454	0.00657923	0.012457	0.00947025	#DIV/0!	0.00252999	0.00294004	#DIV/0!	0	5046.4	0		17084	21067	15976	0.00766502	0.00913968	0.00373351	0.00684607	#DIV/0!	0.00661524		38661	72862	1950.6	0.0143555	0.0212541	0.00295422	0.0128546	#DIV/0!	0.0368116		0	680.48
153	1094	tr|A0A0J1B974|A0A0J1B974_9TREE	313.25	0	0	0	0	0	0	0	0		5096.8	248.82	0	0.000991392	6.89427e-05	0	0.000353445	#DIV/0!	0.165399	0.000553553	#DIV/0!	0	0	0		608.49	0	0	0.000273009	0	0	9.10031e-05	#DIV/0!	0.18695		284.95	430.37	0	0.000105807	0.000125541	0	7.71158e-05	#DIV/0!	0.0595012		0	0
44	433	tr|A0A0J1B3H9|A0A0J1B3H9_9TREE	312.00	544.06	652.58	0	0.000519178	0.000589855	0	0.000369678	0.000322095		39485	30122	21952	0.00768033	0.00834616	0.0126156	0.00954736	25.8262	0.00207275	0.00267794	8.31413	348.32	1231	0		4893.1	6399.6	28632	0.00219537	0.00277639	0.00669116	0.00388764	10.5163	0.0344526		1599.1	3735.6	0	0.000593774	0.00108969	0	0.000561154	1.51795	0.314156		0	778.35
78	3840	tr|A0A0J0XIW3|A0A0J0XIW3_9TREE	311.64	0	0	0	0	0	0	0	0		4784.2	5111.1	826.13	0.000930588	0.00141618	0.000474769	0.000940511	#DIV/0!	0.0129063	0.000470783	#DIV/0!	9995.2	0	0		0	1969.6	13322	0	0.000854488	0.00311329	0.00132259	#DIV/0!	0.113759		3014.6	7577.5	990.55	0.00111937	0.00221038	0.0015002	0.00160999	#DIV/0!	0.00365128		0	0
55	532	tr|A0A0J0XVW3|A0A0J0XVW3_9TREE	306.47	717.59	0	0	0.000684772	0	0	0.000228257	0.000395353		24740	19105	14218	0.00481224	0.00529359	0.00817094	0.00609226	26.6903	0.00272735	0.00181621	4.59389	520.73	1186.1	0		2445.7	6307.2	6902.2	0.0010973	0.00273631	0.00161301	0.00181554	7.95391	0.0206349		16951	34954	851.84	0.0062942	0.0101962	0.00129013	0.00592685	25.9656	0.0462096		0	1429.3
9	2	tr|A0A0J0XCN1|A0A0J0XCN1_9TREE	305.95	8677.7	10810	4153.5	0.00828084	0.00977097	0.00571614	0.00792265	0.00205101		101470	53331	61084	0.0197372	0.0147769	0.0351044	0.0232061	2.92909	0.0351388	0.0105984	5.16743	16574	12524	0		33222	24626	56497	0.0149056	0.0106837	0.0132031	0.0129308	1.63213	0.0212413		71143	86497	23976	0.0264166	0.0252315	0.036312	0.0293201	3.70079	0.00223598		9255.2	9104.2
26	393	tr|A0A0J0XIJ2|A0A0J0XIJ2_9TREE	305.70	12439	26195	5300.1	0.0118701	0.0236772	0.00729412	0.0142805	0.00845332		16248	10421	7270.2	0.00316044	0.00288744	0.00417811	0.00340866	0.238694	0.0452853	0.000680198	0.0804652	9995.2	19831	0		13479	3790	45444	0.00604758	0.00164425	0.01062	0.00610395	0.427433	0.106524		12594	14048	1062.9	0.00467637	0.00409785	0.00160978	0.00346134	0.242382	0.0475457		0	7771.4
111	831	tr|A0A0J1ASI3|A0A0J1ASI3_9TREE	305.47	11862	406.21	2869.9	0.0113195	0.000367166	0.00394962	0.0052121	0.00558425		10270	6902.2	0	0.00199765	0.00191245	0	0.00130337	0.250065	0.150224	0.00112955	0.202274	1781.3	0	0		505.62	2261.9	0	0.000226855	0.000981299	0	0.000402718	0.077266	0.105805		3834.5	290.37	0	0.00142382	8.4702e-05	0	0.00050284	0.0964755	0.110862		0	0
84	4355	tr|A0A0J0XID4|A0A0J0XID4_9TREE	304.83	0	0	0	0	0	0	0	0		6580.8	19019	1675.1	0.00128005	0.00526976	0.000962663	0.00250416	#DIV/0!	0.0725288	0.00240033	#DIV/0!	0	388.96	0		0	362	2603.6	0	0.00015705	0.000608448	0.000255166	#DIV/0!	0.117162		1506.1	725.19	0	0.000559241	0.000211541	0	0.000256927	#DIV/0!	0.0950775		0	0
35	391	tr|A0A0J0XJT0|A0A0J0XJT0_9TREE	302.18	1117.9	3238.3	0	0.00106677	0.00292704	0	0.00133127	0.00148134		63103	37170	24268	0.0122743	0.010299	0.0139466	0.0121733	9.14412	0.000666077	0.00182588	1.23259	0	1209.9	0		2920.7	5604	61499	0.00131042	0.00243123	0.014372	0.00603789	4.53543	0.165917		6986.8	7365.5	9090.8	0.00259432	0.00214854	0.0137682	0.00617034	4.63492	0.141037		3918.7	3868.9
74	419	tr|A0A0J0XFH7|A0A0J0XFH7_9TREE	301.16	0	454.18	0	0	0.000410525	0	0.000136842	0.000237017		4633	2503	1920.6	0.000901177	0.000693528	0.00110375	0.000899485	6.57318	0.00677014	0.000205116	0.865407	0	0	0		1048.1	2652.9	2996.2	0.000470247	0.00115093	0.000700197	0.000773792	5.65465	0.0291179		6351.7	4033	3144.3	0.0023585	0.00117644	0.00476209	0.00276568	20.2108	0.0344264		696.83	0
123	6841	tr|A0A0J0XH60|A0A0J0XH60_9TREE	300.88	0	0	0	0	0	0	0	0		11720	10955	2328	0.00227969	0.0030354	0.00133788	0.00221765	#DIV/0!	0.00534344	0.000850458	#DIV/0!	0	0	0		1555.5	0	3378.1	0.000697901	0	0.000789445	0.000495782	#DIV/0!	0.0588106		0	363.13	0	0	0.000105926	0	3.53088e-05	#DIV/0!	0.18695		0	0
38	402	tr|A0A0J0XQ37|A0A0J0XQ37_9TREE	300.05	1957	3097	1160.2	0.0018675	0.00279932	0.00159669	0.00208784	0.000630866		31908	33197	10240	0.00620651	0.00919818	0.00588482	0.00709651	3.39897	0.00546175	0.0018272	2.89633	1543.1	6425.7	0		6117.2	15760	16959	0.00274458	0.00683729	0.00396323	0.00451504	2.16254	0.0639228		11210	28043	5483.6	0.00416247	0.00818025	0.008305	0.00688257	3.29651	0.0135849		5310.8	0
97	423	tr|A0A0J0XFD8|A0A0J0XFD8_9TREE	299.76	0	0	0	0	0	0	0	0		32514	13835	8865.3	0.00632439	0.00383338	0.0050948	0.00508419	#DIV/0!	0.00105586	0.00124553	#DIV/0!	659.23	3510.2	0		8442.8	464.71	18929	0.003788	0.000201609	0.00442361	0.00280441	#DIV/0!	0.0498896		1405.1	0	0	0.000521738	0	0	0.000173913	#DIV/0!	0.18695		0	0
47	424	tr|A0A0J0XNE6|A0A0J0XNE6_9TREE	299.33	537.45	735.08	780.46	0.000512871	0.000664426	0.00107409	0.000750461	0.000290332		31203	10196	6655.5	0.00606938	0.00282509	0.00382485	0.00423977	5.64956	0.0115502	0.00166147	5.72265	684.19	866.07	0		489.57	3767.7	22230	0.000219654	0.00163457	0.00519504	0.00234976	3.13108	0.171715		7370.8	10022	5263.3	0.00273691	0.00292345	0.00797135	0.0045439	6.05482	0.0462243		0	1905.4
159	3348	tr|A0A0J1BBR2|A0A0J1BBR2_9TREE	299.02	0	0	0	0	0	0	0	0		2306.9	1207.1	0	0.000448721	0.000334462	0	0.000261061	#DIV/0!	0.0622565	0.000233192	#DIV/0!	760.81	0	0		9640.9	0	488.92	0.00432555	0	0.000114258	0.00147994	#DIV/0!	0.178561		0	0	788	0	0	0.00119344	0.000397813	#DIV/0!	0.18695		0	0
81	3787	tr|A0A0J0XM56|A0A0J0XM56_9TREE	298.47	0	0	0	0	0	0	0	0		34090	25731	14131	0.00663094	0.00712951	0.00812094	0.0072938	#DIV/0!	3.80578e-05	0.000758466	#DIV/0!	0	2988.3	0		0	0	11002	0	0	0.00257111	0.000857038	#DIV/0!	0.18695		0	866.61	0	0	0.000252793	0	8.42644e-05	#DIV/0!	0.18695		0	0
69	411	tr|A0A0J1B705|A0A0J1B705_9TREE	298.32	3300.2	3028.9	0	0.00314927	0.00273777	0	0.00196235	0.00171185		34742	14635	7584.3	0.00675776	0.00405505	0.00435862	0.00505714	2.57709	0.0384788	0.00148058	0.864899	0	0	0		3652.9	15994	15820	0.00163893	0.00693881	0.00369706	0.0040916	2.08506	0.154883		8806.8	11597	0	0.00327012	0.00338289	0	0.00221767	1.13011	0.43595		0	1297.1
105	6840	tr|A0A0J0XMM3|A0A0J0XMM3_9TREE	294.60	0	0	0	0	0	0	0	0		8345.8	6040.3	2586.1	0.00162336	0.00167364	0.00148621	0.0015944	#DIV/0!	4.53181e-06	9.70147e-05	#DIV/0!	1513.7	0	0		0	0	3725.5	0	0	0.000870631	0.00029021	#DIV/0!	0.18695		385.82	0	0	0.000143262	0	0	4.77539e-05	#DIV/0!	0.18695		0	0
45	421	tr|A0A0J0XPR7|A0A0J0XPR7_9TREE	294.35	0	638.58	0	0	0.000577201	0	0.0001924	0.000333247		10188	8211.2	3430.6	0.0019817	0.00227515	0.00197153	0.00207612	10.7906	0.000481485	0.000172434	0.517437	0	808.84	0		8058.7	19506	51598	0.00361567	0.00846245	0.0120582	0.00804544	41.8161	0.0164408		12974	13594	10758	0.00481747	0.00396542	0.0162932	0.00835869	43.4442	0.0547156		8992.4	4691.6
54	404	tr|A0A0J0XE84|A0A0J0XE84_9TREE	293.45	0	426.87	0	0	0.00038584	0	0.000128613	0.000222765		16411	8979	1849.5	0.00319215	0.00248789	0.00106289	0.00224764	17.476	0.0147679	0.00108477	4.86957	0	10581	1534.3		1142.1	5653	17269	0.000512422	0.00245249	0.00403568	0.00233353	18.1438	0.0491473		5561.1	5376.8	0	0.00206493	0.00156843	0	0.00121112	9.41677	0.0818365		0	0
75	743	tr|A0A0J0XSL4|A0A0J0XSL4_9TREE	293.35	0	0	0	0	0	0	0	0		21034	3752.3	5954.4	0.00409138	0.00103968	0.00342193	0.002851	#DIV/0!	0.0184896	0.00160396	#DIV/0!	0	1212	0		3235.7	934.89	19089	0.00145175	0.000405591	0.004461	0.00210612	#DIV/0!	0.0790973		681.08	535.06	0	0.000252897	0.000156079	0	0.000136325	#DIV/0!	0.0689562		0	0
50	389	tr|A0A0J1BEM6|A0A0J1BEM6_9TREE	292.33	8577.9	9549.4	4746.9	0.0081856	0.00863153	0.00653279	0.00778331	0.00110569		53150	21579	21037	0.0103383	0.00597908	0.0120898	0.00946906	1.21659	0.215383	0.00314672	2.84592	20173	19255	978.35		7506.3	31165	64757	0.00336783	0.0135206	0.0151334	0.0106739	1.37139	0.241224		13511	11156	3723.6	0.00501687	0.00325425	0.00563945	0.00463686	0.595744	0.0151864		1764	7739.3
94	467	tr|A0A0J0XCX3|A0A0J0XCX3_9TREE	291.40	0	0	0	0	0	0	0	0		0	0	0	0	0	0	0	#DIV/0!	#DIV/0!	0	#DIV/0!	0	3454.9	0		8805.5	12994	44735	0.00395073	0.0056373	0.0104543	0.00668079	#DIV/0!	0.0132856		1643.8	0	1777.6	0.000610372	0	0.0026922	0.00110086	#DIV/0!	0.124054		0	4353.1
129	6865	tr|A0A0J1AZX9|A0A0J1AZX9_9TREE	291.13	0	699.08	0	0	0.000631886	0	0.000210629	0.00036482		4531.3	2336.3	1526.5	0.000881395	0.000647339	0.000877264	0.000801999	3.80765	0.0289233	0.000133956	0.367184	0	1070.4	0		195.87	1707.6	18896	8.78803e-05	0.000740823	0.0044159	0.0017482	8.29992	0.161256		4280.4	4675.2	0	0.00158939	0.00136377	0	0.000984387	4.67357	0.112345		0	1407.8
142	6866	tr|A0A0J0XZM9|A0A0J0XZM9_9TREE	290.48	0	1150	0	0	0.00103946	0	0.000346488	0.000600135		1537.6	26683	717.44	0.000299083	0.00739329	0.000412305	0.00270156	7.79697	0.188446	0.00406355	6.77106	673.61	1438	0		1820.4	7266	0	0.000816753	0.00315227	0	0.00132301	3.81833	0.19335		0	0	0	0	0	0	0	0	0.18695		0	0
117	6068	tr|A0A0J0XBA7|A0A0J0XBA7_9TREE	290.34	0	0	0	0	0	0	0	0		16682	35219	828	0.00324486	0.00975843	0.000475843	0.00449305	#DIV/0!	0.0889009	0.00476551	#DIV/0!	2354.4	32312	0		0	0	1725.6	0	0	0.000403264	0.000134421	#DIV/0!	0.18695		0	27511	0	0	0.00802506	0	0.00267502	#DIV/0!	0.18695		0	0
113	6842	tr|A0A0J0XTD1|A0A0J0XTD1_9TREE	290.05	0	0	0	0	0	0	0	0		9387	5312.3	3035.6	0.00182589	0.00147192	0.00174453	0.00168078	#DIV/0!	4.80351e-05	0.000185393	#DIV/0!	723.55	0	0		0	1416.8	15401	0	0.000614662	0.00359914	0.0014046	#DIV/0!	0.137489		1275	1837.9	0	0.00047343	0.000536122	0	0.000336517	#DIV/0!	0.0588241		0	726.88
22	400	tr|A0A0J0XLX9|A0A0J0XLX9_9TREE	289.61	18160	11982	5878.1	0.0173295	0.0108303	0.00808957	0.0120831	0.00474564		28403	14118	7117.2	0.00552474	0.0039118	0.00409018	0.00450891	0.373157	0.026558	0.00088425	0.186329	0	0	0		4411.8	7801.3	6997.8	0.00197943	0.0033845	0.00163535	0.00233309	0.193087	0.0125321		42743	60329	1001.7	0.0158712	0.0175982	0.00151709	0.0116622	0.965162	0.472751		0	1026.6
60	415	tr|A0A0J1AXN5|A0A0J1AXN5_9TREE	289.32	0	0	0	0	0	0	0	0		30879	19670	6568.5	0.00600636	0.00545014	0.00377485	0.00507711	#DIV/0!	0.000816027	0.00116158	#DIV/0!	0	0	0		2694.1	4756.3	20691	0.00120875	0.00206347	0.00483538	0.00270253	#DIV/0!	0.0345112		3136.9	4277.7	3701	0.00116479	0.00124782	0.00560522	0.00267261	#DIV/0!	0.0712365		0	0
86	455	tr|A0A0J0XGR3|A0A0J0XGR3_9TREE	289.25	1674	2071.5	0	0.00159744	0.00187239	0	0.00115661	0.00101104		18040	6939.5	14678	0.00350901	0.00192279	0.0084353	0.00462236	3.99647	0.0827441	0.00339601	3.35891	0	0	0		5118.4	14890	12870	0.00229646	0.00645985	0.00300765	0.00392132	3.39035	0.0609224		47853	50152	0	0.0177687	0.0146295	0	0.0107994	9.3371	0.0773953		8559.9	1594.1
77	1254	tr|A0A0J0XMT4|A0A0J0XMT4_9TREE	286.18	0	0	0	0	0	0	0	0		10918	2877.7	1464.9	0.00212369	0.000797349	0.000841863	0.0012543	#DIV/0!	0.0224113	0.000753242	#DIV/0!	262.02	3275.1	0		529.15	6839.7	10604	0.000237412	0.00296733	0.0024781	0.00189428	#DIV/0!	0.043626		0	0	1586.2	0	0	0.00240233	0.000800775	#DIV/0!	0.18695		758.25	0
234	4718	tr|A0A0J0XQA7|A0A0J0XQA7_9TREE	286.08	330.32	391.67	0	0.000315213	0.000354024	0	0.000223079	0.000194164		496.82	10157	0	9.66378e-05	0.00281429	0	0.000970309	4.34962	0.233188	0.00159766	8.22842	1543.1	1033.8	0		1679.7	0	674.4	0.000753625	0	0.000157604	0.000303743	1.36159	0.383966		0	650.67	0	0	0.000189803	0	6.32676e-05	0.283611	0.14112		200.33	1123.2
92	654	tr|A0A0J1ATD8|A0A0J1ATD8_9TREE	285.40	0	0	0	0	0	0	0	0		3089.9	0	0	0.000601025	0	0	0.000200342	#DIV/0!	0.18695	0.000347002	#DIV/0!	0	0	0		587.39	1934.7	24365	0.000263542	0.000839347	0.00569398	0.00226562	#DIV/0!	0.129335		2303.3	3563	4453.8	0.000855256	0.00103934	0.00674535	0.00287998	#DIV/0!	0.105288		2396.8	0
40	414	tr|A0A0J1BAF6|A0A0J1BAF6_9TREE	283.36	695.37	1609.1	0	0.000663568	0.00145444	0	0.000706002	0.000728146		20079	7074.4	9300.6	0.00390562	0.00196017	0.00534496	0.00373692	5.29307	0.0234225	0.00169869	2.3329	2335.3	0	0		5600.3	9090.9	5136.3	0.00251267	0.00394398	0.00120033	0.00255233	3.61518	0.0543147		20058	27272	836.1	0.00744789	0.00795534	0.00126629	0.00555651	7.87039	0.0456088		0	0
52	434	tr|A0A0J1BAZ2|A0A0J1BAZ2_9TREE	282.59	384.75	2759.1	883.21	0.000367154	0.0024939	0.00121549	0.00135885	0.0010706		21724	21739	7104.5	0.00422559	0.00602341	0.00408288	0.0047773	3.51569	0.00883976	0.00108152	1.01021	760.81	5105.9	0		5488.6	3509.3	20576	0.00246255	0.00152247	0.00480851	0.00293118	2.1571	0.12273		6198.8	5341.2	17321	0.00230172	0.00155805	0.0262329	0.0100309	7.38191	0.173042		0	0
164	6846	tr|A0A0J1AV93|A0A0J1AV93_9TREE	282.58	0	240.2	0	0	0.000217112	0	7.23708e-05	0.00012535		4404.2	8253.1	1794.8	0.000856673	0.00228676	0.00103145	0.00139163	19.2291	0.0222371	0.000780116	6.2235	0	0	1675.1		0	0	1513.9	0	0	0.000353791	0.00011793	1.62953	0.379236		0	0	0	0	0	0	0	0	0.18695		0	0
120	6863	tr|A0A0J1BA94|A0A0J1BA94_9TREE	281.27	0	0	0	0	0	0	0	0		3389.9	8767.6	0	0.000659379	0.00242931	0	0.00102956	#DIV/0!	0.114382	0.00125625	#DIV/0!	1211	0	0		0	2690	6300.8	0	0.00116703	0.00147247	0.00087983	#DIV/0!	0.0607078		712.54	1879.5	0	0.000264579	0.000548257	0	0.000270945	#DIV/0!	0.0810692		0	0
80	426	tr|A0A0J0XXP0|A0A0J0XXP0_9TREE	280.89	698.56	657.22	0	0.000666613	0.000594049	0	0.000420221	0.000365726		7177.7	466.1	0	0.00139615	0.000129146	0	0.000508433	1.20992	0.433337	0.000771495	2.10949	0	0	0		0	2308.2	25384	0	0.00100139	0.00593211	0.00231117	5.49989	0.181732		2686.1	639.82	2791.4	0.000997396	0.000186638	0.00422762	0.00180388	4.29271	0.165577		1276.3	331.54
79	678	tr|A0A0J0XBM3|A0A0J0XBM3_9TREE	280.65	1337.9	0	549.28	0.00127671	0	0.000755932	0.000677548	0.000641956		11039	10032	4161.6	0.00214723	0.00277965	0.00239163	0.0024395	3.60049	0.00654	0.00031892	0.496795	702.22	2638	0		0	8854.2	5669.9	0	0.00384129	0.00132503	0.00172211	2.54167	0.214085		3229.6	954.17	0	0.00119921	0.000278335	0	0.000492514	0.726906	0.369574		1185.4	0
20	409	tr|A0A0J0XM45|A0A0J0XM45_9TREE	280.19	0	0	0	0	0	0	0	0		126310	62662	36814	0.0245689	0.0173623	0.0211566	0.0210293	#DIV/0!	0.000269993	0.00360498	#DIV/0!	0	0	0		0	7479.1	45452	0	0.00324472	0.0106219	0.00462221	#DIV/0!	0.107653		2641.2	599.56	2120.9	0.000980724	0.000174894	0.00321214	0.00145592	#DIV/0!	0.0921279		0	0
57	692	tr|A0A0J0XEJ5|A0A0J0XEJ5_9TREE	279.62	0	0	0	0	0	0	0	0		13669	11236	12092	0.00265879	0.00311326	0.00694915	0.0042404	#DIV/0!	0.0178269	0.00235683	#DIV/0!	0	723.11	0		4564.5	5235.7	10830	0.00204794	0.00227145	0.00253092	0.00228343	#DIV/0!	4.08301e-05		13466	25951	0	0.00500016	0.00757	0	0.00419005	#DIV/0!	0.0662342		0	0
229	6852	tr|A0A0J0XR20|A0A0J0XR20_9TREE	279.61	0	533.29	0	0	0.000482031	0	0.000160677	0.000278301		5850.2	3732.7	0	0.00113794	0.00103425	0	0.000724063	4.50632	0.11454	0.000629197	2.26085	1836.9	0	0		257.1	2525.4	0	0.000115352	0.00109562	0	0.000403656	2.51222	0.280103		0	0	408.97	0	0	0.000619392	0.000206464	1.28496	0.434785		0	0
122	1828	tr|A0A0J0XEU0|A0A0J0XEU0_9TREE	279.52	0	0	0	0	0	0	0	0		3691.8	0	0	0.000718102	0	0	0.000239367	#DIV/0!	0.18695	0.000414596	#DIV/0!	0	163.03	0		0	0	0	0	0	0	0	#DIV/0!	#DIV/0!		471.84	2706.2	0	0.000175202	0.000789409	0	0.000321537	#DIV/0!	0.125143		0	0
91	6867	tr|A0A0J0XH28|A0A0J0XH28_9TREE	278.71	0	0	0	0	0	0	0	0		26965	3480.4	0	0.00524503	0.000964345	0	0.00206979	#DIV/0!	0.134216	0.00279179	#DIV/0!	0	0	0		0	0	25433	0	0	0.00594357	0.00198119	#DIV/0!	0.18695		1663.1	0	0	0.000617538	0	0	0.000205846	#DIV/0!	0.18695		544.78	0
64	239	tr|A0A0J0XWQ6|A0A0J0XWQ6_9TREE	278.66	754.8	0	485.97	0.00072028	0	0.000668803	0.000463028	0.000401819		18056	20205	9807.5	0.00351212	0.00559837	0.00563627	0.00491559	10.6162	0.00191336	0.00121559	3.02521	468.81	1824.7	0		7562.1	3922.2	4243.2	0.00339286	0.0017016	0.000991615	0.00202869	4.38136	0.0524023		5330.2	10725	2244.6	0.0019792	0.00312852	0.00339948	0.00283573	6.12433	0.00429329		0	0
171	6843	tr|A0A0J0XP96|A0A0J0XP96_9TREE	277.93	0	0	0	0	0	0	0	0		3492.7	7955.8	1220.6	0.000679374	0.00220438	0.000701466	0.00119507	#DIV/0!	0.0384977	0.000874156	#DIV/0!	0	0	536.91		1590.5	1483.5	2046.4	0.000713604	0.000643599	0.000478234	0.000611812	#DIV/0!	0.000466458		0	0	0	0	0	0	0	#DIV/0!	#DIV/0!		0	0
42	436	tr|A0A0J1AUZ2|A0A0J1AUZ2_9TREE	276.85	902.54	0	0	0.000861264	0	0	0.000287088	0.000497251		38613	17098	15116	0.00751072	0.00473749	0.00868701	0.00697841	24.3076	0.00257703	0.00202785	4.07813	0	2184.5	0		5300.8	18144	14249	0.00237829	0.00787157	0.00332992	0.00452659	15.7673	0.0346141		20069	40202	17275	0.00745197	0.0117271	0.0261633	0.0151141	52.6462	0.0295262		5205.2	0
166	6855	tr|A0A0J0XN68|A0A0J0XN68_9TREE	276.41	0	0	0	0	0	0	0	0		0	9246.1	0	0	0.0025619	0	0.000853966	#DIV/0!	0.18695	0.00147911	#DIV/0!	0	0	0		0	0	0	0	0	0	0	#DIV/0!	#DIV/0!		0	0	0	0	0	0	0	#DIV/0!	#DIV/0!		0	0
289	2228	tr|A0A0J1B7D0|A0A0J1B7D0_9TREE	276.17	0	7510.7	2492.1	0	0.00678879	0.00342968	0.00340616	0.00339445		1501.6	2284.3	0	0.00029208	0.000632931	0	0.000308337	0.0905234	0.0953172	0.000316778	0.0933223	0	0	0		14097	999.29	0	0.00632485	0.00043353	0	0.00225279	0.661389	0.352176		0	0	0	0	0	0	0	0	0.0786005		0	0
83	432	tr|A0A0J0XCY7|A0A0J0XCY7_9TREE	275.44	18789	20455	14203	0.0179297	0.0184889	0.0195465	0.018655	0.000821089		17190	20659	8001.6	0.00334367	0.00572417	0.00459844	0.00455543	0.244193	3.60739e-05	0.00119083	1.45031	0	27107	9735.3		34179	36490	61166	0.015335	0.0158308	0.0142942	0.0151533	0.812291	0.0029592		28135	20027	7720.4	0.010447	0.00584195	0.0116927	0.00932721	0.499984	0.00357625		2178.4	12063
161	3063	tr|A0A0J0XSS4|A0A0J0XSS4_9TREE	275.17	0	0	0	0	0	0	0	0		2708.9	8285.7	845.1	0.000526915	0.00229579	0.00048567	0.00110279	#DIV/0!	0.0691223	0.00103337	#DIV/0!	607.51	0	0		0	2835.9	0	0	0.00123032	0	0.000410108	#DIV/0!	0.18695		0	0	0	0	0	0	0	#DIV/0!	#DIV/0!		0	0
68	284	tr|A0A0J0XUT0|A0A0J0XUT0_9TREE	274.16	335.2	1521.7	0	0.00031987	0.00137544	0	0.000565103	0.000719765		23040	15901	7019.6	0.00448157	0.00440583	0.00403409	0.00430716	7.62192	0.000514937	0.0002395	0.332748	9467.3	826.08	0		8971.1	2542.6	14571	0.00402503	0.00110308	0.00340517	0.00284443	5.03347	0.0404367		3425.5	4694.7	2174.9	0.00127195	0.00136946	0.00329392	0.00197844	3.50103	0.0718205		0	495.3
30	416	tr|A0A0J0XG19|A0A0J0XG19_9TREE	272.74	2209.4	690.12	580.64	0.00210836	0.000623787	0.00079909	0.00117708	0.00081126		28602	26512	11850	0.00556345	0.00734591	0.00681007	0.00657315	5.58429	0.000786321	0.000914544	1.12731	0	7786.2	0		1515	6152.5	47668	0.00067973	0.00266919	0.0111398	0.00482957	4.10301	0.161392		4766.8	6267.5	0	0.00177	0.00182825	0	0.00119942	1.01898	0.488996		0	2851.8
172	6839	tr|A0A0J0XSI2|A0A0J0XSI2_9TREE	272.64	0	0	0	0	0	0	0	0		4064.7	2208.1	3282.4	0.000790636	0.000611817	0.00188636	0.00109627	#DIV/0!	0.0256434	0.000690055	#DIV/0!	0	0	0		0	846.7	0	0	0.000367331	0	0.000122444	#DIV/0!	0.18695		0	1189.6	0	0	0.000347011	0	0.00011567	#DIV/0!	0.18695		0	0
28	574	tr|A0A0J0XJ92|A0A0J0XJ92_9TREE	271.66	0	0	0	0	0	0	0	0		36348	9910.1	16711	0.00707015	0.00274588	0.00960364	0.00647322	#DIV/0!	0.0159376	0.00346763	#DIV/0!	9995.2	3405.2	0		11550	24573	27743	0.0051821	0.0106607	0.0064834	0.00744207	#DIV/0!	0.00539763		29482	46299	2505.6	0.0109472	0.0135056	0.00379477	0.00941585	#DIV/0!	0.0158341		769.69	0
155	447	tr|A0A0J1BBP6|A0A0J1BBP6_9TREE	270.45	0	0	0	0	0	0	0	0		4216	238.82	0	0.000820065	6.61719e-05	0	0.000295412	#DIV/0!	0.162112	0.000455566	#DIV/0!	760.81	0	0		0	0	2199	0	0	0.000513895	0.000171298	#DIV/0!	0.18695		0	0	750.8	0	0	0.0011371	0.000379033	#DIV/0!	0.18695		0	0
344	3795	tr|A0A0J0XVC3|A0A0J0XVC3_9TREE	269.17	8374.1	0	1028	0.00799112	0	0.00141476	0.00313529	0.00426435		0	3185.6	0	0	0.000882662	0	0.000294221	0.0938415	0.157883	0.000509605	0.119503	0	0	0		618.94	0	0	0.000277698	0	0	9.25659e-05	0.0295238	0.142209		0	0	480.2	0	0	0.000727271	0.000242424	0.0773208	0.153597		0	0
193	6849	tr|A0A0J1B0K3|A0A0J1B0K3_9TREE	267.29	0	0	0	0	0	0	0	0		4572	5177.5	1810.5	0.000889312	0.00143457	0.00104048	0.00112145	#DIV/0!	0.00115669	0.000281507	#DIV/0!	0	0	0		417.7	0	3781.8	0.000187408	0	0.000883788	0.000357065	#DIV/0!	0.127434		0	0	0	0	0	0	0	#DIV/0!	#DIV/0!		0	0
140	441	tr|A0A0J1BD56|A0A0J1BD56_9TREE	266.53	438.12	1410.7	0	0.000418083	0.00127511	0	0.000564397	0.000650023		12222	2387.2	584.42	0.00237733	0.000661442	0.00033586	0.00112488	1.99306	0.244411	0.00109681	1.68733	2215.2	0	0		0	0	711.47	0	0	0.000166267	5.54223e-05	0.0981975	0.125405		1780.3	3978	0	0.000661057	0.0011604	0	0.000607151	1.07575	0.468221		0	0
134	438	tr|A0A0J0XKW8|A0A0J0XKW8_9TREE	264.64	0	0	0	0	0	0	0	0		1916.5	11794	1377.4	0.000372784	0.00326787	0.000791578	0.00147741	#DIV/0!	0.0886453	0.00156466	#DIV/0!	1257.6	0	0		0	585.55	826.9	0	0.000254034	0.000193242	0.000149092	#DIV/0!	0.0617061		0	1617.7	0	0	0.000471889	0	0.000157296	#DIV/0!	0.18695		0	0
93	646	tr|A0A0J0XU74|A0A0J0XU74_9TREE	264.54	8706.6	0	0	0.00830842	0	0	0.00276947	0.00479687		1759.5	0	610.76	0.000342245	0	0.000350998	0.000231081	0.0834386	0.205802	0.00020017	0.0417293	0	1625.8	0		1419.2	1026.8	14723	0.000636748	0.000445465	0.00344069	0.00150763	0.544376	0.34464		2282	3375.1	0	0.000847347	0.000984529	0	0.000610625	0.220484	0.24087		0	1341.9
19	448	tr|A0A0J0XMG2|A0A0J0XMG2_9TREE	261.97	7751.9	7456.1	2615.1	0.00739738	0.00673944	0.00359896	0.00591192	0.00202992		96049	87820	27279	0.0186827	0.024333	0.015677	0.0195643	3.30929	0.00406671	0.00439485	2.16504	2878.4	14975	0		8591.2	10480	29761	0.00385458	0.00454663	0.006955	0.00511874	0.865832	0.312704		14207	10580	18066	0.00527531	0.00308623	0.0273612	0.0119076	2.01417	0.243541		2049.1	870.18
199	6868	tr|A0A0J0XY69|A0A0J0XY69_9TREE	261.34	0	0	0	0	0	0	0	0		4873.3	3102.6	0	0.000947919	0.000859664	0	0.000602528	#DIV/0!	0.0585319	0.000523667	#DIV/0!	3923.9	0	0		0	0	2694.9	0	0	0.000629785	0.000209928	#DIV/0!	0.18695		0	0	0	0	0	0	0	#DIV/0!	#DIV/0!		0	0
170	449	tr|A0A0J0XE37|A0A0J0XE37_9TREE	260.76	547.54	584.33	0	0.000522499	0.000528165	0	0.000350222	0.000303314		4749.6	3555.7	1651.5	0.000923857	0.000985209	0.0009491	0.000952722	2.72034	0.0133546	3.08355e-05	0.101662	2626.9	0	0		749.28	1733	2728.4	0.000336177	0.000751842	0.000637614	0.000575211	1.64242	0.176773		3467.9	6041.4	4210.9	0.00128769	0.0017623	0.00637748	0.00314249	8.97286	0.0812004		1075.9	0
87	981	tr|A0A0J0XEL1|A0A0J0XEL1_9TREE	259.75	0	4553.4	0	0	0.00411574	0	0.00137191	0.00237622		9050.3	6654.4	6394.4	0.0017604	0.00184379	0.0036748	0.00242633	1.76857	0.261398	0.00108201	0.455348	0	0	0		4632.8	7071.4	16183	0.00207858	0.00306785	0.00378189	0.0029761	2.16931	0.166502		7620.8	15601	1428.4	0.00282974	0.00455087	0.00216333	0.00318131	2.31889	0.153321		0	0
107	2422	tr|A0A0J1AU41|A0A0J1AU41_9TREE	256.19	0	40898	0	0	0.036967	0	0.0123223	0.0213429		19103	19068	539.73	0.00371578	0.00528334	0.000310177	0.0031031	0.251827	0.249396	0.00254256	0.119129	0	1299	0		33800	3161.2	0	0.0151649	0.00137145	0	0.00551213	0.447329	0.317052		4969.2	2059.5	2015.6	0.00184515	0.000600764	0.00305266	0.00183286	0.148743	0.22164		699.38	0
242	3338	tr|A0A0J0XPP5|A0A0J0XPP5_9TREE	255.98	0	3927.8	0	0	0.00355027	0	0.00118342	0.00204975		2794.3	2667.3	0	0.000543527	0.000739052	0	0.000427526	0.361262	0.282075	0.000382938	0.186822	0	648.85	0		0	1418.8	237.08	0	0.00061553	5.54044e-05	0.000223645	0.188981	0.23425		0	0	0	0	0	0	0	0	0.18695		0	0
293	343	tr|A0A0J1AV25|A0A0J1AV25_9TREE	255.92	5410.6	3904.9	5943.9	0.00516316	0.00352957	0.00818013	0.00562428	0.00235932		0	9972.1	3425.6	0	0.00276306	0.00196866	0.00157724	0.280434	0.0318424	0.00142251	0.60293	0	8633.2	4928.2		12514	6654.7	18436	0.00561461	0.00288706	0.0043084	0.00427003	0.759212	0.218972		8234.6	13417	0	0.00305765	0.00391379	0	0.00232381	0.413175	0.0709325		0	4532.1
63	442	tr|A0A0J1B1I8|A0A0J1B1I8_9TREE	255.77	386.03	0	0	0.000368376	0	0	0.000122792	0.000212682		16408	13469	4347.2	0.00319156	0.00373197	0.00249829	0.00314061	25.5767	0.000664226	0.000618417	2.90771	426.53	1024.8	810.29		1909.2	5504.3	3263.1	0.000856594	0.00238798	0.00076257	0.00133571	10.8779	0.044203		2828.6	7316.7	1165.7	0.00105031	0.00213431	0.00176547	0.00165003	13.4376	0.00550446		0	474.55
253	4184	tr|A0A0J0XX55|A0A0J0XX55_9TREE	255.29	0	1035.6	876.21	0	0.00093606	0.00120586	0.000713973	0.000632864		783.34	14845	445.94	0.00015237	0.00411323	0.000256277	0.00150729	2.11113	0.294644	0.00225741	3.56697	0	0	0		0	0	0	0	0	0	0	0	0.0611945		0	0	0	0	0	0	0	0	0.0611945		0	0
168	14526	tr|A0A0J0XVU0|A0A0J0XVU0_9TREE	253.25	0	0	0	0	0	0	0	0		0	0	0	0	0	0	0	#DIV/0!	#DIV/0!	0	#DIV/0!	0	1113.1	0		0	0	2825.5	0	0	0.000660305	0.000220102	#DIV/0!	0.18695		0	1058.6	3436	0	0.000308798	0.00520388	0.00183756	#DIV/0!	0.168449		0	0
90	397	tr|A0A0J0XRL4|A0A0J0XRL4_9TREE	253.17	7209.1	4886.8	3521.2	0.0068794	0.00441709	0.00484595	0.00538082	0.00131541		25078	10603	3200.1	0.00487799	0.00293787	0.00183906	0.00321831	0.598107	0.0689749	0.00153875	1.16979	641.18	6706.5	0		4830.3	11755	13716	0.00216719	0.00509977	0.00320536	0.00349078	0.648745	0.0872519		6530.2	3864.4	2704.3	0.00242478	0.00112726	0.00409571	0.00254925	0.473766	0.0344995		0	0
185	6262	tr|A0A0J0XQ73|A0A0J0XQ73_9TREE	251.49	0	25144	242.06	0	0.0227272	0.000333128	0.00768678	0.0130265		2882.4	8615.3	0	0.000560663	0.00238712	0	0.000982593	0.127829	0.212512	0.00124824	0.0958233	1543.1	2830.9	0		0	0	12770	0	0	0.00298429	0.000994762	0.129412	0.213768		0	0	435.07	0	0	0.000658921	0.00021964	0.0285738	0.18858		0	0
103	480	tr|A0A0J0XHZ6|A0A0J0XHZ6_9TREE	251.06	1475.4	2024.3	0	0.00140793	0.00182973	0	0.00107922	0.00095813		5558.8	1369.6	1382.4	0.00108126	0.000379487	0.000794451	0.000751732	0.696552	0.304065	0.00035283	0.368249	725.79	1049.6	0		3494	2300.8	5526.9	0.00156764	0.000998176	0.00129161	0.00128581	1.19143	0.369223		2837.9	5326.8	2027.9	0.00105376	0.00155385	0.00307129	0.00189297	1.75402	0.188841		855.39	524.06
104	493	tr|A0A0J0XW79|A0A0J0XW79_9TREE	250.88	1450.8	1934.8	4073.4	0.00138445	0.00174883	0.0056059	0.00291306	0.00233918		19069	4943.4	7218.6	0.00370916	0.00136971	0.00414846	0.00307578	1.05586	0.462002	0.00149373	0.638572	0	6631.8	0		4977	4903.2	7327.6	0.00223301	0.0021272	0.00171242	0.00202421	0.694874	0.274505		12020	18102	1233.3	0.00446324	0.00528042	0.00186785	0.0038705	1.32867	0.30145		0	1153.7
59	453	tr|A0A0J0XJD0|A0A0J0XJD0_9TREE	250.11	819.65	1720.7	2058.6	0.000782165	0.00155531	0.00283309	0.00172352	0.00103576		25211	41785	7081.5	0.00490386	0.0115777	0.00406967	0.00685042	3.97466	0.0522605	0.00411517	3.97309	2912.3	6118.9	5340.9		8588.1	3615.1	5447.4	0.00385319	0.00156837	0.00127303	0.00223153	1.29475	0.320881		3225.3	8267.8	0	0.00119761	0.00241175	0	0.00120312	0.698059	0.300502		0	0
49	431	tr|A0A0J0XPT4|A0A0J0XPT4_9TREE	249.97	1626.4	2593.3	0	0.00155202	0.00234404	0	0.00129869	0.00119238		46303	32376	18565	0.00900652	0.0089707	0.0106691	0.00954878	7.35265	0.000372688	0.000970407	0.813842	618.09	640.47	0		4705.8	16507	12621	0.00211134	0.00716137	0.00294946	0.00407406	3.13706	0.0896951		32956	45926	3024.3	0.0122371	0.0133968	0.00458035	0.0100714	7.75509	0.018504		0	1267.8
143	78	tr|A0A0J0XRB5|A0A0J0XRB5_9TREE	249.37	0	2941.7	0	0	0.00265895	0	0.000886317	0.00153515		15890	16719	583.78	0.00309081	0.00463248	0.000335492	0.00268626	3.03081	0.153409	0.00217687	1.41802	1836.9	0	0		0	448.92	19575	0	0.000194759	0.00457458	0.00158978	1.79369	0.353078		929.83	1686.3	0	0.000345262	0.0004919	0	0.000279054	0.314847	0.268036		0	0
364	7982	tr|A0A0J0XJL8|A0A0J0XJL8_9TREE	247.66	0	0	0	0	0	0	0	0		121.57	320.09	0	2.36469e-05	8.86901e-05	0	3.74457e-05	#DIV/0!	0.115375	4.5927e-05	#DIV/0!	0	0	0		0	12380	0	0	0.00537092	0	0.00179031	#DIV/0!	0.18695		0	0	0	0	0	0	0	#DIV/0!	#DIV/0!		0	0
139	1037	tr|A0A0J0XMY3|A0A0J0XMY3_9TREE	247.09	0	0	0	0	0	0	0	0		0	0	0	0	0	0	0	#DIV/0!	#DIV/0!	0	#DIV/0!	0	0	0		1732.7	6731.6	10962	0.000777405	0.00292043	0.00256176	0.00208653	#DIV/0!	0.0172815		2772.7	701.07	0	0.00102955	0.000204505	0	0.000411352	#DIV/0!	0.130615		0	0
12	9	tr|A0A0J0XHD9|A0A0J0XHD9_9TREE	244.38	26944	16426	16599	0.0257118	0.0148472	0.0228439	0.0211343	0.00563045		52042	19048	14362	0.0101228	0.00527779	0.0082537	0.00788477	0.37308	0.0100699	0.0024435	0.433978	0	3324.5	0		48134	53487	48844	0.0215961	0.0232047	0.0114146	0.0187385	0.886639	0.325841		25967	31025	6012.9	0.009642	0.00905011	0.00910663	0.00926625	0.438446	0.0109364		13587	21818
274	4774	tr|A0A0J0XGS3|A0A0J0XGS3_9TREE	243.62	0	0	0	0	0	0	0	0		0	0	0	0	0	0	0	#DIV/0!	#DIV/0!	0	#DIV/0!	0	0	0		842.29	0	2662.9	0.000377907	0	0.000622306	0.000333405	#DIV/0!	0.0696505		0	0	0	0	0	0	0	#DIV/0!	#DIV/0!		943.13	0
179	6895	tr|A0A0J0XBN6|A0A0J0XBN6_9TREE	243.12	0	0	0	0	0	0	0	0		3785	2963.2	0	0.000736231	0.000821039	0	0.00051909	#DIV/0!	0.0586474	0.000451541	#DIV/0!	0	1547.8	0		0	1099.1	13531	0	0.000476832	0.00316213	0.00121299	#DIV/0!	0.142642		2198.9	515.55	0	0.00081649	0.000150388	0	0.000322293	#DIV/0!	0.134135		0	0
132	4715	tr|A0A0J0XBQ8|A0A0J0XBQ8_9TREE	242.51	0	0	0	0	0	0	0	0		1903.6	8024.6	0	0.000370274	0.00222345	0	0.000864573	#DIV/0!	0.138569	0.00119129	#DIV/0!	0	0	0		0	0	0	0	0	0	0	#DIV/0!	#DIV/0!		0	0	0	0	0	0	0	#DIV/0!	#DIV/0!		0	0
223	1313	tr|A0A0J1ATN2|A0A0J1ATN2_9TREE	242.38	609.79	1610.8	12606	0.000581902	0.00145597	0.0173487	0.00646218	0.00943809		1180.8	0	0	0.000229681	0	0	7.65602e-05	0.0118474	0.153163	0.000132606	0.0140501	0	15841	0		24114	275.19	11711	0.0108191	0.000119388	0.0027368	0.00455845	0.705404	0.389287		0	790.46	0	0	0.00023058	0	7.686e-05	0.0118938	0.153173		0	0
292	1266	tr|A0A0J0XZG4|A0A0J0XZG4_9TREE	242.24	5482.6	362	0	0.00523186	0.000327205	0	0.00185302	0.00293073		0	2004.6	0	0	0.000555432	0	0.000185144	0.0999146	0.191317	0.000320679	0.109419	0	5349.9	5095.3		42961	5671.7	14833	0.0192752	0.0024606	0.0034664	0.00840072	4.53352	0.157414		0	16002	331.87	0	0.00466784	0.000502622	0.00172349	0.930096	0.478402		0	0
66	458	tr|A0A0J0XVS0|A0A0J0XVS0_9TREE	241.66	0	0	0	0	0	0	0	0		19523	10466	5784.2	0.00379747	0.00289991	0.00332412	0.0033405	#DIV/0!	0.00010457	0.000449007	#DIV/0!	0	1588.5	0		3785.7	5714.1	8847.9	0.00169852	0.002479	0.00206771	0.00208174	#DIV/0!	0.00038206		24203	29486	0	0.008987	0.00860118	0	0.00586272	#DIV/0!	0.0581539		3759.7	0
212	6850	tr|A0A0J0XPS4|A0A0J0XPS4_9TREE	241.21	0	0	0	0	0	0	0	0		3416.3	7116.3	527.37	0.000664514	0.00197177	0.000303074	0.000979788	#DIV/0!	0.0626842	0.000877889	#DIV/0!	0	0	0		0	0	0	0	0	0	0	#DIV/0!	#DIV/0!		0	0	0	0	0	0	0	#DIV/0!	#DIV/0!		0	0
156	446	tr|A0A0J0XWA1|A0A0J0XWA1_9TREE	241.20	380.17	1960.2	2520.9	0.000362784	0.00177179	0.00346932	0.00186796	0.0015555		4479.6	618.07	669.44	0.000871339	0.000171254	0.00038472	0.000475771	0.2547	0.102713	0.000358814	0.230674	0	0	0		0	0	668.36	0	0	0.000156192	5.20641e-05	0.0278721	0.0568383		0	946.35	0	0	0.000276054	0	9.20179e-05	0.0492611	0.0602765		0	0
180	708	tr|A0A0J1B265|A0A0J1B265_9TREE	240.91	0	0	0	0	0	0	0	0		4255.1	6216.6	0	0.000827671	0.00172249	0	0.000850053	#DIV/0!	0.0813049	0.000861462	#DIV/0!	0	0	0		0	416.28	3244.2	0	0.000180598	0.000758153	0.000312917	#DIV/0!	0.121477		1200.4	631.73	929.96	0.00044573	0.000184278	0.00140844	0.000679482	#DIV/0!	0.0709812		0	0
342	7108	tr|A0A0J0XTZ6|A0A0J0XTZ6_9TREE	240.91	0	0	0	0	0	0	0	0		0	0	0	0	0	0	0	#DIV/0!	#DIV/0!	0	#DIV/0!	723.55	0	0		0	0	0	0	0	0	0	#DIV/0!	#DIV/0!		0	0	0	0	0	0	0	#DIV/0!	#DIV/0!		0	0
192	6888	tr|A0A0J0XN93|A0A0J0XN93_9TREE	240.43	0	0	0	0	0	0	0	0		2145.3	0	0	0.000417288	0	0	0.000139096	#DIV/0!	0.18695	0.000240921	#DIV/0!	0	0	0		707.36	8455.1	15456	0.000317369	0.00366815	0.00361199	0.0025325	#DIV/0!	0.0420998		0	750.75	0	0	0.000218997	0	7.29989e-05	#DIV/0!	0.18695		467	0
114	926	tr|A0A0J0XT72|A0A0J0XT72_9TREE	240.13	8984	7458.4	0	0.00857313	0.00674151	0	0.00510488	0.00451482		6586.9	6034.2	2360.4	0.00128124	0.00167195	0.0013565	0.00143656	0.281409	0.116247	0.000207296	0.0459146	723.55	467.68	0		0	9365.2	5735.6	0	0.00406298	0.00134038	0.00180112	0.352823	0.156727		5705.9	6533.9	1614.2	0.0021187	0.00190596	0.00244473	0.00215647	0.422432	0.160995		0	1522.5
160	45	tr|A0A0J1B868|A0A0J1B868_9TREE	238.99	0	0	0	0	0	0	0	0		2028	908.62	0	0.000394472	0.000251759	0	0.00021541	#DIV/0!	0.0675709	0.000199732	#DIV/0!	0	3399.4	0		0	0	630.99	0	0	0.000147459	4.91531e-05	#DIV/0!	0.18695		0	830.37	2940.3	0	0.000242222	0.00445313	0.00156512	#DIV/0!	0.169942		692.01	0
215	4036	tr|A0A0J1AWC2|A0A0J1AWC2_9TREE	235.59	11372	0	0	0.0108519	0	0	0.00361731	0.00626536		3979.3	2859.8	0	0.000774024	0.00079239	0	0.000522138	0.144344	0.220756	0.000452278	0.0721871	0	0	0		0	684.57	2207.3	0	0.000296993	0.000515835	0.000270943	0.0749017	0.203819		0	675.3	0	0	0.000196988	0	6.56625e-05	0.0181523	0.190918		0	0
58	439	tr|A0A0J1BEK5|A0A0J1BEK5_9TREE	235.50	1369.1	765.9	363.94	0.00130649	0.000692283	0.000500862	0.000833211	0.000420895		26033	10415	9911.1	0.00506375	0.00288577	0.00569581	0.00454844	5.45894	0.00686239	0.00147419	3.5025	2215.2	2472	0		7238.5	14038	11192	0.00324767	0.00609022	0.00261551	0.00398447	4.78207	0.0226062		23982	45237	3422.8	0.00890494	0.0131958	0.00518389	0.00909487	10.9155	0.0119039		486.13	0
145	577	tr|A0A0J0XHU6|A0A0J0XHU6_9TREE	233.63	10593	1483.4	0	0.0101085	0.00134082	0	0.00381646	0.0054902		9900.7	6162	3124.5	0.00192581	0.00170736	0.00179562	0.0018096	0.474156	0.280559	0.000109895	0.0200166	725.79	2382.5	4909.4		1516.3	2975.7	38332	0.000680313	0.00129097	0.008958	0.00364309	0.954576	0.484303		4911.4	4064.2	0	0.00182369	0.00118554	0	0.00100308	0.26283	0.215431		0	1677.8
133	6845	tr|A0A0J0XVD5|A0A0J0XVD5_9TREE	233.15	0	0	0	0	0	0	0	0		7334.6	10203	921.95	0.00142667	0.00282703	0.000529835	0.00159451	#DIV/0!	0.0377701	0.00115776	#DIV/0!	514.74	0	0		0	0	0	0	0	0	0	#DIV/0!	#DIV/0!		0	904.3	280.81	0	0.000263788	0.000425291	0.000229693	#DIV/0!	0.0687453		0	0
73	420	tr|A0A0J0XVP9|A0A0J0XVP9_9TREE	232.23	1498.4	961.61	910.56	0.00142987	0.000869182	0.00125313	0.00118406	0.000286656		42866	25136	12497	0.00833798	0.00696465	0.0071819	0.00749484	6.32977	7.98395e-05	0.000738214	2.57526	1796.1	4159.8	0		1500.3	5603.3	9902.2	0.000673135	0.00243093	0.00231409	0.00180605	1.5253	0.176025		14078	16812	13371	0.00522741	0.00490412	0.0202506	0.0101274	8.55307	0.0761052		4940	0
126	477	tr|A0A0J0XJI2|A0A0J0XJI2_9TREE	230.73	0	0	0	0	0	0	0	0		8585.9	2724.4	0	0.00167007	0.000754873	0	0.000808313	#DIV/0!	0.0847161	0.000836315	#DIV/0!	0	0	0		0	0	10823	0	0	0.00252928	0.000843094	#DIV/0!	0.18695		0	0	886.41	0	0	0.00134248	0.000447494	#DIV/0!	0.18695		0	0
213	6864	tr|A0A0J0XNU8|A0A0J0XNU8_9TREE	230.24	0	0	0	0	0	0	0	0		2740.9	3433.4	476.65	0.00053314	0.000951322	0.000273926	0.000586129	#DIV/0!	0.0205673	0.000341793	#DIV/0!	0	0	0		917.79	0	609.3	0.000411782	0	0.00014239	0.000184724	#DIV/0!	0.100389		0	0	0	0	0	0	0	#DIV/0!	#DIV/0!		0	0
144	6844	tr|A0A0J0XP13|A0A0J0XP13_9TREE	228.78	0	0	0	0	0	0	0	0		8337.5	15983	1761.4	0.00162175	0.00442855	0.00101226	0.00235419	#DIV/0!	0.0444182	0.00182212	#DIV/0!	0	0	2700.1		352.51	2574.8	4669.8	0.000158159	0.00111705	0.00109131	0.000788839	#DIV/0!	0.0333527		1219.9	0	0	0.00045297	0	0	0.00015099	#DIV/0!	0.18695		0	0
202	6847	tr|A0A0J0XYE0|A0A0J0XYE0_9TREE	228.49	0	0	0	0	0	0	0	0		6031.2	5414.4	0	0.00117314	0.00150021	0	0.00089112	#DIV/0!	0.061018	0.000788869	#DIV/0!	3923.9	0	0		0	0	0	0	0	0	0	#DIV/0!	#DIV/0!		0	0	0	0	0	0	0	#DIV/0!	#DIV/0!		0	0
71	403	tr|A0A0J0XT28|A0A0J0XT28_9TREE	228.23	519.1	1024.5	0	0.00049536	0.000926027	0	0.000473796	0.00046339		52506	35397	24899	0.0102131	0.00980775	0.0143092	0.0114433	24.1525	0.000844937	0.00249016	5.3738	723.55	9859.9	0		4906.1	12871	54536	0.0022012	0.00558394	0.0127448	0.00684331	14.4436	0.0553609		14912	10794	1006.2	0.00553709	0.00314865	0.00152391	0.00340321	7.18287	0.0352311		3895	3525.7
378	6076	tr|A0A0J0XFP0|A0A0J0XFP0_9TREE	227.27	0	755.83	0	0	0.000683181	0	0.000227727	0.000394435		0	3354.7	1544.8	0	0.000929516	0.000887781	0.000605766	2.66005	0.187572	0.000525023	1.33108	0	0	0		8505.7	0	0	0.00381622	0	0	0.00127207	5.58596	0.232167		669.75	758.73	0	0.00024869	0.000221324	0	0.000156671	0.687979	0.391374		0	0
250	3147	tr|A0A0J0XHI0|A0A0J0XHI0_9TREE	226.92	0	986.62	0	0	0.000891788	0	0.000297263	0.000514874		2755.2	1709	2764.1	0.000535921	0.000473527	0.0015885	0.000865983	2.91319	0.145635	0.000626495	1.21679	0	0	0		0	11278	0	0	0.00489283	0	0.00163094	5.48654	0.233106		388.04	1269.4	0	0.000144086	0.000370289	0	0.000171458	0.57679	0.355523		0	0
162	6856	tr|A0A0J0XFN5|A0A0J0XFN5_9TREE	226.73	0	0	0	0	0	0	0	0		20848	9067.1	5851.8	0.0040552	0.0025123	0.00336297	0.00331016	#DIV/0!	0.000880866	0.000772805	#DIV/0!	0	0	0		0	0	0	0	0	0	0	#DIV/0!	#DIV/0!		0	0	0	0	0	0	0	#DIV/0!	#DIV/0!		0	0
181	3189	tr|A0A0J0XTP2|A0A0J0XTP2_9TREE	226.67	0	0	0	0	0	0	0	0		1842.9	5043.1	1024.8	0.000358467	0.00139734	0.000588942	0.000781582	#DIV/0!	0.0340566	0.000545568	#DIV/0!	723.55	0	0		0	0	0	0	0	0	0	#DIV/0!	#DIV/0!		0	0	0	0	0	0	0	#DIV/0!	#DIV/0!		0	0
240	6919	tr|A0A0J0XU34|A0A0J0XU34_9TREE	225.98	0	0	0	0	0	0	0	0		516.38	0	1554.3	0.000100442	0	0.00089324	0.000331228	#DIV/0!	0.153031	0.000489301	#DIV/0!	723.55	0	0		1048.6	0	2655.2	0.000470472	0	0.000620507	0.00036366	#DIV/0!	0.0617922		0	0	0	0	0	0	0	#DIV/0!	#DIV/0!		0	0
593	14553	tr|A0A0J0XXI2|A0A0J0XXI2_9TREE	225.39	0	0	0	0	0	0	0	0		0	2863.5	0	0	0.000793415	0	0.000264472	#DIV/0!	0.18695	0.000458078	#DIV/0!	0	1308.1	0		0	0	0	0	0	0	0	#DIV/0!	#DIV/0!		0	0	0	0	0	0	0	#DIV/0!	#DIV/0!		0	0
295	6890	tr|A0A0J1B729|A0A0J1B729_9TREE	224.57	0	0	0	0	0	0	0	0		12010	9001.1	3579.9	0.0023361	0.00249401	0.00205733	0.00229581	#DIV/0!	2.80973e-05	0.00022111	#DIV/0!	0	0	0		0	0	3244.3	0	0	0.000758177	0.000252726	#DIV/0!	0.18695		1459.6	0	0	0.000541975	0	0	0.000180658	#DIV/0!	0.18695		0	0
137	437	tr|A0A0J0XI73|A0A0J0XI73_9TREE	223.75	0	424.63	0	0	0.000383815	0	0.000127938	0.000221596		1891.7	0	0	0.00036796	0	0	0.000122653	0.958689	0.488819	0.000212442	0.958689	0	1487.2	0		0	430.69	777.8	0	0.00018685	0.000181768	0.000122873	0.960404	0.486619		1978.1	3545.2	0	0.000734503	0.00103415	0	0.00058955	4.60808	0.118844		0	0
184	6857	tr|A0A0J0XNJ9|A0A0J0XNJ9_9TREE	223.43	0	0	0	0	0	0	0	0		4775.5	1389.3	1069.8	0.000928895	0.000384945	0.000614803	0.000642881	#DIV/0!	0.00756241	0.00027306	#DIV/0!	684.19	0	0		0	0	2384.3	0	0	0.000557199	0.000185733	#DIV/0!	0.18695		0	0	0	0	0	0	0	#DIV/0!	#DIV/0!		0	0
124	738	tr|A0A0J0XPF8|A0A0J0XPF8_9TREE	222.81	0	1749.9	0	0	0.0015817	0	0.000527234	0.000913197		8265.8	11638	4172.2	0.0016078	0.00322464	0.00239772	0.00241006	4.57113	0.0277929	0.00080849	0.88534	0	0	0		2424.7	4502.1	6548.3	0.00108788	0.00195318	0.00153031	0.00152379	2.89016	0.0813995		6475.8	11593	0	0.00240458	0.00338172	0	0.00192877	3.65827	0.142184		0	0
115	413	tr|A0A0J0XVF2|A0A0J0XVF2_9TREE	222.74	325.7	0	8908.4	0.000310805	0	0.0122599	0.00419025	0.00699029		32782	21100	8861	0.00637651	0.00584636	0.00509233	0.00577173	1.37742	0.358138	0.000645338	0.0923193	0	0	3736.7		8871.1	18469	17742	0.00398017	0.00801256	0.00414622	0.00537965	1.28385	0.396622		21791	31442	5616.4	0.00809138	0.00917175	0.00850613	0.00858975	2.04994	0.169114		1163	0
483	11029	tr|A0A0J0XX21|A0A0J0XX21_9TREE	222.59	0	0	0	0	0	0	0	0		0	1395.2	0	0	0.00038658	0	0.00012886	#DIV/0!	0.18695	0.000223192	#DIV/0!	0	0	0		777.79	0	0	0.000348968	0	0	0.000116323	#DIV/0!	0.18695		3133.4	0	0	0.00116349	0	0	0.000387829	#DIV/0!	0.18695		0	0
101	1067	tr|A0A0J0XH20|A0A0J0XH20_9TREE	222.35	0	523.17	470.04	0	0.000472884	0.00064688	0.000373255	0.00033475		1145	0	483.17	0.000222717	0	0.000277673	0.000166797	0.446871	0.191714	0.00014704	0.439254	0	0	0		0	0	774.52	0	0	0.000181001	6.03338e-05	0.161643	0.0985544		1805.7	1215.9	1397.4	0.000670488	0.000354683	0.00211638	0.00104719	2.80555	0.153375		0	340.75
119	625	tr|A0A0J0XTX3|A0A0J0XTX3_9TREE	222.15	0	1269.1	0	0	0.00114712	0	0.000382372	0.000662288		5713.8	7610	484.16	0.00111141	0.00210857	0.000278242	0.00116607	3.04957	0.148081	0.000916387	1.38367	723.55	0	0		0	1296.9	3950.9	0	0.000562645	0.000923306	0.000495317	1.29538	0.410453		1269.7	3067.5	1009.5	0.000471462	0.000894801	0.0015289	0.000965056	2.52386	0.150302		0	0
218	4651	tr|A0A0J0XW62|A0A0J0XW62_9TREE	221.62	1569.4	0	0	0.00149763	0	0	0.000499209	0.000864655		1842.2	0	238.51	0.000358331	0	0.000137069	0.000165134	0.330791	0.274099	0.000180807	0.209108	28781	0	0		0	1174.6	0	0	0.000509587	0	0.000169862	0.340263	0.283055		0	0	0	0	0	0	0	0	0.18695		0	0
27	407	tr|A0A0J0XQD2|A0A0J0XQD2_9TREE	221.15	7623.5	7324.4	7115.6	0.00727485	0.00662039	0.00979265	0.00789597	0.00167485		35135	14903	10549	0.0068342	0.0041293	0.0060624	0.0056753	0.71876	0.0761248	0.00139338	0.831941	1836.9	2859.5	0		11911	28478	105310	0.00534407	0.0123549	0.0246104	0.0141031	1.78612	0.169155		17557	16758	0	0.00651922	0.00488837	0	0.00380253	0.481579	0.0671074		0	19375
148	410	tr|A0A0J0XPN4|A0A0J0XPN4_9TREE	220.91	1577.1	1008.1	0	0.00150497	0.000911204	0	0.000805393	0.000758046		5193.4	2065.4	0	0.00101018	0.000572278	0	0.000527487	0.654944	0.312733	0.000506578	0.668269	0	0	0		1182.4	2458	3129.1	0.000530503	0.00106637	0.000731255	0.000776045	0.963561	0.476338		1521.4	965.84	0	0.000564923	0.000281739	0	0.000282221	0.350414	0.16268		0	566.34
481	4870	tr|A0A0J1BAA6|A0A0J1BAA6_9TREE	220.79	0	0	23426	0	0	0.0322394	0.0107465	0.0186134		0	2305.9	1986.4	0	0.000638916	0.00114156	0.000593493	0.0552268	0.199236	0.000572136	0.0307378	1211	0	0		0	41924	0	0	0.0181882	0	0.00606275	0.564162	0.361769		0	0	0	0	0	0	0	0	0.18695		0	0
102	746	tr|A0A0J0XWV5|A0A0J0XWV5_9TREE	220.62	0	0	0	0	0	0	0	0		6811.9	12005	2398.3	0.001325	0.00332633	0.00137828	0.00200987	#DIV/0!	0.0189656	0.0011404	#DIV/0!	0	0	0		567.13	4212.2	4512.9	0.000254452	0.00182741	0.00105464	0.0010455	#DIV/0!	0.0413614		1691.2	4326.4	2273.5	0.000627972	0.00126203	0.00344325	0.00177775	#DIV/0!	0.0527112		0	0
254	3713	tr|A0A0J0XKB8|A0A0J0XKB8_9TREE	219.16	0	496.61	0	0	0.000448877	0	0.000149626	0.000259159		276.6	1300.6	0	5.38022e-05	0.000360369	0	0.000138057	0.922682	0.476824	0.000194398	0.75011	0	0	0		0	639.3	527.79	0	0.000277353	0.000123342	0.000133565	0.892661	0.464592		0	284.8	0	0	8.30772e-05	0	2.76924e-05	0.185078	0.233924		0	362.1
96	830	tr|A0A0J1BCP9|A0A0J1BCP9_9TREE	218.10	988.18	0	0	0.000942987	0	0	0.000314329	0.000544434		33132	11298	12752	0.00644459	0.00313043	0.00732844	0.00563449	17.9255	0.00778193	0.00221315	4.06504	2215.2	0	0		17666	8392.5	5836	0.00792614	0.00364099	0.00136384	0.00431033	13.7128	0.054842		5002.4	8689.7	0	0.00185748	0.00253482	0	0.0014641	4.65785	0.116828		0	3406.4
261	6869	tr|A0A0J0XXK2|A0A0J0XXK2_9TREE	217.23	0	0	0	0	0	0	0	0		1480.5	2427	580.95	0.000287976	0.00067247	0.000333866	0.000431437	#DIV/0!	0.0118091	0.000209998	#DIV/0!	0	0	0		0	0	1225.2	0	0	0.000286323	9.5441e-05	#DIV/0!	0.18695		0	365.83	1187	0	0.000106714	0.00179773	0.000634815	#DIV/0!	0.168443		0	0
127	4282	tr|A0A0J0XUK4|A0A0J0XUK4_9TREE	216.92	0	0	0	0	0	0	0	0		11588	4736.5	0	0.00225401	0.00131238	0	0.0011888	#DIV/0!	0.0715354	0.00113208	#DIV/0!	0	1131.5	0		0	571.62	9395.5	0	0.000247991	0.00219568	0.000814557	#DIV/0!	0.152892		1902.8	2985.4	3587.2	0.000706543	0.000870852	0.00543287	0.00233676	#DIV/0!	0.102928		0	0
6	1	tr|A0A0J0XL71|A0A0J0XL71_9TREE	216.76	98745	79187	102850	0.0942291	0.0715757	0.141544	0.10245	0.0357014		92883	56952	60643	0.0180669	0.0157802	0.0348509	0.0228993	0.223518	0.0103723	0.0104133	0.291678	51629	75780	17991		61800	81114	82429	0.0277276	0.0351904	0.0192632	0.0273937	0.267387	0.0118579		91962	100010	927.96	0.0341471	0.0291733	0.00140541	0.0215753	0.210594	0.0122526		1070.6	85425
146	430	tr|A0A0J0XM53|A0A0J0XM53_9TREE	216.56	0	0	0	0	0	0	0	0		15253	8114.6	3515.4	0.0029669	0.00224838	0.00202026	0.00241185	#DIV/0!	0.000535878	0.000494036	#DIV/0!	0	0	0		830.26	771.55	5938.2	0.00037251	0.000334728	0.00138773	0.000698322	#DIV/0!	0.0564361		0	1188.2	0	0	0.000346602	0	0.000115534	#DIV/0!	0.18695		0	0
497	11021	tr|A0A0J1B8S2|A0A0J1B8S2_9TREE	215.90	0	0	0	0	0	0	0	0		0	2952.4	0	0	0.000818047	0	0.000272682	#DIV/0!	0.18695	0.0004723	#DIV/0!	0	0	0		0	0	1860.2	0	0	0.000434719	0.000144906	#DIV/0!	0.18695		0	0	0	0	0	0	0	#DIV/0!	#DIV/0!		0	0
187	6428	tr|A0A0J0XN30|A0A0J0XN30_9TREE	215.36	0	0	0	0	0	0	0	0		1629.3	0	1258.1	0.00031692	0	0.000723017	0.000346646	#DIV/0!	0.0864662	0.000362424	#DIV/0!	0	0	0		0	0	2740.9	0	0	0.000640535	0.000213512	#DIV/0!	0.18695		0	3446.5	0	0	0.00100536	0	0.000335119	#DIV/0!	0.18695		0	0
121	417	tr|A0A0J0XQ23|A0A0J0XQ23_9TREE	214.73	5920.2	10914	3977.7	0.00564945	0.00986497	0.0054742	0.00699621	0.00248597		5053.4	2475.5	1148.9	0.00098295	0.000685908	0.000660261	0.000776373	0.110971	0.00621234	0.00017936	0.072149	1543.1	7868.5	0		3851.8	9125.7	23510	0.00172817	0.00395908	0.00549417	0.00372714	0.532737	0.0721176		4347.7	4228.9	0	0.00161438	0.00123359	0	0.000949321	0.135691	0.00813614		0	0
169	473	tr|A0A0J0XCX8|A0A0J0XCX8_9TREE	214.31	0	0	0	0	0	0	0	0		3550.3	3634.1	0	0.000690578	0.00100693	0	0.000565837	#DIV/0!	0.064872	0.000514925	#DIV/0!	0	2410.4	0		423.77	840.54	1278	0.000190131	0.000364659	0.000298662	0.000284484	#DIV/0!	0.00250983		0	2500.8	634.02	0	0.000729493	0.000960233	0.000563242	#DIV/0!	0.0617402		0	0
128	466	tr|A0A0J0XQA4|A0A0J0XQA4_9TREE	214.18	0	0	0	0	0	0	0	0		5659.6	0	0	0.00110086	0	0	0.000366955	#DIV/0!	0.18695	0.000635584	#DIV/0!	1543.1	0	0		0	0	2680.3	0	0	0.000626373	0.000208791	#DIV/0!	0.18695		823.38	765.65	2266.2	0.000305735	0.000223343	0.0034322	0.00132042	#DIV/0!	0.139684		0	0
423	51923	tr|A0A0J0XKP0|A0A0J0XKP0_9TREE	213.37	0	0	0	0	0	0	0	0		0	0	0	0	0	0	0	#DIV/0!	#DIV/0!	0	#DIV/0!	0	0	0		0	524.89	1110.3	0	0.000227717	0.000259472	0.000162396	#DIV/0!	0.0589018		0	0	0	0	0	0	0	#DIV/0!	#DIV/0!		0	423.14
118	429	tr|A0A0J0XMZ9|A0A0J0XMZ9_9TREE	212.81	453.02	0	358.35	0.000432302	0	0.000493169	0.00030849	0.000268888		14392	4659.5	2389.8	0.00279943	0.00129105	0.00137339	0.00182129	5.90388	0.0210872	0.000848092	3.15407	0	0	0		2241.7	1219.1	3976	0.00100578	0.000528892	0.000929171	0.00082128	2.66225	0.0375071		11288	14285	5637.2	0.00419143	0.00416699	0.00853763	0.00563202	18.2567	0.0109482		1019	0
178	6899	tr|A0A0J0XM77|A0A0J0XM77_9TREE	212.35	5005.3	10104	0	0.00477639	0.00913283	0	0.00463641	0.00456802		7153.1	11044	2312.1	0.00139137	0.00306006	0.00132874	0.00192672	0.415564	0.185991	0.000981996	0.214972	0	900.03	760.99		10313	2592.8	11292	0.0046271	0.00112486	0.00263888	0.00279695	0.603258	0.275276		5032.4	4650	0	0.00186862	0.00135642	0	0.00107501	0.231864	0.128475		0	801.61
316	53	tr|A0A0J0XBS3|A0A0J0XBS3_9TREE	212.34	0	1404.5	0	0	0.0012695	0	0.000423167	0.000732948		0	4801.9	0	0	0.0013305	0	0.000443501	1.04805	0.487564	0.000768167	1.04805	0	3505.7	0		0	0	0	0	0	0	0	0	0.18695		0	0	0	0	0	0	0	0	0.18695		0	0
209	6871	tr|A0A0J0XZR1|A0A0J0XZR1_9TREE	212.33	0	0	0	0	0	0	0	0		8119	4306.9	1600.1	0.00157925	0.00119335	0.000919561	0.00123072	#DIV/0!	0.00150265	0.000331428	#DIV/0!	821.56	0	0		0	0	2693.4	0	0	0.000629434	0.000209811	#DIV/0!	0.18695		0	0	0	0	0	0	0	#DIV/0!	#DIV/0!		0	0
31	401	tr|A0A0J0XV04|A0A0J0XV04_9TREE	211.64	37172	30847	19117	0.035472	0.0278821	0.0263092	0.0298878	0.00489961		57842	36159	22524	0.011251	0.0100189	0.0129443	0.0114047	0.381585	0.00166209	0.00146876	0.299771	9590	25901	630.5		31030	71542	74458	0.0139221	0.0310377	0.0174005	0.0207868	0.695494	0.100116		42741	60267	0	0.0158705	0.0175801	0	0.0111502	0.373069	0.020211		0	17786
282	6954	tr|A0A0J0XQI6|A0A0J0XQI6_9TREE	210.25	0	0	0	0	0	0	0	0		1576.3	1790.4	0	0.00030661	0.000496082	0	0.000267564	#DIV/0!	0.0688944	0.000250335	#DIV/0!	1836.9	0	0		0	0	1946.2	0	0	0.000454817	0.000151606	#DIV/0!	0.18695		0	0	0	0	0	0	0	#DIV/0!	#DIV/0!		0	0
99	6859	tr|A0A0J0XRF8|A0A0J0XRF8_9TREE	210.21	0	0	0	0	0	0	0	0		11216	7975.7	594.09	0.00218165	0.0022099	0.000341417	0.00157766	#DIV/0!	0.0315814	0.00107071	#DIV/0!	1553.5	8749.5	0		0	4841	12217	0	0.00210021	0.00285505	0.00165175	#DIV/0!	0.0626319		6190.7	7591	3364.5	0.00229872	0.00221432	0.00509559	0.00320288	#DIV/0!	0.0138503		0	583.08
188	6862	tr|A0A0J0XPG1|A0A0J0XPG1_9TREE	209.45	0	0	0	0	0	0	0	0		1865.1	588.26	469.02	0.000362786	0.000162994	0.000269541	0.000265107	#DIV/0!	0.00504126	9.99694e-05	#DIV/0!	0	0	0		0	0	0	0	0	0	0	#DIV/0!	#DIV/0!		613.03	452.79	0	0.000227629	0.000132081	0	0.000119903	#DIV/0!	0.0716941		0	0
230	6851	tr|A0A0J1BBW0|A0A0J1BBW0_9TREE	209.36	0	0	0	0	0	0	0	0		11690	923.96	0	0.00227385	0.00025601	0	0.000843288	#DIV/0!	0.152991	0.0012455	#DIV/0!	760.81	0	0		0	0	0	0	0	0	0	#DIV/0!	#DIV/0!		0	0	0	0	0	0	0	#DIV/0!	#DIV/0!		0	0
493	6925	tr|A0A0J0XSX9|A0A0J0XSX9_9TREE	209.30	0	0	0	0	0	0	0	0		0	1823.9	0	0	0.000505364	0	0.000168455	#DIV/0!	0.18695	0.000291772	#DIV/0!	607.51	0	0		0	0	0	0	0	0	0	#DIV/0!	#DIV/0!		0	0	0	0	0	0	0	#DIV/0!	#DIV/0!		0	0
280	14576	tr|A0A0J0XV38|A0A0J0XV38_9TREE	208.68	0	0	554.85	0	0	0.000763597	0.000254532	0.000440863		0	0	0	0	0	0	0	0	0.18695	0	0	0	1677.6	0		0	0	0	0	0	0	0	0	0.18695		0	0	0	0	0	0	0	0	0.18695		0	0
343	6908	tr|A0A0J0XLQ1|A0A0J0XLQ1_9TREE	208.08	0	0	0	0	0	0	0	0		940.04	2462.4	0	0.00018285	0.000682279	0	0.000288376	#DIV/0!	0.11509	0.000353168	#DIV/0!	0	0	0		0	0	0	0	0	0	0	#DIV/0!	#DIV/0!		0	0	0	0	0	0	0	#DIV/0!	#DIV/0!		0	0
236	6884	tr|A0A0J0XWV0|A0A0J0XWV0_9TREE	207.75	0	436.98	0	0	0.000394978	0	0.000131659	0.000228041		0	4592	0	0	0.00127235	0	0.000424115	3.2213	0.273077	0.000734589	3.2213	468.81	513.27	0		428.24	1008.2	0	0.000192137	0.000437396	0	0.000209844	1.59384	0.345313		0	0	0	0	0	0	0	0	0.18695		0	0
125	917	tr|A0A0J0XEJ2|A0A0J0XEJ2_9TREE	207.49	0	0	0	0	0	0	0	0		17245	16437	4657	0.00335437	0.00455434	0.00267633	0.00352835	#DIV/0!	0.00150763	0.000951017	#DIV/0!	0	0	0		804.55	1759	13070	0.000360975	0.000763122	0.00305439	0.00139283	#DIV/0!	0.0860859		0	3259.7	0	0	0.000950867	0	0.000316956	#DIV/0!	0.18695		0	0
416	14519	tr|A0A0J0XI19|A0A0J0XI19_9TREE	206.67	3040.2	886.38	0	0.00290116	0.000801183	0	0.00123411	0.00149825		0	10245	0	0	0.00283867	0	0.000946224	0.766722	0.416663	0.00163891	1.09388	725.79	0	0		0	326.25	0	0	0.00014154	0	4.71799e-05	0.0382298	0.121259		0	0	0	0	0	0	0	0	0.113414		2689.7	3778.3
108	2258	tr|A0A0J0XGV9|A0A0J0XGV9_9TREE	206.34	0	444.67	0	0	0.000401929	0	0.000133976	0.000232054		15956	10359	3888.6	0.00310364	0.00287026	0.00223474	0.00273621	20.4231	0.000439117	0.000449694	1.93789	0	0	0		2132.8	4068.7	0	0.000956916	0.00176516	0	0.000907358	6.77252	0.108233		7628.8	8124.9	0	0.00283271	0.00237006	0	0.00173426	12.9445	0.0728572		0	0
359	7030	tr|A0A0J1BAC3|A0A0J1BAC3_9TREE	206.19	0	366.45	0	0	0.000331228	0	0.000110409	0.000191234		0	8203.1	0	0	0.0022729	0	0.000757635	6.86206	0.22276	0.00131226	6.86206	1211	0	0		0	0	0	0	0	0	0	0	0.18695		0	0	0	0	0	0	0	0	0.18695		0	0
329	2738	tr|A0A0J0XLA4|A0A0J0XLA4_9TREE	206.05	0	0	0	0	0	0	0	0		1718.6	4576.3	845.76	0.000334289	0.001268	0.00048605	0.000696111	#DIV/0!	0.0369222	0.000501045	#DIV/0!	0	0	0		0	751.27	2945.3	0	0.00032593	0.000688302	0.000338077	#DIV/0!	0.0821112		0	710.3	0	0	0.000207197	0	6.90657e-05	#DIV/0!	0.18695		0	0
246	5129	tr|A0A0J0XLJ2|A0A0J0XLJ2_9TREE	205.58	0	0	198.14	0	0	0.000272685	9.08949e-05	0.000157435		2802.8	0	0	0.00054518	0	0	0.000181727	1.99931	0.338996	0.00031476	1.99931	0	0	0		542.83	2679.6	0	0.00024355	0.00116251	0	0.000468688	5.15637	0.179822		0	2712.2	1091.1	0	0.000791159	0.00165249	0.000814549	8.96144	0.105267		0	0
98	947	tr|A0A0J0XTS5|A0A0J0XTS5_9TREE	205.24	691.51	0	0	0.000659885	0	0	0.000219962	0.000380985		21595	21273	5688	0.0042005	0.00589429	0.00326884	0.00445454	20.2515	0.00304847	0.00133104	3.49368	723.55	1312.5	0		6185.9	7061.8	10973	0.00277541	0.00306368	0.00256434	0.00280114	12.7347	0.000303471		19167	25241	0	0.00711704	0.00736289	0	0.00482665	21.9431	0.0651073		0	848.47
197	914	tr|A0A0J1AV63|A0A0J1AV63_9TREE	205.03	0	0	0	0	0	0	0	0		10091	6831	2584.5	0.00196283	0.00189272	0.00148529	0.00178028	#DIV/0!	0.000140125	0.000257865	#DIV/0!	0	974.17	0		937.86	2306.3	10364	0.000420786	0.00100056	0.00242202	0.00128112	#DIV/0!	0.0487178		2750.2	2331.5	0	0.0010212	0.000680107	0	0.000567102	#DIV/0!	0.0659264		0	1057.1
112	418	tr|A0A0J0XLH9|A0A0J0XLH9_9TREE	204.59	3639.9	3550.6	1058.6	0.00347344	0.00320932	0.00145687	0.00271321	0.00109601		20386	26313	10609	0.00396534	0.00729077	0.00609688	0.00578433	2.13191	0.0285876	0.00168461	1.53704	0	0	0		5005.4	13009	30790	0.00224576	0.0056438	0.00719547	0.00502834	1.85328	0.109866		9610	14952	0	0.00356836	0.00436155	0	0.00264331	0.974236	0.482333		0	1789.7
88	12	tr|A0A0J0XVG5|A0A0J0XVG5_9TREE	203.49	8135	5484.6	1612.8	0.00776296	0.00495743	0.00221957	0.00497999	0.00277176		31638	11187	2937.9	0.00615399	0.00309968	0.00168838	0.00364735	0.732402	0.277666	0.00228263	0.823528	1902.7	5819.7	0		13753	9746.9	14053	0.00617051	0.00422858	0.00328412	0.00456107	0.91588	0.414248		7503.1	6016.3	0	0.00278603	0.00175498	0	0.00151367	0.303951	0.0628339		0	1279.4
70	478	tr|A0A0J0XPW4|A0A0J0XPW4_9TREE	203.37	3091.6	7452	3756.5	0.00295021	0.00673573	0.00516978	0.00495191	0.00190214		3563.6	1656	585.12	0.000693165	0.000458842	0.000336263	0.00049609	0.100182	0.00780805	0.000181343	0.0953365	1115.5	4749.4	0		11084	4207.7	15164	0.00497302	0.00182546	0.00354375	0.00344741	0.696179	0.175482		744.73	5007.5	0	0.000276531	0.00146071	0	0.000579079	0.116941	0.0105384		0	691.37
198	6364	tr|A0A0J0XP09|A0A0J0XP09_9TREE	203.28	0	0	0	0	0	0	0	0		1579.5	520.09	474.3	0.000307233	0.000144106	0.000272575	0.000241305	#DIV/0!	0.00413009	8.59418e-05	#DIV/0!	0	0	2117.8		645.88	0	529.91	0.000289785	0	0.000123837	0.000137874	#DIV/0!	0.0879276		0	768.19	0	0	0.000224084	0	7.46946e-05	#DIV/0!	0.18695		0	0
302	1558	tr|A0A0J0XPF3|A0A0J0XPF3_9TREE	203.13	0	1382.2	1063.8	0	0.00124935	0.00146403	0.000904457	0.000790603		1629.4	2846.1	0	0.000316939	0.000788594	0	0.000368511	0.407439	0.176609	0.000396818	0.501918	0	2934.2	0		8338.4	4538.8	3453.4	0.00374116	0.00196911	0.000807042	0.00217244	2.40192	0.130098		0	0	0	0	0	0	0	0	0.0593002		0	0
191	6898	tr|A0A0J0XGR9|A0A0J0XGR9_9TREE	202.63	0	0	0	0	0	0	0	0		3837.9	2582.3	5174.1	0.00074652	0.0007155	0.0029735	0.00147851	#DIV/0!	0.0595504	0.0012948	#DIV/0!	0	448.25	0		1838.6	2549.9	0	0.000824918	0.00110624	0	0.000643721	#DIV/0!	0.0622443		10439	17874	11101	0.00387618	0.00521391	0.0168126	0.00863425	#DIV/0!	0.0517026		0	0
221	6854	tr|A0A0J0XII4|A0A0J0XII4_9TREE	202.18	0	0	0	0	0	0	0	0		3467.2	2280.3	0	0.000674414	0.000631822	0	0.000435412	#DIV/0!	0.0582696	0.000377679	#DIV/0!	0	0	0		0	0	1546.5	0	0	0.000361409	0.00012047	#DIV/0!	0.18695		0	0	0	0	0	0	0	#DIV/0!	#DIV/0!		0	0
247	6915	tr|A0A0J1BB75|A0A0J1BB75_9TREE	201.40	0	0	0	0	0	0	0	0		0	0	0	0	0	0	0	#DIV/0!	#DIV/0!	0	#DIV/0!	760.81	0	0		0	703.93	0	0	0.000305392	0	0.000101797	#DIV/0!	0.18695		0	0	0	0	0	0	0	#DIV/0!	#DIV/0!		0	0
281	614	tr|A0A0J0XNQ6|A0A0J0XNQ6_9TREE	201.13	0	0	0	0	0	0	0	0		0	0	0	0	0	0	0	#DIV/0!	#DIV/0!	0	#DIV/0!	0	0	0		0	0	390.74	0	0	9.1314e-05	3.0438e-05	#DIV/0!	0.18695		957.35	0	894.7	0.000355481	0	0.00135504	0.000570173	#DIV/0!	0.11627		0	0
173	533	tr|A0A0J0XP91|A0A0J0XP91_9TREE	200.87	1181.1	2088	3681.8	0.00112708	0.00188731	0.00506698	0.00269379	0.0020901		0	2534.4	616.73	0	0.000702228	0.000354428	0.000352219	0.130752	0.0641041	0.000351119	0.167992	0	2217.1	0		7781.1	3120.3	0	0.00349112	0.00135371	0	0.00161494	0.599506	0.265817		4147.5	1965.4	0	0.00154004	0.000573314	0	0.000704451	0.261509	0.0986284		0	0
255	11150	tr|A0A0J1B1N8|A0A0J1B1N8_9TREE	200.02	0	0	0	0	0	0	0	0		0	0	0	0	0	0	0	#DIV/0!	#DIV/0!	0	#DIV/0!	426.53	0	0		0	0	1754.7	0	0	0.000410065	0.000136688	#DIV/0!	0.18695		0	0	0	0	0	0	0	#DIV/0!	#DIV/0!		0	0
482	14503	tr|A0A0J0XXE2|A0A0J0XXE2_9TREE	199.95	0	521.29	0	0	0.000471185	0	0.000157062	0.000272039		0	0	0	0	0	0	0	0	0.18695	0	0	4969.7	790.62	0		0	0	655.51	0	0	0.000153189	5.10631e-05	0.325115	0.277962		0	0	0	0	0	0	0	0	0.18695		417.84	0
174	6861	tr|A0A0J0XBA1|A0A0J0XBA1_9TREE	199.19	0	476.02	0	0	0.000430266	0	0.000143422	0.000248414		5727.5	8063.7	3290.6	0.00111407	0.00223428	0.00189107	0.00174647	12.1772	0.00566799	0.000573932	2.31038	2354.4	0	0		0	0	6182	0	0	0.0014447	0.000481568	3.3577	0.268924		2183.6	1733.9	0	0.000810809	0.000505785	0	0.000438865	3.05995	0.172773		0	0
136	1204	tr|A0A0J0XCT3|A0A0J0XCT3_9TREE	197.91	0	701.1	0	0	0.000633712	0	0.000211237	0.000365874		5358	4353.2	2944	0.0010422	0.00120618	0.00169189	0.00131342	6.21776	0.00928245	0.00033786	0.923433	16574	0	0		703.62	0	849.74	0.000315691	0	0.00019858	0.000171424	0.811522	0.435615		5066.1	9004	0	0.00188113	0.0026265	0	0.00150254	7.11306	0.0929548		0	0
381	11019	tr|A0A0J0XPV5|A0A0J0XPV5_9TREE	197.77	0	0	0	0	0	0	0	0		0	4190	0	0	0.00116096	0	0.000386987	#DIV/0!	0.18695	0.00067028	#DIV/0!	618.09	1760.5	0		0	0	0	0	0	0	0	#DIV/0!	#DIV/0!		0	0	0	0	0	0	0	#DIV/0!	#DIV/0!		0	0
110	471	tr|A0A0J1B5V5|A0A0J1B5V5_9TREE	197.26	0	0	0	0	0	0	0	0		4819.6	8491.1	2410.5	0.000937473	0.0023527	0.00138529	0.00155849	#DIV/0!	0.0101322	0.000723337	#DIV/0!	739.23	0	0		421.44	5263.6	9358.4	0.000189086	0.00228355	0.00218701	0.00155322	#DIV/0!	0.0426124		2562.2	4593.1	0	0.00095139	0.00133982	0	0.000763738	#DIV/0!	0.0637105		0	0
318	7111	tr|A0A0J0XXZ3|A0A0J0XXZ3_9TREE	196.39	0	0	0	0	0	0	0	0		0	0	0	0	0	0	0	#DIV/0!	#DIV/0!	0	#DIV/0!	690.76	0	0		0	0	995.26	0	0	0.000232587	7.75291e-05	#DIV/0!	0.18695		0	0	0	0	0	0	0	#DIV/0!	#DIV/0!		0	0
334	6877	tr|A0A0J0XWC4|A0A0J0XWC4_9TREE	195.29	0	0	0	0	0	0	0	0		3041.8	1776.5	0	0.000591669	0.00049223	0	0.0003613	#DIV/0!	0.0597267	0.00031682	#DIV/0!	0	0	0		0	0	0	0	0	0	0	#DIV/0!	#DIV/0!		0	0	0	0	0	0	0	#DIV/0!	#DIV/0!		0	0
358	5633	tr|A0A0J0XQR9|A0A0J0XQR9_9TREE	195.07	0	0	0	0	0	0	0	0		483.1	0	0	9.39691e-05	0	0	3.1323e-05	#DIV/0!	0.18695	5.42531e-05	#DIV/0!	1836.9	0	0		0	0	0	0	0	0	0	#DIV/0!	#DIV/0!		0	0	0	0	0	0	0	#DIV/0!	#DIV/0!		0	0
106	422	tr|A0A0J0XSL5|A0A0J0XSL5_9TREE	194.19	0	0	0	0	0	0	0	0		5175	8453.8	3048.6	0.0010066	0.00234237	0.001752	0.00170032	#DIV/0!	0.00584712	0.00066938	#DIV/0!	0	667.35	0		1166	0	5042.7	0.000523145	0	0.00117845	0.0005672	#DIV/0!	0.0857408		5568.5	7841.5	0	0.00206768	0.00228739	0	0.00145169	#DIV/0!	0.0585639		0	0
264	6929	tr|A0A0J0XF94|A0A0J0XF94_9TREE	193.83	0	0	0	0	0	0	0	0		3669.9	1576.7	0	0.000713842	0.00043687	0	0.000383571	#DIV/0!	0.0693152	0.000359893	#DIV/0!	0	0	0		0	0	0	0	0	0	0	#DIV/0!	#DIV/0!		1282	1317	0	0.000476029	0.000384174	0	0.000286734	#DIV/0!	0.0603161		0	0
401	1275	tr|A0A0J0XF24|A0A0J0XF24_9TREE	193.80	0	0	0	0	0	0	0	0		904.02	4926.1	0	0.000175843	0.00136492	0	0.000513587	#DIV/0!	0.148513	0.000742498	#DIV/0!	0	0	0		2481.6	0	0	0.00111341	0	0	0.000371137	#DIV/0!	0.18695		0	0	0	0	0	0	0	#DIV/0!	#DIV/0!		0	0
150	911	tr|A0A0J0XXY9|A0A0J0XXY9_9TREE	192.97	2468.4	4249.5	1286.8	0.00235551	0.00384105	0.00177092	0.00265583	0.00106724		15264	6759.2	5896.5	0.00296904	0.00187283	0.00338866	0.00274351	1.03302	0.457086	0.000782676	0.733367	690.76	1968.7	0		6002.2	4054.1	4449.8	0.00269299	0.00175882	0.0010399	0.00183057	0.689265	0.174902		1644.5	2991	0	0.000610632	0.000872486	0	0.000494372	0.186146	0.0159154		0	0
259	1121	tr|A0A0J0XJE0|A0A0J0XJE0_9TREE	192.87	487.59	0	0	0.000465291	0	0	0.000155097	0.000268636		1598.9	2688.5	0	0.000311006	0.000744926	0	0.000351977	2.2694	0.250094	0.000374149	1.39277	0	0	0		1626.5	2915.2	0	0.000729756	0.00126473	0	0.000664827	4.28653	0.134753		0	577.32	0	0	0.000168406	0	5.61355e-05	0.361938	0.290429		0	0
306	11020	tr|A0A0J0XTD4|A0A0J0XTD4_9TREE	192.70	0	0	0	0	0	0	0	0		0	2762	0	0	0.000765291	0	0.000255097	#DIV/0!	0.18695	0.000441841	#DIV/0!	723.55	0	0		0	316.54	0	0	0.000137327	0	4.57757e-05	#DIV/0!	0.18695		0	0	0	0	0	0	0	#DIV/0!	#DIV/0!		0	0
196	4448	tr|A0A0J1ASX3|A0A0J1ASX3_9TREE	192.13	0	4398.5	0	0	0.00397573	0	0.00132524	0.00229539		3591.3	1272.5	0	0.000698553	0.000352583	0	0.000350379	0.264388	0.25368	0.000349282	0.152167	0	0	0		0	0	0	0	0	0	0	0	0.18695		4821.4	2067.6	0	0.00179027	0.000603127	0	0.000797799	0.602003	0.365093		0	0
448	11022	tr|A0A0J0XG12|A0A0J0XG12_9TREE	191.82	0	0	0	0	0	0	0	0		0	1438.4	0	0	0.00039855	0	0.00013285	#DIV/0!	0.18695	0.000230103	#DIV/0!	0	0	0		0	0	2417.8	0	0	0.000565028	0.000188343	#DIV/0!	0.18695		0	0	0	0	0	0	0	#DIV/0!	#DIV/0!		0	0
76	544	tr|A0A0J0XMI2|A0A0J0XMI2_9TREE	191.72	3376.4	2796.4	1812.3	0.00322199	0.00252762	0.00249413	0.00274791	0.000410903		41353	24413	11993	0.00804368	0.00676432	0.00689226	0.00723342	2.63234	0.000339191	0.000704618	1.7148	1513.7	3206.7	0		4949.4	13010	41979	0.00222063	0.00564424	0.00981028	0.00589172	2.14407	0.113732		11765	12231	0	0.00436855	0.00356783	0	0.00264546	0.962717	0.471858		0	4971.2
157	4725	tr|A0A0J0XJK4|A0A0J0XJK4_9TREE	191.64	0	0	0	0	0	0	0	0		2630.9	0	1755.1	0.000511743	0	0.00100864	0.000506794	#DIV/0!	0.0783744	0.000504337	#DIV/0!	0	0	0		695.09	562.88	0	0.000311864	0.000244199	0	0.000185354	#DIV/0!	0.0609864		8396.4	15165	0	0.00311773	0.00442369	0	0.00251381	#DIV/0!	0.0639528		0	0
239	714	tr|A0A0J0XU63|A0A0J0XU63_9TREE	191.47	0	1443.5	0	0	0.00130475	0	0.000434918	0.0007533		0	0	0	0	0	0	0	0	0.18695	0	0	0	0	0		0	0	7712.3	0	0	0.00180233	0.000600775	1.38135	0.417003		690.78	1848.8	0	0.000256499	0.000539302	0	0.000265267	0.609924	0.366022		0	0
244	6885	tr|A0A0J0XQA1|A0A0J0XQA1_9TREE	191.16	0	0	0	0	0	0	0	0		4095	0	1285.3	0.000796529	0	0.000738649	0.000511726	#DIV/0!	0.0583408	0.000444112	#DIV/0!	1543.1	0	0		0	0	4143.1	0	0	0.000968222	0.000322741	#DIV/0!	0.18695		0	756.11	0	0	0.00022056	0	7.352e-05	#DIV/0!	0.18695		0	0
249	29041	tr|A0A0J1B7A2|A0A0J1B7A2_9TREE	190.87	0	0	0	0	0	0	0	0		0	0	0	0	0	0	0	#DIV/0!	#DIV/0!	0	#DIV/0!	0	0	0		0	852.65	3230.2	0	0.000369912	0.000754882	0.000374931	#DIV/0!	0.0802355		0	553.31	0	0	0.000161403	0	5.38009e-05	#DIV/0!	0.18695		0	0
238	5059	tr|A0A0J0XSX0|A0A0J0XSX0_9TREE	190.03	0	0	0	0	0	0	0	0		3035.2	0	0	0.000590385	0	0	0.000196795	#DIV/0!	0.18695	0.000340859	#DIV/0!	607.51	0	0		0	0	0	0	0	0	0	#DIV/0!	#DIV/0!		0	0	0	0	0	0	0	#DIV/0!	#DIV/0!		0	0
251	3480	tr|A0A0J0XM86|A0A0J0XM86_9TREE	189.94	0	0	0	0	0	0	0	0		756.98	0	654.71	0.000147242	0	0.000376255	0.000174499	#DIV/0!	0.0930718	0.000189603	#DIV/0!	0	0	0		0	0	0	0	0	0	0	#DIV/0!	#DIV/0!		0	0	0	0	0	0	0	#DIV/0!	#DIV/0!		0	0
214	4347	tr|A0A0J0XTE1|A0A0J0XTE1_9TREE	188.80	0	0	0	0	0	0	0	0		2617.3	0	639.76	0.000509098	0	0.000367664	0.000292254	#DIV/0!	0.0631815	0.000262793	#DIV/0!	723.55	0	0		413.54	0	0	0.000185542	0	0	6.18472e-05	#DIV/0!	0.18695		852.02	1268	1398	0.00031637	0.00036988	0.00211729	0.000934515	#DIV/0!	0.0946664		0	0
227	5972	tr|A0A0J0XMT2|A0A0J0XMT2_9TREE	188.79	0	640.09	0	0	0.000578566	0	0.000192855	0.000334035		947.9	0	0	0.000184379	0	0	6.14595e-05	0.318682	0.275815	0.000106451	0.318682	1513.7	0	0		0	521.87	0	0	0.000226407	0	7.54691e-05	0.391325	0.300565		1611.7	0	0	0.000598453	0	0	0.000199484	1.03437	0.491042		0	0
245	6880	tr|A0A0J0XJ11|A0A0J0XJ11_9TREE	188.77	0	0	0	0	0	0	0	0		4492.5	2481.3	0	0.000873848	0.000687515	0	0.000520455	#DIV/0!	0.0608752	0.000460255	#DIV/0!	9995.2	389.95	0		0	408.39	1378.2	0	0.000177175	0.000322078	0.000166418	#DIV/0!	0.0742417		1476.6	3960.6	367.67	0.000548288	0.00115532	0.000556842	0.000753484	#DIV/0!	0.00997437		0	0
95	922	tr|A0A0J0XJ21|A0A0J0XJ21_9TREE	188.57	0	7704.4	7467.3	0	0.00696387	0.0102767	0.00574685	0.00524531		19304	515.97	9038	0.00375487	0.000142964	0.00519405	0.00303063	0.527355	0.233366	0.00260226	0.496111	9995.2	0	0		4861.9	8403.6	9942.8	0.00218137	0.00364581	0.00232358	0.00271692	0.472767	0.189356		19798	28030	0	0.00735135	0.00817645	0	0.00517593	0.900656	0.446579		0	0
183	2100	tr|A0A0J0XG30|A0A0J0XG30_9TREE	188.50	0	0	0	0	0	0	0	0		5081.7	3605.2	980.88	0.000988455	0.000998924	0.000563702	0.00085036	#DIV/0!	0.00202451	0.000248309	#DIV/0!	0	483.54	0		0	1750.3	9449.1	0	0.000759347	0.00220821	0.000989185	#DIV/0!	0.100717		0	0	0	0	0	0	0	#DIV/0!	#DIV/0!		0	0
297	6903	tr|A0A0J0XQF8|A0A0J0XQF8_9TREE	188.40	0	1245.5	0	0	0.00112579	0	0.000375262	0.000649972		871.2	3426.7	0	0.000169459	0.000949465	0	0.000372975	0.993906	0.498197	0.000506394	0.779101	1836.9	0	0		1003	0	0	0.000450013	0	0	0.000150004	0.399732	0.30349		0	0	0	0	0	0	0	0	0.18695		0	0
273	2953	tr|A0A0J0XGH9|A0A0J0XGH9_9TREE	188.14	0	0	0	0	0	0	0	0		1337.1	1464.1	0	0.000260083	0.000405671	0	0.000221918	#DIV/0!	0.0673897	0.000205511	#DIV/0!	2550.4	463.12	0		0	0	0	0	0	0	0	#DIV/0!	#DIV/0!		0	0	0	0	0	0	0	#DIV/0!	#DIV/0!		0	0
322	6917	tr|A0A0J0XTV4|A0A0J0XTV4_9TREE	187.34	0	0	1710.1	0	0	0.00235348	0.000784493	0.00135878		0	1447.8	0	0	0.000401154	0	0.000133718	0.170452	0.229705	0.000231607	0.170452	723.55	0	0		0	0	0	0	0	0	0	0	0.18695		1990.8	2118.9	0	0.000739219	0.000618091	0	0.000452437	0.576725	0.35265		0	0
339	14585	tr|A0A0J1BBI8|A0A0J1BBI8_9TREE	186.32	0	0	0	0	0	0	0	0		0	834.87	0	0	0.000231325	0	7.71082e-05	#DIV/0!	0.18695	0.000133555	#DIV/0!	760.81	0	0		0	0	1541.4	0	0	0.000360218	0.000120073	#DIV/0!	0.18695		626.55	0	0	0.000232649	0	0	7.75497e-05	#DIV/0!	0.18695		0	0
219	6883	tr|A0A0J0XUK1|A0A0J0XUK1_9TREE	186.19	0	0	0	0	0	0	0	0		10259	3017.9	826.68	0.00199551	0.000836196	0.000475085	0.00110226	#DIV/0!	0.0370413	0.000794364	#DIV/0!	0	0	0		1418.7	0	4733.9	0.000636523	0	0.00110629	0.000580937	#DIV/0!	0.0720866		1131.5	6848	3285.9	0.000420146	0.00199759	0.00497655	0.00246476	#DIV/0!	0.0693943		0	2593.9
304	6853	tr|A0A0J0XIT8|A0A0J0XIT8_9TREE	185.88	0	0	944.37	0	0	0.00129966	0.000433221	0.000750361		1044.9	3518.9	0	0.000203246	0.000975012	0	0.000392753	0.906587	0.471143	0.00051439	0.685523	9995.2	0	0		0	1887.6	0	0	0.000818914	0	0.000272971	0.630097	0.384975		0	0	0	0	0	0	0	0	0.18695		0	0
61	528	tr|A0A0J1BAC6|A0A0J1BAC6_9TREE	184.36	8593.7	8235.9	6097.4	0.00820068	0.00744428	0.00839138	0.00801211	0.000500915		54005	25286	17348	0.0105047	0.00700621	0.00996972	0.0091602	1.14329	0.182742	0.00188448	3.76208	2335.3	9553	281.61		17791	19200	38863	0.00798223	0.0083297	0.00908209	0.00846467	1.05648	0.178333		9641.5	10357	4001.1	0.00358006	0.00302118	0.00605973	0.00422032	0.526743	0.00892794		0	6224.3
418	6906	tr|A0A0J1AZN1|A0A0J1AZN1_9TREE	184.32	0	0	0	0	0	0	0	0		2920.1	3163	0	0.000567996	0.0008764	0	0.000481465	#DIV/0!	0.0669624	0.000444561	#DIV/0!	0	0	0		0	0	0	0	0	0	0	#DIV/0!	#DIV/0!		1463	0	0	0.000543238	0	0	0.000181079	#DIV/0!	0.18695		0	0
152	912	tr|A0A0J0XLA0|A0A0J0XLA0_9TREE	184.29	0	0	0	0	0	0	0	0		3390.7	578.74	0	0.000659534	0.000160357	0	0.000273297	#DIV/0!	0.120391	0.000343967	#DIV/0!	0	0	0		0	406.79	1432.8	0	0.000176481	0.000334838	0.00017044	#DIV/0!	0.0763905		2918	3257.7	0	0.0010835	0.000950283	0	0.000677929	#DIV/0!	0.0589102		0	0
243	6874	tr|A0A0J1B860|A0A0J1B860_9TREE	183.83	0	0	0	0	0	0	0	0		3048.3	0	0	0.000592933	0	0	0.000197644	#DIV/0!	0.18695	0.00034233	#DIV/0!	0	0	0		0	2723.8	781.71	0	0.00118169	0.000182682	0.00045479	#DIV/0!	0.141648		0	2776	0	0	0.000809769	0	0.000269923	#DIV/0!	0.18695		0	0
147	915	tr|A0A0J0XZ16|A0A0J0XZ16_9TREE	183.73	0	0	0	0	0	0	0	0		8253.8	4460.6	2202.3	0.00160547	0.00123594	0.00126564	0.00136902	#DIV/0!	0.000160512	0.000205313	#DIV/0!	0	1295.8	0		1694.8	2925	4670.5	0.0007604	0.00126898	0.00109147	0.00104028	#DIV/0!	0.00110761		6558.9	9639.5	8002.7	0.00243543	0.00281188	0.0121202	0.00578918	#DIV/0!	0.0707988		1313	0
154	945	tr|A0A0J0XXR2|A0A0J0XXR2_9TREE	183.08	0	0	0	0	0	0	0	0		4633.6	2809.5	2946.6	0.000901294	0.000778453	0.00169338	0.00112438	#DIV/0!	0.00861128	0.000496586	#DIV/0!	0	0	0		0	1476.6	3250.6	0	0.000640606	0.000759649	0.000466752	#DIV/0!	0.0594917		4653.4	8583.1	2085.5	0.00172789	0.00250372	0.00315852	0.00246338	#DIV/0!	0.00199229		0	0
408	7980	tr|A0A0J1B4M9|A0A0J1B4M9_9TREE	183.05	0	0	0	0	0	0	0	0		0	2145.5	0	0	0.000594472	0	0.000198157	#DIV/0!	0.18695	0.000343219	#DIV/0!	348.32	0	0		0	0	0	0	0	0	0	#DIV/0!	#DIV/0!		0	0	0	0	0	0	0	#DIV/0!	#DIV/0!		0	0
200	7865	tr|A0A0J0XDF5|A0A0J0XDF5_9TREE	183.01	0	0	0	0	0	0	0	0		310.52	0	0	6.04001e-05	0	0	2.01334e-05	#DIV/0!	0.18695	3.4872e-05	#DIV/0!	0	0	0		0	0	5717.1	0	0	0.00133606	0.000445353	#DIV/0!	0.18695		0	0	0	0	0	0	0	#DIV/0!	#DIV/0!		0	0
315	276	tr|A0A0J0XRC0|A0A0J0XRC0_9TREE	182.96	0	0	0	0	0	0	0	0		0	0	0	0	0	0	0	#DIV/0!	#DIV/0!	0	#DIV/0!	1836.9	0	0		0	598.2	0	0	0.000259522	0	8.65074e-05	#DIV/0!	0.18695		0	713.48	0	0	0.000208125	0	6.93749e-05	#DIV/0!	0.18695		0	0
285	2760	tr|A0A0J1AUR7|A0A0J1AUR7_9TREE	182.67	0	0	0	0	0	0	0	0		1880.3	0	0	0.000365742	0	0	0.000121914	#DIV/0!	0.18695	0.000211161	#DIV/0!	0	0	0		0	0	0	0	0	0	0	#DIV/0!	#DIV/0!		0	0	0	0	0	0	0	#DIV/0!	#DIV/0!		0	0
201	6958	tr|A0A0J1B2E7|A0A0J1B2E7_9TREE	181.31	0	0	0	0	0	0	0	0		0	0	0	0	0	0	0	#DIV/0!	#DIV/0!	0	#DIV/0!	0	0	0		0	0	1567.6	0	0	0.00036634	0.000122113	#DIV/0!	0.18695		2681.7	677.98	0	0.000995762	0.000197769	0	0.000397844	#DIV/0!	0.130621		0	0
276	6100	tr|A0A0J0XW38|A0A0J0XW38_9TREE	181.19	0	0	0	0	0	0	0	0		2877.5	4143.7	0	0.00055971	0.00114813	0	0.00056928	#DIV/0!	0.0805164	0.000574125	#DIV/0!	28781	0	0		8066.2	0	10776	0.00361903	0	0.0025183	0.00204578	#DIV/0!	0.0643755		3188.7	3926.9	0	0.00118402	0.00114549	0	0.000776504	#DIV/0!	0.0581127		0	0
130	6875	tr|A0A0J0XC12|A0A0J0XC12_9TREE	180.94	0	0	0	0	0	0	0	0		5573.4	9128.9	3680.8	0.0010841	0.00252942	0.00211532	0.00190961	#DIV/0!	0.00565013	0.000744297	#DIV/0!	0	737.97	0		595.55	2938.7	1390.8	0.000267203	0.00127492	0.000325023	0.000622383	#DIV/0!	0.0647389		6667.1	4014.1	0	0.00247561	0.00117093	0	0.00121551	#DIV/0!	0.0821746		0	0
256	6860	tr|A0A0J0XMD3|A0A0J0XMD3_9TREE	180.85	0	0	0	0	0	0	0	0		1338.8	2199.4	0	0.000260414	0.000609407	0	0.00028994	#DIV/0!	0.0879303	0.000305774	#DIV/0!	0	0	0		0	0	0	0	0	0	0	#DIV/0!	#DIV/0!		0	0	0	0	0	0	0	#DIV/0!	#DIV/0!		0	0
397	1377	tr|A0A0J1B2A9|A0A0J1B2A9_9TREE	180.50	475.76	901.95	0	0.000454002	0.000815256	0	0.000423086	0.000408507		0	0	0	0	0	0	0	0	0.0736429	0	0	0	1934.6	0		0	0	2054.3	0	0	0.00048008	0.000160027	0.378236	0.20413		560.51	2113.2	0	0.000208127	0.000616428	0	0.000274852	0.649636	0.322131		0	0
398	3785	tr|A0A0J0XEZ8|A0A0J0XEZ8_9TREE	180.37	2388.4	0	0	0.00227917	0	0	0.000759724	0.00131588		1402.6	0	0	0.000272823	0	0	9.09412e-05	0.119703	0.215713	0.000157515	0.119703	0	0	0		0	0	0	0	0	0	0	0	0.18695		0	593.8	0	0	0.000173214	0	5.77379e-05	0.0759985	0.204505		0	0
72	445	tr|A0A0J0XUU7|A0A0J0XUU7_9TREE	180.28	0	0	0	0	0	0	0	0		21446	3723.1	10037	0.00417152	0.00103159	0.00576816	0.00365709	#DIV/0!	0.0291383	0.00240982	#DIV/0!	0	2722.8	0		1804.4	5250.2	2515.9	0.000809574	0.00227774	0.000587953	0.00122509	#DIV/0!	0.0409882		25180	28810	0	0.00934978	0.00840398	0	0.00591792	#DIV/0!	0.0586221		0	0
443	6941	tr|A0A0J0XFV8|A0A0J0XFV8_9TREE	179.91	0	0	0	0	0	0	0	0		0	0	0	0	0	0	0	#DIV/0!	#DIV/0!	0	#DIV/0!	0	411.92	0		0	0	0	0	0	0	0	#DIV/0!	#DIV/0!		0	0	0	0	0	0	0	#DIV/0!	#DIV/0!		0	0
366	7660	tr|A0A0J0XWF8|A0A0J0XWF8_9TREE	179.82	0	0	0	0	0	0	0	0		0	0	0	0	0	0	0	#DIV/0!	#DIV/0!	0	#DIV/0!	0	0	0		0	22935	1372.8	0	0.00995009	0.000320817	0.00342363	#DIV/0!	0.176742		0	0	405.74	0	0	0.0006145	0.000204833	#DIV/0!	0.18695		0	0
419	6889	tr|A0A0J0XNQ8|A0A0J0XNQ8_9TREE	179.65	0	0	0	0	0	0	0	0		625.76	601.85	0	0.000121718	0.00016676	0	9.61594e-05	#DIV/0!	0.0628609	8.62679e-05	#DIV/0!	0	0	0		0	0	0	0	0	0	0	#DIV/0!	#DIV/0!		0	0	0	0	0	0	0	#DIV/0!	#DIV/0!		0	0
217	6901	tr|A0A0J0XEL7|A0A0J0XEL7_9TREE	179.19	0	0	0	0	0	0	0	0		13032	7947.5	0	0.00253489	0.00220208	0	0.00157899	#DIV/0!	0.0590381	0.00137753	#DIV/0!	0	0	0		936.09	698.36	7822.2	0.000419992	0.000302975	0.00182801	0.000850326	#DIV/0!	0.0788481		2055.7	2294.6	1711.2	0.000763318	0.000669343	0.00259164	0.00134143	#DIV/0!	0.0493262		0	0
189	6893	tr|A0A0J1B964|A0A0J1B964_9TREE	179.17	0	0	0	0	0	0	0	0		0	0	0	0	0	0	0	#DIV/0!	#DIV/0!	0	#DIV/0!	0	0	0		2321.9	667.65	0	0.00104176	0.000289652	0	0.000443804	#DIV/0!	0.113032		0	0	0	0	0	0	0	#DIV/0!	#DIV/0!		0	0
271	5287	tr|A0A0J1B5Q6|A0A0J1B5Q6_9TREE	178.99	0	0	0	0	0	0	0	0		1217.1	0	577.74	0.000236741	0	0.000332021	0.000189588	#DIV/0!	0.0635788	0.000170959	#DIV/0!	739.23	0	0		0	0	1028.8	0	0	0.000240425	8.01418e-05	#DIV/0!	0.18695		546.43	395.56	0	0.000202899	0.000115386	0	0.000106095	#DIV/0!	0.0726364		0	0
386	1844	tr|A0A0J0XWX8|A0A0J0XWX8_9TREE	178.87	0	0	0	0	0	0	0	0		0	0	0	0	0	0	0	#DIV/0!	#DIV/0!	0	#DIV/0!	0	0	0		0	0	0	0	0	0	0	#DIV/0!	#DIV/0!		0	0	0	0	0	0	0	#DIV/0!	#DIV/0!		0	0
460	1158	tr|A0A0J0XT22|A0A0J0XT22_9TREE	178.77	601.65	0	0	0.000574135	0	0	0.000191378	0.000331477		0	685.76	0	0	0.000190009	0	6.33365e-05	0.330949	0.279918	0.000109702	0.330949	607.51	33772	439.13		0	0	0	0	0	0	0	0	0.18695		0	0	0	0	0	0	0	0	0.18695		0	0
177	740	tr|A0A0J1B582|A0A0J1B582_9TREE	177.89	0	0	0	0	0	0	0	0		8025.9	1487	0	0.00156114	0.000412016	0	0.000657718	#DIV/0!	0.115939	0.000809053	#DIV/0!	6197.8	0	0		0	2538.6	1357.5	0	0.00110134	0.000317241	0.000472861	#DIV/0!	0.111028		8850.7	11142	0	0.00328642	0.00325016	0	0.00217886	#DIV/0!	0.0580644		0	0
220	6858	tr|A0A0J0XP55|A0A0J0XP55_9TREE	177.87	0	0	0	0	0	0	0	0		2710.8	6932.8	1168.5	0.000527285	0.00192093	0.000671525	0.00103991	#DIV/0!	0.0392476	0.000766384	#DIV/0!	0	0	0		0	0	1556.1	0	0	0.000363653	0.000121218	#DIV/0!	0.18695		0	2103.9	0	0	0.000613715	0	0.000204572	#DIV/0!	0.18695		0	0
327	3941	tr|A0A0J0XWB3|A0A0J0XWB3_9TREE	177.86	0	0	0	0	0	0	0	0		923.42	334.96	0	0.000179617	9.28103e-05	0	9.08091e-05	#DIV/0!	0.0774156	8.98252e-05	#DIV/0!	0	0	0		482.03	664.68	158.69	0.000216271	0.000288364	3.70851e-05	0.000180573	#DIV/0!	0.0364895		0	2254.1	0	0	0.000657529	0	0.000219176	#DIV/0!	0.18695		0	0
718	11680	tr|A0A0J0XLA5|A0A0J0XLA5_9TREE	177.60	0	0	0	0	0	0	0	0		0	0	0	0	0	0	0	#DIV/0!	#DIV/0!	0	#DIV/0!	0	0	0		0	0	0	0	0	0	0	#DIV/0!	#DIV/0!		0	0	0	0	0	0	0	#DIV/0!	#DIV/0!		0	0
578	5180	tr|A0A0J0XFP4|A0A0J0XFP4_9TREE	177.48	0	0	0	0	0	0	0	0		0	2648.4	0	0	0.000733815	0	0.000244605	#DIV/0!	0.18695	0.000423668	#DIV/0!	0	0	0		0	649.39	0	0	0.00028173	0	9.39101e-05	#DIV/0!	0.18695		0	0	0	0	0	0	0	#DIV/0!	#DIV/0!		0	0
260	6050	tr|A0A0J0XCR4|A0A0J0XCR4_9TREE	176.90	0	0	0	0	0	0	0	0		2871.1	2403.2	0	0.000558465	0.000665875	0	0.000408114	#DIV/0!	0.0595844	0.000357494	#DIV/0!	16574	0	0		0	0	6395.1	0	0	0.0014945	0.000498168	#DIV/0!	0.18695		0	0	0	0	0	0	0	#DIV/0!	#DIV/0!		0	0
203	6887	tr|A0A0J0XRB3|A0A0J0XRB3_9TREE	176.02	0	0	0	0	0	0	0	0		3440.5	3141.9	1216	0.000669221	0.000870553	0.000698823	0.000746199	#DIV/0!	0.000143308	0.000108706	#DIV/0!	1836.9	0	0		0	0	2681.4	0	0	0.00062663	0.000208877	#DIV/0!	0.18695		755.21	786.9	0	0.000280423	0.000229542	0	0.000169988	#DIV/0!	0.0600305		0	0
241	4476	tr|A0A0J0XI05|A0A0J0XI05_9TREE	175.88	0	0	0	0	0	0	0	0		0	0	0	0	0	0	0	#DIV/0!	#DIV/0!	0	#DIV/0!	725.79	0	0		0	884.66	2731	0	0.0003838	0.000638221	0.000340674	#DIV/0!	0.0700788		0	0	0	0	0	0	0	#DIV/0!	#DIV/0!		0	0
356	1338	tr|A0A0J0XTP8|A0A0J0XTP8_9TREE	175.77	3390.4	3813.5	5001.1	0.00323535	0.00344695	0.00688263	0.00452164	0.00204741		4694.6	9098.1	903.18	0.000913159	0.00252089	0.000519048	0.0013177	0.29142	0.0369064	0.00106046	0.517954	723.55	5706	1349.2		4688.9	4328.2	0	0.00210375	0.00187774	0	0.00132716	0.293514	0.0390955		1827.6	0	2973.4	0.00067862	0	0.00450326	0.00172729	0.382006	0.101099		1387.3	1783.9
414	7443	tr|A0A0J0XM28|A0A0J0XM28_9TREE	175.57	0	0	0	0	0	0	0	0		0	0	0	0	0	0	0	#DIV/0!	#DIV/0!	0	#DIV/0!	0	0	0		0	0	0	0	0	0	0	#DIV/0!	#DIV/0!		0	0	0	0	0	0	0	#DIV/0!	#DIV/0!		0	0
194	6872	tr|A0A0J0XR88|A0A0J0XR88_9TREE	175.44	0	0	0	0	0	0	0	0		4577.9	2697.6	4060.3	0.00089046	0.000747447	0.00233341	0.00132377	#DIV/0!	0.0295996	0.000877293	#DIV/0!	1836.9	0	0		0	0	3648.3	0	0	0.00085259	0.000284197	#DIV/0!	0.18695		4578.3	5250.3	2661.9	0.0017	0.00153153	0.00403149	0.00242101	#DIV/0!	0.0199494		0	0
309	4841	tr|A0A0J0XWH2|A0A0J0XWH2_9TREE	175.31	0	0	0	0	0	0	0	0		1109.8	608.18	253.47	0.00021587	0.000168514	0.000145667	0.000176684	#DIV/0!	0.000514477	3.58077e-05	#DIV/0!	0	1491.4	0		0	0	1029.2	0	0	0.000240519	8.0173e-05	#DIV/0!	0.18695		0	0	590.33	0	0	0.000894064	0.000298021	#DIV/0!	0.18695		0	0
480	3164	tr|A0A0J1AXP0|A0A0J1AXP0_9TREE	175.28	0	343.13	0	0	0.000310149	0	0.000103383	0.000179065		231.91	539.99	0	4.51094e-05	0.00014962	0	6.49097e-05	0.627857	0.374765	7.67499e-05	0.428616	0	0	0		379.42	0	614.91	0.000170233	0	0.000143701	0.000104645	1.01221	0.495925		0	0	0	0	0	0	0	0	0.18695		0	0
231	6896	tr|A0A0J1B921|A0A0J1B921_9TREE	174.84	0	0	0	0	0	0	0	0		1725	2452.8	0	0.000335534	0.000679619	0	0.000338384	#DIV/0!	0.0798308	0.000339818	#DIV/0!	0	0	0		0	1378.8	0	0	0.000598176	0	0.000199392	#DIV/0!	0.18695		0	0	0	0	0	0	0	#DIV/0!	#DIV/0!		0	0
149	723	tr|A0A0J0XDP9|A0A0J0XDP9_9TREE	174.83	1216.6	3591.6	1090.8	0.00116096	0.00324638	0.00150118	0.00196951	0.00111881		8166.7	6913.1	5891.2	0.00158853	0.00191547	0.00338561	0.00229654	1.16605	0.360022	0.000957229	0.855575	1516.6	2464.4	0		9467	1205.4	6979.3	0.00424753	0.000522949	0.00163103	0.00213383	1.08343	0.451995		5783.8	7389.2	0	0.00214763	0.00215546	0	0.00143436	0.728284	0.304406		2218.5	0
330	6935	tr|A0A0J0XWH3|A0A0J0XWH3_9TREE	174.45	0	885.62	0	0	0.000800496	0	0.000266832	0.000462167		397.09	0	0	7.7239e-05	0	0	2.57463e-05	0.096489	0.20966	4.4594e-05	0.096489	0	0	468.92		0	0	0	0	0	0	0	0	0.18695		0	0	0	0	0	0	0	0	0.18695		0	0
216	6912	tr|A0A0J0XM26|A0A0J0XM26_9TREE	174.26	0	0	0	0	0	0	0	0		0	0	0	0	0	0	0	#DIV/0!	#DIV/0!	0	#DIV/0!	0	0	0		595.37	957.42	1017.5	0.000267123	0.000415366	0.000237785	0.000306758	#DIV/0!	0.00252627		1711.9	7192.4	0	0.000635659	0.00209805	0	0.000911236	#DIV/0!	0.108129		0	0
310	7017	tr|A0A0J1B0B1|A0A0J1B0B1_9TREE	173.81	0	0	0	0	0	0	0	0		628.11	339.03	0	0.000122175	9.3938e-05	0	7.20378e-05	#DIV/0!	0.0614313	6.39642e-05	#DIV/0!	0	0	0		0	0	0	0	0	0	0	#DIV/0!	#DIV/0!		0	0	0	0	0	0	0	#DIV/0!	#DIV/0!		0	0
204	918	tr|A0A0J0XVG3|A0A0J0XVG3_9TREE	173.62	0	0	0	0	0	0	0	0		1622.7	986.08	0	0.000315636	0.000273222	0	0.000196286	#DIV/0!	0.059088	0.000171306	#DIV/0!	249.17	1607.7	0		891.33	669.9	2771.4	0.00039991	0.000290628	0.000647662	0.000446067	#DIV/0!	0.00672069		887.92	1172.4	2105.5	0.0003297	0.000341993	0.00318881	0.00128684	#DIV/0!	0.123715		363.7	0
268	6983	tr|A0A0J0XWN4|A0A0J0XWN4_9TREE	173.55	0	0	0	0	0	0	0	0		0	0	0	0	0	0	0	#DIV/0!	#DIV/0!	0	#DIV/0!	468.81	0	0		0	0	0	0	0	0	0	#DIV/0!	#DIV/0!		0	1401.6	0	0	0.000408852	0	0.000136284	#DIV/0!	0.18695		0	0
436	3450	tr|A0A0J0XX11|A0A0J0XX11_9TREE	172.99	0	0	0	0	0	0	0	0		0	1812	0	0	0.000502067	0	0.000167356	#DIV/0!	0.18695	0.000289868	#DIV/0!	0	0	0		0	0	0	0	0	0	0	#DIV/0!	#DIV/0!		0	0	0	0	0	0	0	#DIV/0!	#DIV/0!		0	0
141	1271	tr|A0A0J0XX44|A0A0J0XX44_9TREE	172.72	0	0	0	0	0	0	0	0		2957.2	2758	1878.4	0.000575213	0.000764183	0.0010795	0.000806298	#DIV/0!	0.00269632	0.000254766	#DIV/0!	0	0	0		1174.8	0	1723	0.000527094	0	0.000402657	0.000309917	#DIV/0!	0.0615962		3518.6	27212	23246	0.00130652	0.00793784	0.0352064	0.0148169	#DIV/0!	0.113182		4459.3	0
206	35735	tr|A0A0J0XC01|A0A0J0XC01_9TREE	172.32	0	0	0	0	0	0	0	0		0	0	0	0	0	0	0	#DIV/0!	#DIV/0!	0	#DIV/0!	13270	0	0		513.35	1179.9	6326.6	0.000230323	0.000511886	0.00147849	0.000740235	#DIV/0!	0.0608866		1574.8	1877.8	0	0.000584751	0.000547761	0	0.000377504	#DIV/0!	0.0582703		0	506.91
195	1282	tr|A0A0J0XBY2|A0A0J0XBY2_9TREE	171.88	0	0	0	0	0	0	0	0		0	0	0	0	0	0	0	#DIV/0!	#DIV/0!	0	#DIV/0!	0	0	0		761.27	1275.7	3108.6	0.000341556	0.000553448	0.000726464	0.00054049	#DIV/0!	0.00415146		0	2425.6	0	0	0.000707556	0	0.000235852	#DIV/0!	0.18695		0	0
267	826	tr|A0A0J0XH02|A0A0J0XH02_9TREE	170.91	688.93	0	0	0.000657423	0	0	0.000219141	0.000379563		0	9704.2	0	0	0.00268883	0	0.000896276	4.08995	0.251859	0.00155239	4.08995	0	0	0		0	352.79	553.13	0	0.000153054	0.000129264	9.41059e-05	0.429431	0.303426		0	0	0	0	0	0	0	0	0.18695		0	0
224	14497	tr|A0A0J0XTB5|A0A0J0XTB5_9TREE	170.57	0	0	0	0	0	0	0	0		0	561.82	0	0	0.000155668	0	5.18894e-05	#DIV/0!	0.18695	8.98752e-05	#DIV/0!	723.55	0	0		0	0	0	0	0	0	0	#DIV/0!	#DIV/0!		1341.4	0	0	0.000498085	0	0	0.000166028	#DIV/0!	0.18695		0	0
283	5598	tr|A0A0J0XML3|A0A0J0XML3_9TREE	170.47	0	0	0	0	0	0	0	0		2239.4	0	2032	0.000435592	0	0.00116777	0.000534454	#DIV/0!	0.0959045	0.000590129	#DIV/0!	1513.7	0	0		0	0	0	0	0	0	0	#DIV/0!	#DIV/0!		1508.3	1976.6	0	0.000560058	0.000576582	0	0.00037888	#DIV/0!	0.0581003		0	0
375	6978	tr|A0A0J1B5Z4|A0A0J1B5Z4_9TREE	170.15	0	0	0	0	0	0	0	0		0	1074.2	0	0	0.000297638	0	9.92126e-05	#DIV/0!	0.18695	0.000171841	#DIV/0!	739.23	0	0		0	0	0	0	0	0	0	#DIV/0!	#DIV/0!		0	485.31	0	0	0.000141567	0	4.71889e-05	#DIV/0!	0.18695		0	0
279	6900	tr|A0A0J0XFZ7|A0A0J0XFZ7_9TREE	169.90	0	0	0	0	0	0	0	0		1903.8	604.17	0	0.000370313	0.000167403	0	0.000179239	#DIV/0!	0.0847092	0.00018544	#DIV/0!	0	0	0		488.34	0	0	0.000219102	0	0	7.3034e-05	#DIV/0!	0.18695		0	559.24	0	0	0.000163132	0	5.43775e-05	#DIV/0!	0.18695		0	0
438	11044	tr|A0A0J0XUM7|A0A0J0XUM7_9TREE	169.34	0	0	0	0	0	0	0	0		0	3144	0	0	0.000871135	0	0.000290378	#DIV/0!	0.18695	0.00050295	#DIV/0!	0	774.72	0		0	502.67	0	0	0.000218078	0	7.26925e-05	#DIV/0!	0.18695		0	0	0	0	0	0	0	#DIV/0!	#DIV/0!		0	0
222	1036	tr|A0A0J0XXE6|A0A0J0XXE6_9TREE	169.26	1372	2603.8	2517.1	0.00130925	0.00235353	0.00346409	0.00237562	0.00107759		1975.6	5523.8	0	0.000384279	0.00153053	0	0.000638269	0.268674	0.0440217	0.000796248	0.738917	4969.7	2118.1	3362.8		4366.2	3044.6	0	0.00195897	0.00132086	0	0.00109328	0.460207	0.102602		1148.9	834.88	0	0.000426607	0.000243538	0	0.000223381	0.0940306	0.0137255		0	0
494	8305	tr|A0A0J0XC49|A0A0J0XC49_9TREE	169.22	0	0	0	0	0	0	0	0		0	0	0	0	0	0	0	#DIV/0!	#DIV/0!	0	#DIV/0!	0	0	0		0	0	0	0	0	0	0	#DIV/0!	#DIV/0!		0	0	0	0	0	0	0	#DIV/0!	#DIV/0!		0	0
431	500	tr|A0A0J1B1Q0|A0A0J1B1Q0_9TREE	169.18	0	2052.5	0	0	0.00185522	0	0.000618406	0.00107111		943.31	868.27	0	0.000183486	0.000240579	0	0.000141355	0.22858	0.243147	0.000125701	0.117356	426.53	813.88	0		870.78	887.67	929.04	0.00039069	0.000385105	0.000217112	0.000330969	0.535197	0.333768		1093	0	0	0.00040585	0	0	0.000135283	0.218761	0.243939		0	0
320	6913	tr|A0A0J0XR77|A0A0J0XR77_9TREE	168.87	0	0	0	0	0	0	0	0		1538.6	251.85	0	0.000299277	6.97823e-05	0	0.00012302	#DIV/0!	0.122599	0.00015658	#DIV/0!	1836.9	401.2	0		273	0	0	0.000122486	0	0	4.08287e-05	#DIV/0!	0.18695		0	0	0	0	0	0	0	#DIV/0!	#DIV/0!		0	0
503	7300	tr|A0A0J0XN66|A0A0J0XN66_9TREE	168.58	0	0	3103.2	0	0	0.00427069	0.00142356	0.00246569		0	0	0	0	0	0	0	0	0.18695	0	0	0	0	0		0	0	2775	0	0	0.000648504	0.000216168	0.15185	0.224457		0	0	0	0	0	0	0	0	0.18695		0	0
252	1060	tr|A0A0J0XF81|A0A0J0XF81_9TREE	168.01	0	0	0	0	0	0	0	0		528.46	0	0	0.000102792	0	0	3.42641e-05	#DIV/0!	0.18695	5.93471e-05	#DIV/0!	0	0	0		604.87	0	4051.8	0.000271385	0	0.000946886	0.00040609	#DIV/0!	0.111314		347.44	460.16	0	0.000129011	0.00013423	0	8.7747e-05	#DIV/0!	0.0581364		0	0
210	3058	tr|A0A0J0XKH7|A0A0J0XKH7_9TREE	167.74	0	0	0	0	0	0	0	0		5016.8	0	0	0.000975831	0	0	0.000325277	#DIV/0!	0.18695	0.000563396	#DIV/0!	0	0	0		0	1808.8	0	0	0.000784727	0	0.000261576	#DIV/0!	0.18695		0	1272.8	0	0	0.00037128	0	0.00012376	#DIV/0!	0.18695		0	0
269	2867	tr|A0A0J0XDA7|A0A0J0XDA7_9TREE	167.65	0	0	0	0	0	0	0	0		0	0	0	0	0	0	0	#DIV/0!	#DIV/0!	0	#DIV/0!	0	0	0		0	0	0	0	0	0	0	#DIV/0!	#DIV/0!		0	0	0	0	0	0	0	#DIV/0!	#DIV/0!		0	0
182	6881	tr|A0A0J0XYY7|A0A0J0XYY7_9TREE	167.40	0	0	0	0	0	0	0	0		10291	0	1349	0.00200173	0	0.000775257	0.000925662	#DIV/0!	0.0936841	0.00100931	#DIV/0!	13270	0	0		0	0	1096.9	0	0	0.00025634	8.54467e-05	#DIV/0!	0.18695		2501.5	3385.5	0	0.000928851	0.000987563	0	0.000638805	#DIV/0!	0.0582449		0	0
232	461	tr|A0A0J0XEG5|A0A0J0XEG5_9TREE	166.92	11313	0	0	0.0107956	0	0	0.00359854	0.00623285		4168.4	919.19	0	0.000810807	0.000254688	0	0.000355165	0.0986969	0.209665	0.000414637	0.0665244	0	0	0		0	0	3216	0	0	0.000751563	0.000250521	0.0696174	0.202936		5161.9	3442.9	0	0.0019167	0.00100431	0	0.00097367	0.270574	0.255414		0	0
331	3506	tr|A0A0J0XKD2|A0A0J0XKD2_9TREE	166.83	0	0	0	0	0	0	0	0		0	1659.3	0	0	0.000459757	0	0.000153252	#DIV/0!	0.18695	0.000265441	#DIV/0!	0	0	0		0	1816.2	0	0	0.000787937	0	0.000262646	#DIV/0!	0.18695		0	0	0	0	0	0	0	#DIV/0!	#DIV/0!		0	0
163	913	tr|A0A0J0XY46|A0A0J0XY46_9TREE	166.17	7422.7	9997.1	5753	0.00708324	0.0090362	0.00791741	0.00801228	0.000979933		21516	11936	7483	0.00418513	0.00330721	0.0043004	0.00393092	0.490611	0.00161339	0.000543211	0.554335	3923.9	11154	0		5855.3	17963	24677	0.00262708	0.00779304	0.00576689	0.00539567	0.673425	0.0892686		17822	14023	0	0.00661762	0.00409056	0	0.00356939	0.44549	0.0457555		0	5909.2
303	4482	tr|A0A0J0XMQ1|A0A0J0XMQ1_9TREE	164.89	475.02	580.27	1817.1	0.000453296	0.000524496	0.00250073	0.00115951	0.00116208		1208.3	2485.5	0	0.00023503	0.000688679	0	0.000307903	0.265546	0.14553	0.000350075	0.301249	1513.7	2571	0		3282.7	309.21	5987.5	0.00147284	0.000134147	0.00139925	0.00100208	0.864227	0.426733		772.06	0	710.65	0.000286679	0	0.00107629	0.000454323	0.391824	0.198476		0	693.06
525	6994	tr|A0A0J0XCF1|A0A0J0XCF1_9TREE	164.79	0	0	0	0	0	0	0	0		2427.7	1291.1	0	0.000472218	0.000357736	0	0.000276652	#DIV/0!	0.0618146	0.00024633	#DIV/0!	4089.3	0	0		0	0	0	0	0	0	0	#DIV/0!	#DIV/0!		0	0	0	0	0	0	0	#DIV/0!	#DIV/0!		0	0
228	644	tr|A0A0J0XEB6|A0A0J0XEB6_9TREE	164.48	289.93	0	1049.6	0.000276671	0	0.00144448	0.000573718	0.000766688		3821.4	1278.2	0	0.000743311	0.000354162	0	0.000365824	0.637638	0.34716	0.000371793	0.484933	0	0	0		0	1147.2	7274	0	0.0004977	0.0016999	0.000732532	1.27682	0.412292		0	0	0	0	0	0	0	0	0.132332		0	0
307	4639	tr|A0A0J0XBN2|A0A0J0XBN2_9TREE	163.96	0	0	0	0	0	0	0	0		626.94	0	0	0.000121948	0	0	4.06493e-05	#DIV/0!	0.18695	7.04066e-05	#DIV/0!	702.22	0	0		0	0	0	0	0	0	0	#DIV/0!	#DIV/0!		0	0	0	0	0	0	0	#DIV/0!	#DIV/0!		0	0
440	2918	tr|A0A0J0XSN7|A0A0J0XSN7_9TREE	163.93	0	0	0	0	0	0	0	0		0	0	0	0	0	0	0	#DIV/0!	#DIV/0!	0	#DIV/0!	0	0	0		0	0	0	0	0	0	0	#DIV/0!	#DIV/0!		0	0	433.25	0	0	0.000656164	0.000218721	#DIV/0!	0.18695		0	0
158	492	tr|A0A0J1B1R2|A0A0J1B1R2_9TREE	163.42	0	701.13	932.2	0	0.000633739	0.00128291	0.000638885	0.000641473		22492	6996.4	6113.4	0.00437498	0.00193855	0.00351331	0.00327561	5.12708	0.015241	0.00123548	1.92601	0	2369.9	0		2681.7	3393.7	1715.9	0.00120319	0.00147232	0.000400997	0.0010255	1.60514	0.237377		4939.4	12669	0	0.00183409	0.00369559	0	0.00184323	2.88507	0.173154		0	0
444	11384	tr|A0A0J0XPI2|A0A0J0XPI2_9TREE	163.24	0	0	0	0	0	0	0	0		0	0	0	0	0	0	0	#DIV/0!	#DIV/0!	0	#DIV/0!	0	0	0		0	0	747.93	0	0	0.000174788	5.82625e-05	#DIV/0!	0.18695		0	0	802.61	0	0	0.00121557	0.000405189	#DIV/0!	0.18695		0	0
355	6946	tr|A0A0J0XT50|A0A0J0XT50_9TREE	163.19	2471.3	1834.9	0	0.00235828	0.00165853	0	0.00133894	0.00121119		2184.7	0	0	0.000424952	0	0	0.000141651	0.105793	0.0843163	0.000245346	0.202566	723.55	0	937.86		904.99	0	1134.6	0.000406039	0	0.00026515	0.00022373	0.167095	0.0955051		1574.6	0	0	0.000584677	0	0	0.000194892	0.145557	0.0950794		0	0
390	6945	tr|A0A0J1BBZ2|A0A0J1BBZ2_9TREE	163.11	0	0	0	0	0	0	0	0		0	0	0	0	0	0	0	#DIV/0!	#DIV/0!	0	#DIV/0!	760.81	0	0		0	0	0	0	0	0	0	#DIV/0!	#DIV/0!		0	0	0	0	0	0	0	#DIV/0!	#DIV/0!		0	0
165	6876	tr|A0A0J0XVW0|A0A0J0XVW0_9TREE	163.08	0	0	736.07	0	0	0.001013	0.000337665	0.000584854		3690.6	2225.1	1402	0.000717869	0.000616528	0.000805715	0.00071337	2.11266	0.16686	9.46739e-05	0.161876	0	909.25	0		1287.7	1814.7	0	0.000577748	0.000787287	0	0.000455012	1.34752	0.394867		6769.7	6583	0	0.00251371	0.00192029	0	0.001478	4.37711	0.120801		0	0
324	14910	tr|A0A0J0XDY4|A0A0J0XDY4_9TREE	163.04	0	0	0	0	0	0	0	0		0	0	0	0	0	0	0	#DIV/0!	#DIV/0!	0	#DIV/0!	0	1677.7	0		0	0	0	0	0	0	0	#DIV/0!	#DIV/0!		0	759.94	0	0	0.000221677	0	7.38924e-05	#DIV/0!	0.18695		0	0
308	2049	tr|A0A0J0XRD5|A0A0J0XRD5_9TREE	162.99	0	0	0	0	0	0	0	0		0	0	0	0	0	0	0	#DIV/0!	#DIV/0!	0	#DIV/0!	1836.9	0	0		1886.4	915.72	686.43	0.000846365	0.000397275	0.000160415	0.000468018	#DIV/0!	0.0402714		0	0	0	0	0	0	0	#DIV/0!	#DIV/0!		0	0
190	1107	tr|A0A0J1B341|A0A0J1B341_9TREE	162.53	368.73	0	0	0.000351867	0	0	0.000117289	0.00020315		5984.8	4293.1	5150.7	0.00116412	0.00118953	0.00296005	0.00177123	15.1015	0.0262307	0.00102963	5.0683	0	0	0		1214.2	4725.4	3219.2	0.000544771	0.00205006	0.000752311	0.00111571	9.51253	0.0544121		8225.8	13065	1149.6	0.00305438	0.00381111	0.00174109	0.00286886	24.4598	0.00555053		0	0
457	479	tr|A0A0J1B300|A0A0J1B300_9TREE	161.77	23768	35701	0	0.022681	0.0322695	0	0.0183168	0.0165715		431.19	0	0	8.38719e-05	0	0	2.79573e-05	0.00152632	0.0642586	4.84235e-05	0.00292209	0	17521	20584		32158	0	33687	0.0144282	0	0.00787248	0.00743357	0.405833	0.17797		25262	3905	0	0.00938022	0.0011391	0	0.00350644	0.191433	0.106609		481.03	1803.5
205	6879	tr|A0A0J0XN58|A0A0J0XN58_9TREE	161.71	0	0	0	0	0	0	0	0		4970.4	0	0	0.000966806	0	0	0.000322269	#DIV/0!	0.18695	0.000558186	#DIV/0!	0	0	0		669.33	577.14	0	0.000300306	0.000250386	0	0.000183564	#DIV/0!	0.0596874		1832.5	2964.1	0	0.000680439	0.000864639	0	0.000515026	#DIV/0!	0.0608695		0	0
299	6060	tr|A0A0J0XUR7|A0A0J0XUR7_9TREE	161.17	0	0	0	0	0	0	0	0		603.65	529.82	0	0.000117418	0.000146802	0	8.80731e-05	#DIV/0!	0.0605064	7.76757e-05	#DIV/0!	9467.3	0	0		0	0	0	0	0	0	0	#DIV/0!	#DIV/0!		0	0	0	0	0	0	0	#DIV/0!	#DIV/0!		0	0
546	3230	tr|A0A0J0XJT2|A0A0J0XJT2_9TREE	160.94	0	0	0	0	0	0	0	0		373.21	2341.8	0	7.25941e-05	0.000648863	0	0.000240486	#DIV/0!	0.15319	0.000355523	#DIV/0!	0	0	0		0	515.97	0	0	0.000223848	0	7.46159e-05	#DIV/0!	0.18695		0	0	0	0	0	0	0	#DIV/0!	#DIV/0!		0	0
461	11257	tr|A0A0J1AUI9|A0A0J1AUI9_9TREE	160.86	0	0	0	0	0	0	0	0		0	0	0	0	0	0	0	#DIV/0!	#DIV/0!	0	#DIV/0!	0	0	0		0	0	0	0	0	0	0	#DIV/0!	#DIV/0!		0	0	0	0	0	0	0	#DIV/0!	#DIV/0!		0	0
377	36242	tr|A0A0J0XBR8|A0A0J0XBR8_9TREE	160.79	0	0	0	0	0	0	0	0		0	0	0	0	0	0	0	#DIV/0!	#DIV/0!	0	#DIV/0!	0	0	0		0	0	2407.3	0	0	0.000562574	0.000187525	#DIV/0!	0.18695		0	0	0	0	0	0	0	#DIV/0!	#DIV/0!		0	0
396	5823	tr|A0A0J0XD54|A0A0J0XD54_9TREE	160.41	0	0	0	0	0	0	0	0		1139.5	0	0	0.000221647	0	0	7.38824e-05	#DIV/0!	0.18695	0.000127968	#DIV/0!	0	1790.9	0		0	0	0	0	0	0	0	#DIV/0!	#DIV/0!		0	0	0	0	0	0	0	#DIV/0!	#DIV/0!		0	0
466	14504	tr|A0A0J0XBY9|A0A0J0XBY9_9TREE	159.57	0	0	0	0	0	0	0	0		0	0	0	0	0	0	0	#DIV/0!	#DIV/0!	0	#DIV/0!	13270	0	0		0	842	0	0	0.000365292	0	0.000121764	#DIV/0!	0.18695		0	0	0	0	0	0	0	#DIV/0!	#DIV/0!		0	0
399	949	tr|A0A0J0XB62|A0A0J0XB62_9TREE	159.45	0	3132.1	1852.6	0	0.00283105	0.00254959	0.00179355	0.00155962		741.56	0	0	0.000144243	0	0	4.80809e-05	0.0268077	0.0624977	8.32786e-05	0.0533968	24305	0	0		1238.4	0	5210.5	0.000555629	0	0.00121767	0.000591099	0.32957	0.14075		0	0	0	0	0	0	0	0	0.0586019		0	2314.2
372	6904	tr|A0A0J0XDJ7|A0A0J0XDJ7_9TREE	159.42	0	0	785.87	0	0	0.00108153	0.000360511	0.000624423		1526.9	0	0	0.000297001	0	0	9.90005e-05	0.274612	0.261393	0.000171474	0.274612	0	0	0		1959.5	0	0	0.000879162	0	0	0.000293054	0.812886	0.44579		605.57	0	0	0.000224859	0	0	7.49529e-05	0.207908	0.240668		0	0
592	3579	tr|A0A0J1B6G1|A0A0J1B6G1_9TREE	158.86	0	0	0	0	0	0	0	0		0	0	0	0	0	0	0	#DIV/0!	#DIV/0!	0	#DIV/0!	0	0	0		0	0	0	0	0	0	0	#DIV/0!	#DIV/0!		0	0	0	0	0	0	0	#DIV/0!	#DIV/0!		0	0
564	14559	tr|A0A0J1AXA1|A0A0J1AXA1_9TREE	158.82	0	0	0	0	0	0	0	0		0	0	0	0	0	0	0	#DIV/0!	#DIV/0!	0	#DIV/0!	0	0	0		0	0	0	0	0	0	0	#DIV/0!	#DIV/0!		0	0	0	0	0	0	0	#DIV/0!	#DIV/0!		0	0
463	3181	tr|A0A0J0XSK9|A0A0J0XSK9_9TREE	157.98	0	0	0	0	0	0	0	0		681.18	841.71	0	0.000132498	0.00023322	0	0.000121906	#DIV/0!	0.0726834	0.00011697	#DIV/0!	0	0	0		0	3549.2	434.12	0	0.00153978	0.000101452	0.000547077	#DIV/0!	0.166487		0	0	0	0	0	0	0	#DIV/0!	#DIV/0!		0	0
291	6939	tr|A0A0J0XPR0|A0A0J0XPR0_9TREE	157.97	0	594.46	0	0	0.000537322	0	0.000179107	0.000310223		0	0	0	0	0	0	0	0	0.18695	0	0	0	0	632.35		0	0	1589.3	0	0	0.000371412	0.000123804	0.691227	0.406009		779.28	0	0	0.00028936	0	0	9.64535e-05	0.538523	0.352658		0	0
476	14590	tr|A0A0J1B0A1|A0A0J1B0A1_9TREE	157.45	0	0	0	0	0	0	0	0		0	0	0	0	0	0	0	#DIV/0!	#DIV/0!	0	#DIV/0!	0	0	0		0	0	1165.4	0	0	0.000272348	9.07827e-05	#DIV/0!	0.18695		0	0	0	0	0	0	0	#DIV/0!	#DIV/0!		0	0
314	818	tr|A0A0J0XTK4|A0A0J0XTK4_9TREE	157.33	0	746.79	0	0	0.00067501	0	0.000225003	0.000389717		4095.5	0	0	0.000796627	0	0	0.000265542	1.18017	0.456445	0.000459933	1.18017	723.55	0	0		843.83	2942.5	0	0.000378598	0.00127657	0	0.000551723	2.45206	0.249666		0	1586.9	627.51	0	0.000462905	0.000950374	0.000471093	2.09371	0.263074		0	0
335	11352	tr|A0A0J0XZ37|A0A0J0XZ37_9TREE	156.93	0	344.69	0	0	0.000311559	0	0.000103853	0.000179879		759.32	0	0	0.000147697	0	0	4.92325e-05	0.474059	0.3297	8.52731e-05	0.474059	0	0	0		1768.1	611.11	610.17	0.000793287	0.000265123	0.000142594	0.000400335	3.85482	0.129033		678.05	811.95	0	0.000251772	0.000236849	0	0.000162874	1.56831	0.339015		0	0
523	14505	tr|A0A0J0XCL2|A0A0J0XCL2_9TREE	156.05	0	0	0	0	0	0	0	0		0	0	0	0	0	0	0	#DIV/0!	#DIV/0!	0	#DIV/0!	1029.8	0	0		0	0	0	0	0	0	0	#DIV/0!	#DIV/0!		0	0	0	0	0	0	0	#DIV/0!	#DIV/0!		0	0
422	11027	tr|A0A0J0XT97|A0A0J0XT97_9TREE	155.37	0	0	0	0	0	0	0	0		0	638.78	0	0	0.000176992	0	5.89974e-05	#DIV/0!	0.18695	0.000102187	#DIV/0!	723.55	0	0		0	0	0	0	0	0	0	#DIV/0!	#DIV/0!		0	0	0	0	0	0	0	#DIV/0!	#DIV/0!		0	0
594	15572	tr|A0A0J1ATJ8|A0A0J1ATJ8_9TREE	155.22	0	0	0	0	0	0	0	0		0	0	0	0	0	0	0	#DIV/0!	#DIV/0!	0	#DIV/0!	0	0	0		0	0	0	0	0	0	0	#DIV/0!	#DIV/0!		0	0	0	0	0	0	0	#DIV/0!	#DIV/0!		0	0
263	7102	tr|A0A0J0XEG6|A0A0J0XEG6_9TREE	155.11	0	0	0	0	0	0	0	0		1397.8	808.61	0	0.00027189	0.000224049	0	0.000165313	#DIV/0!	0.0599024	0.00014515	#DIV/0!	0	0	0		479.42	0	2898.5	0.0002151	0	0.000677365	0.000297488	#DIV/0!	0.105398		0	0	859.83	0	0	0.00130223	0.000434075	#DIV/0!	0.18695		812.78	0
380	4767	tr|A0A0J0XNW7|A0A0J0XNW7_9TREE	155.09	0	0	0	0	0	0	0	0		0	0	0	0	0	0	0	#DIV/0!	#DIV/0!	0	#DIV/0!	0	0	0		0	0	0	0	0	0	0	#DIV/0!	#DIV/0!		0	0	0	0	0	0	0	#DIV/0!	#DIV/0!		0	0
661	15371	tr|A0A0J0XRA5|A0A0J0XRA5_9TREE	154.64	0	0	0	0	0	0	0	0		0	1780	0	0	0.0004932	0	0.0001644	#DIV/0!	0.18695	0.000284749	#DIV/0!	1836.9	0	0		0	0	0	0	0	0	0	#DIV/0!	#DIV/0!		632.82	0	0	0.000234977	0	0	7.83257e-05	#DIV/0!	0.18695		0	0
641	5238	tr|A0A0J0XKZ9|A0A0J0XKZ9_9TREE	154.58	0	0	0	0	0	0	0	0		0	577.45	833.66	0	0.000159999	0.000479096	0.000213032	#DIV/0!	0.102443	0.000243911	#DIV/0!	1257.6	0	0		1024.5	0	0	0.000459659	0	0	0.00015322	#DIV/0!	0.18695		0	1848.4	0	0	0.000539185	0	0.000179728	#DIV/0!	0.18695		0	0
337	4890	tr|A0A0J0XRM0|A0A0J0XRM0_9TREE	153.73	0	0	0	0	0	0	0	0		1687.2	5814	376.92	0.000328182	0.00161094	0.000216612	0.000718576	#DIV/0!	0.091738	0.000774816	#DIV/0!	641.18	508.19	0		199.12	0	0	8.93385e-05	0	0	2.97795e-05	#DIV/0!	0.18695		0	0	0	0	0	0	0	#DIV/0!	#DIV/0!		0	0
233	916	tr|A0A0J1BA81|A0A0J1BA81_9TREE	153.44	0	0	0	0	0	0	0	0		3761.9	2460.2	1492	0.000731737	0.000681669	0.000857437	0.000756948	#DIV/0!	6.61587e-05	9.05555e-05	#DIV/0!	1211	799.86	0		0	1621.6	7384.6	0	0.000703512	0.00172574	0.000809752	#DIV/0!	0.0906717		0	402.11	962.04	0	0.000117297	0.00145703	0.000524774	#DIV/0!	0.162167		0	0
516	2481	tr|A0A0J1AWU3|A0A0J1AWU3_9TREE	152.79	0	0	0	0	0	0	0	0		0	1692	0	0	0.000468817	0	0.000156272	#DIV/0!	0.18695	0.000270672	#DIV/0!	0	0	0		0	0	0	0	0	0	0	#DIV/0!	#DIV/0!		0	0	0	0	0	0	0	#DIV/0!	#DIV/0!		0	0
265	6886	tr|A0A0J0XTR6|A0A0J0XTR6_9TREE	152.50	0	0	0	0	0	0	0	0		2409	681.55	227.33	0.000468581	0.000188843	0.000130644	0.000262689	#DIV/0!	0.0327339	0.000180666	#DIV/0!	723.55	0	0		0	0	269.45	0	0	6.29691e-05	2.09897e-05	#DIV/0!	0.18695		487.93	3287.1	0	0.000181177	0.000958859	0	0.000380012	#DIV/0!	0.132964		0	0
400	4463	tr|A0A0J0XHI5|A0A0J0XHI5_9TREE	152.23	1459.1	665.7	0	0.00139237	0.000601714	0	0.000664695	0.000698319		0	0	0	0	0	0	0	0	0.0872819	0	0	0	0	0		0	0	621.25	0	0	0.000145183	4.83943e-05	0.0728068	0.101845		0	477.55	0	0	0.000139303	0	4.64344e-05	0.0698582	0.101163		0	0
517	3303	tr|A0A0J0XIJ6|A0A0J0XIJ6_9TREE	151.87	1501.5	0	0	0.00143283	0	0	0.00047761	0.000827246		0	932.21	2316.7	0	0.000258296	0.00133138	0.000529893	1.10947	0.468821	0.000706024	0.853463	9995.2	0	0		0	0	0	0	0	0	0	0	0.18695		0	0	0	0	0	0	0	0	0.18695		0	0
403	1699	tr|A0A0J0XF70|A0A0J0XF70_9TREE	151.76	0	689.48	1259.4	0	0.000623209	0.00173321	0.000785474	0.000877927		1504.2	0	0	0.000292586	0	0	9.75287e-05	0.124165	0.126725	0.000168925	0.192413	0	0	0		1797.9	0	704.15	0.000806658	0	0.000164556	0.000323738	0.412156	0.229266		0	0	0	0	0	0	0	0	0.0980775		0	0
367	14565	tr|A0A0J1AXV1|A0A0J1AXV1_9TREE	151.73	0	0	0	0	0	0	0	0		0	0	0	0	0	0	0	#DIV/0!	#DIV/0!	0	#DIV/0!	0	0	0		327.45	0	0	0.000146916	0	0	4.8972e-05	#DIV/0!	0.18695		0	0	0	0	0	0	0	#DIV/0!	#DIV/0!		0	0
225	14511	tr|A0A0J1AWK6|A0A0J1AWK6_9TREE	151.70	0	486.23	0	0	0.000439495	0	0.000146498	0.000253742		3272	2796	0	0.000636445	0.000774712	0	0.000470386	3.21086	0.155838	0.000413191	1.62839	0	0	0		3553.9	760.65	0	0.00159452	0.000329999	0	0.000641505	4.37893	0.192316		2054.1	3177.2	0	0.000762723	0.000926801	0	0.000563175	3.84424	0.131984		0	0
583	15212	tr|A0A0J0XYL4|A0A0J0XYL4_9TREE	151.47	0	0	0	0	0	0	0	0		622.69	1156	0	0.000121121	0.000320303	0	0.000147141	#DIV/0!	0.095096	0.000161729	#DIV/0!	13270	0	0		0	0	0	0	0	0	0	#DIV/0!	#DIV/0!		0	0	0	0	0	0	0	#DIV/0!	#DIV/0!		0	0
575	1292	tr|A0A0J0XG84|A0A0J0XG84_9TREE	151.15	0	0	0	0	0	0	0	0		0	0	1338.9	0	0	0.000769452	0.000256484	#DIV/0!	0.18695	0.000444243	#DIV/0!	0	0	0		1081.9	860.2	0	0.000485412	0.000373188	0	0.0002862	#DIV/0!	0.0614337		1439.7	0	0	0.000534586	0	0	0.000178195	#DIV/0!	0.18695		0	0
434	952	tr|A0A0J0XV00|A0A0J0XV00_9TREE	151.10	0	0	0	0	0	0	0	0		934.37	406.1	0	0.000181747	0.000112522	0	9.80895e-05	#DIV/0!	0.0688228	9.17289e-05	#DIV/0!	0	0	0		0	0	0	0	0	0	0	#DIV/0!	#DIV/0!		0	0	0	0	0	0	0	#DIV/0!	#DIV/0!		0	0
237	838	tr|A0A0J1BAT6|A0A0J1BAT6_9TREE	150.94	0	121.93	0	0	0.00011021	0	3.67368e-05	6.363e-05		1150.4	4978.9	0	0.000223767	0.00137955	0	0.000534438	14.5478	0.155278	0.000740388	11.6358	2335.3	0	0		0	0	0	0	0	0	0	0	0.18695		0	0	0	0	0	0	0	0	0.18695		0	0
433	3869	tr|A0A0J0XVI5|A0A0J0XVI5_9TREE	150.73	5810.2	4789.8	9194.2	0.00554448	0.00432941	0.0126533	0.00750905	0.00449625		946	0	0	0.000184009	0	0	6.13363e-05	0.00816832	0.0227752	0.000106238	0.023628	1902.7	3667.3	0		11381	0	7651.5	0.00510627	0	0.00178812	0.00229813	0.306048	0.0784892		0	0	0	0	0	0	0	0	0.0222224		0	3421.3
311	14494	tr|A0A0J0XEH8|A0A0J0XEH8_9TREE	150.70	0	0	0	0	0	0	0	0		0	0	0	0	0	0	0	#DIV/0!	#DIV/0!	0	#DIV/0!	0	0	0		0	0	0	0	0	0	0	#DIV/0!	#DIV/0!		0	0	0	0	0	0	0	#DIV/0!	#DIV/0!		0	0
235	323	tr|A0A0J0XTW9|A0A0J0XTW9_9TREE	150.61	0	0	0	0	0	0	0	0		2447.2	484.27	0	0.000476011	0.000134181	0	0.000203397	#DIV/0!	0.112256	0.000245438	#DIV/0!	723.55	37038	0		31907	0	22676	0.0143156	0	0.00529927	0.00653829	#DIV/0!	0.0963564		0	7928.5	891.1	0	0.00231277	0.00134959	0.00122079	#DIV/0!	0.0714334		0	15752
294	1728	tr|A0A0J0XD12|A0A0J0XD12_9TREE	150.28	0	1035.6	387.62	0	0.00093606	0.000533451	0.000489837	0.000469552		4375.3	360.05	0	0.000851051	9.97622e-05	0	0.000316938	0.647027	0.336999	0.000465238	0.990812	0	457.93	0		576.07	0	0	0.000258463	0	0	8.61545e-05	0.175884	0.114432		0	0	438.37	0	0	0.000663918	0.000221306	0.451795	0.242837		0	300.64
554	14495	tr|A0A0J0XNU2|A0A0J0XNU2_9TREE	149.69	0	0	0	0	0	0	0	0		453.24	0	0	8.81609e-05	0	0	2.9387e-05	#DIV/0!	0.18695	5.08997e-05	#DIV/0!	0	0	0		1298.7	0	0	0.000582683	0	0	0.000194228	#DIV/0!	0.18695		0	0	0	0	0	0	0	#DIV/0!	#DIV/0!		0	0
100	529	tr|A0A0J0XN95|A0A0J0XN95_9TREE	149.64	1187.5	0	450.89	0.00113319	0	0.000620525	0.000584572	0.000567451		14486	7298.4	1421.1	0.00281771	0.00202223	0.000816692	0.00188554	3.22551	0.0615663	0.00100749	1.77546	0	952.87	0		1185.2	1811.3	5139.2	0.00053176	0.000785812	0.00120101	0.000839526	1.43614	0.270159		1905.7	3603.8	0	0.00070762	0.00105124	0	0.000586287	1.00293	0.498573		0	0
548	2487	tr|A0A0J0XWN9|A0A0J0XWN9_9TREE	148.86	302.12	0	0	0.000288303	0	0	9.6101e-05	0.000166452		0	0	0	0	0	0	0	0	0.18695	0	0	468.81	256.54	0		0	0	0	0	0	0	0	0	0.18695		0	968.4	0	0	0.000282486	0	9.4162e-05	0.979823	0.494596		0	0
383	1971	tr|A0A0J1B8J2|A0A0J1B8J2_9TREE	148.84	0	1569.4	0	0	0.00141855	0	0.000472851	0.000819002		1367.1	1195.8	0	0.000265918	0.000331331	0	0.000199083	0.421027	0.300781	0.000175486	0.214268	0	0	0		0	6920.1	0	0	0.00300221	0	0.00100074	2.11639	0.329148		0	819.78	0	0	0.000239133	0	7.9711e-05	0.168575	0.229169		0	0
370	5976	tr|A0A0J0XIC2|A0A0J0XIC2_9TREE	148.48	0	1066.5	0	0	0.00096399	0	0.00032133	0.00055656		994.39	0	0	0.000193421	0	0	6.44738e-05	0.200647	0.238502	0.000111672	0.200647	29860	0	0		0	0	0	0	0	0	0	0	0.18695		0	0	0	0	0	0	0	0	0.18695		0	0
506	5217	tr|A0A0J0XMQ3|A0A0J0XMQ3_9TREE	148.33	0	0	0	0	0	0	0	0		0	0	0	0	0	0	0	#DIV/0!	#DIV/0!	0	#DIV/0!	1513.7	0	0		0	0	415.73	0	0	9.7154e-05	3.23847e-05	#DIV/0!	0.18695		0	0	0	0	0	0	0	#DIV/0!	#DIV/0!		0	0
332	4351	tr|A0A0J0XNK7|A0A0J0XNK7_9TREE	148.22	0	0	0	0	0	0	0	0		797.46	0	0	0.000155116	0	0	5.17054e-05	#DIV/0!	0.18695	8.95563e-05	#DIV/0!	684.19	0	0		0	0	0	0	0	0	0	#DIV/0!	#DIV/0!		0	377.86	879.13	0	0.000110223	0.00133146	0.00048056	#DIV/0!	0.161501		0	0
312	14571	tr|A0A0J0XQS0|A0A0J0XQS0_9TREE	147.91	0	0	0	0	0	0	0	0		0	0	0	0	0	0	0	#DIV/0!	#DIV/0!	0	#DIV/0!	1836.9	0	0		0	0	1135.2	0	0	0.000265291	8.84302e-05	#DIV/0!	0.18695		0	0	0	0	0	0	0	#DIV/0!	#DIV/0!		0	0
409	14491	tr|A0A0J0XQC4|A0A0J0XQC4_9TREE	147.74	0	0	0	0	0	0	0	0		979.62	0	0	0.000190549	0	0	6.35162e-05	#DIV/0!	0.18695	0.000110013	#DIV/0!	1543.1	0	0		0	0	1259.9	0	0	0.000294432	9.81441e-05	#DIV/0!	0.18695		0	0	0	0	0	0	0	#DIV/0!	#DIV/0!		0	0
350	7109	tr|A0A0J0XIE0|A0A0J0XIE0_9TREE	147.72	0	0	0	0	0	0	0	0		0	0	0	0	0	0	0	#DIV/0!	#DIV/0!	0	#DIV/0!	0	0	0		0	0	0	0	0	0	0	#DIV/0!	#DIV/0!		0	880.73	0	0	0.000256912	0	8.56374e-05	#DIV/0!	0.18695		0	0
576	6139	tr|A0A0J1AXJ4|A0A0J1AXJ4_9TREE	147.44	0	0	0	0	0	0	0	0		1423	0	0	0.000276792	0	0	9.22638e-05	#DIV/0!	0.18695	0.000159806	#DIV/0!	0	463.51	0		0	0	0	0	0	0	0	#DIV/0!	#DIV/0!		0	15286	0	0	0.00445898	0	0.00148633	#DIV/0!	0.18695		0	0
484	1959	tr|A0A0J0XU77|A0A0J0XU77_9TREE	147.33	0	0	0	0	0	0	0	0		577.03	0	0	0.00011224	0	0	3.74132e-05	#DIV/0!	0.18695	6.48016e-05	#DIV/0!	0	0	0		0	0	0	0	0	0	0	#DIV/0!	#DIV/0!		0	0	0	0	0	0	0	#DIV/0!	#DIV/0!		0	0
388	6950	tr|A0A0J0XKI8|A0A0J0XKI8_9TREE	147.27	0	0	0	0	0	0	0	0		743.91	0	0	0.0001447	0	0	4.82333e-05	#DIV/0!	0.18695	8.35425e-05	#DIV/0!	0	0	0		0	0	0	0	0	0	0	#DIV/0!	#DIV/0!		0	0	0	0	0	0	0	#DIV/0!	#DIV/0!		0	0
500	3866	tr|A0A0J0XBI4|A0A0J0XBI4_9TREE	147.20	244.78	0	0	0.000233585	0	0	7.78618e-05	0.000134861		0	4191.1	0	0	0.00116126	0	0.000387088	4.97148	0.238651	0.000670456	4.97148	2354.4	0	0		0	0	0	0	0	0	0	0	0.18695		0	0	0	0	0	0	0	0	0.18695		0	0
447	6940	tr|A0A0J0XQ46|A0A0J0XQ46_9TREE	147.12	0	0	0	0	0	0	0	0		0	0	0	0	0	0	0	#DIV/0!	#DIV/0!	0	#DIV/0!	1543.1	0	0		0	0	0	0	0	0	0	#DIV/0!	#DIV/0!		0	0	0	0	0	0	0	#DIV/0!	#DIV/0!		0	0
176	1047	tr|A0A0J0XBW5|A0A0J0XBW5_9TREE	147.12	0	328.22	0	0	0.000296672	0	9.88907e-05	0.000171284		4154.4	7610.2	2272.8	0.000808083	0.00210862	0.00130616	0.00140762	14.2341	0.0143841	0.000656181	3.83096	0	649.81	0		884.73	998.45	1923.7	0.000396949	0.000433166	0.000449559	0.000426558	4.31343	0.0153476		2460.7	5374.7	0	0.000913701	0.00156782	0	0.000827174	8.36452	0.0962899		0	0
373	6948	tr|A0A0J0XUK7|A0A0J0XUK7_9TREE	146.93	0	0	0	0	0	0	0	0		0	0	0	0	0	0	0	#DIV/0!	#DIV/0!	0	#DIV/0!	0	0	0		0	0	0	0	0	0	0	#DIV/0!	#DIV/0!		0	0	0	0	0	0	0	#DIV/0!	#DIV/0!		0	0
296	2347	tr|A0A0J0XX12|A0A0J0XX12_9TREE	145.49	0	1506.7	0	0	0.00136188	0	0.00045396	0.000786281		5003.5	1771	0	0.000973244	0.000490706	0	0.000487984	1.07495	0.476121	0.000486628	0.618898	0	0	0		3339.9	7272.9	1163.3	0.0014985	0.00315526	0.000271857	0.00164187	3.61678	0.139825		0	0	0	0	0	0	0	0	0.18695		0	0
346	6902	tr|A0A0J0XRN6|A0A0J0XRN6_9TREE	145.41	0	567.61	0	0	0.000513053	0	0.000171018	0.000296211		727.77	1370.6	0	0.00014156	0.000379764	0	0.000173775	1.01612	0.494926	0.000191921	0.647918	641.18	0	0		0	0	0	0	0	0	0	0	0.18695		0	0	0	0	0	0	0	0	0.18695		0	0
287	6981	tr|A0A0J0XP89|A0A0J0XP89_9TREE	145.19	0	0	0	0	0	0	0	0		1085.6	635.17	0	0.000211163	0.000175992	0	0.000129052	#DIV/0!	0.0596944	0.000113137	#DIV/0!	0	451.84	0		5988.1	0	2428.9	0.00268666	0	0.000567622	0.00108476	#DIV/0!	0.127616		0	924.81	0	0	0.00026977	0	8.99235e-05	#DIV/0!	0.18695		0	0
430	1314	tr|A0A0J1B2T3|A0A0J1B2T3_9TREE	144.07	201.87	4770.3	0	0.000192638	0.00431179	0	0.00150148	0.00243571		16719	297.02	0	0.00325206	8.22979e-05	0	0.00111145	0.74024	0.418075	0.00185428	0.761288	0	0	0		3368.7	9102.7	2026.9	0.00151142	0.0039491	0.000473676	0.00197807	1.31742	0.399037		0	3723.2	0	0	0.00108607	0	0.000362024	0.241112	0.238252		382.33	885.24
333	3830	tr|A0A0J0XSP4|A0A0J0XSP4_9TREE	143.34	0	0	0	0	0	0	0	0		2357	3298.9	1382.3	0.000458466	0.000914055	0.000794394	0.000722305	#DIV/0!	0.00305023	0.000236194	#DIV/0!	0	0	0		0	0	5528.8	0	0	0.00129205	0.000430684	#DIV/0!	0.18695		0	0	0	0	0	0	0	#DIV/0!	#DIV/0!		0	0
435	6942	tr|A0A0J0XE82|A0A0J0XE82_9TREE	143.24	0	0	0	0	0	0	0	0		648.35	0	0	0.000126112	0	0	4.20374e-05	#DIV/0!	0.18695	7.2811e-05	#DIV/0!	2626.9	235.94	0		0	0	0	0	0	0	0	#DIV/0!	#DIV/0!		0	0	0	0	0	0	0	#DIV/0!	#DIV/0!		0	0
175	494	tr|A0A0J0XKT4|A0A0J0XKT4_9TREE	143.12	13873	11716	0	0.0132385	0.0105899	0	0.00794281	0.007005		23627	20984	6540.3	0.00459575	0.00581422	0.00375864	0.00472287	0.59461	0.237481	0.00103367	0.147561	0	16441	10356		28352	16905	32193	0.0127206	0.00733404	0.00752334	0.00919266	1.15736	0.395522		19202	17574	0	0.00713004	0.0051264	0	0.00408548	0.514362	0.222976		0	10852
175	444	tr|A0A0J0XVQ7|A0A0J0XVQ7_9TREE	143.12	0	0	0	0	0	0	0	0		7706.7	4614	0	0.00149905	0.00127844	0	0.000925831	#DIV/0!	0.0593099	0.000809345	#DIV/0!	0	0	0		7802.6	0	0	0.00350077	0	0	0.00116692	#DIV/0!	0.18695		0	711.13	0	0	0.000207439	0	6.91464e-05	#DIV/0!	0.18695		0	2774.7
637	1018	tr|A0A0J0XK65|A0A0J0XK65_9TREE	142.96	2174.6	0	0	0.00207515	0	0	0.000691716	0.00119809		1643.2	0	0	0.000319623	0	0	0.000106541	0.154024	0.225064	0.000184535	0.154024	0	1956.3	0		0	0	0	0	0	0	0	0	0.18695		0	0	0	0	0	0	0	0	0.18695		0	0
262	6393	tr|A0A0J0XX72|A0A0J0XX72_9TREE	142.79	0	0	0	0	0	0	0	0		734.62	0	0	0.000142893	0	0	4.7631e-05	#DIV/0!	0.18695	8.24993e-05	#DIV/0!	0	0	0		1240.3	1409.3	0	0.000556481	0.000611409	0	0.000389297	#DIV/0!	0.0584978		1197.4	2434.8	0	0.000444616	0.00071024	0	0.000384952	#DIV/0!	0.0683593		0	0
613	8380	tr|A0A0J0XPA4|A0A0J0XPA4_9TREE	142.31	0	0	0	0	0	0	0	0		0	1408.1	0	0	0.000390154	0	0.000130051	#DIV/0!	0.18695	0.000225256	#DIV/0!	0	0	0		0	0	0	0	0	0	0	#DIV/0!	#DIV/0!		0	0	0	0	0	0	0	#DIV/0!	#DIV/0!		0	0
313	44023	tr|A0A0J0XDK2|A0A0J0XDK2_9TREE	142.25	0	0	0	0	0	0	0	0		0	0	0	0	0	0	0	#DIV/0!	#DIV/0!	0	#DIV/0!	0	0	0		0	0	0	0	0	0	0	#DIV/0!	#DIV/0!		0	4869.8	622.57	0	0.00142054	0.000942892	0.00078781	#DIV/0!	0.0660512		0	0
520	3915	tr|A0A0J1AXB8|A0A0J1AXB8_9TREE	142.08	0	0	0	0	0	0	0	0		0	0	0	0	0	0	0	#DIV/0!	#DIV/0!	0	#DIV/0!	0	0	0		0	0	0	0	0	0	0	#DIV/0!	#DIV/0!		0	0	0	0	0	0	0	#DIV/0!	#DIV/0!		0	0
347	6951	tr|A0A0J0XTC4|A0A0J0XTC4_9TREE	141.97	0	0	0	0	0	0	0	0		1027.2	0	0	0.000199803	0	0	6.66011e-05	#DIV/0!	0.18695	0.000115357	#DIV/0!	723.55	0	0		0	0	0	0	0	0	0	#DIV/0!	#DIV/0!		0	0	0	0	0	0	0	#DIV/0!	#DIV/0!		0	0
567	7456	tr|A0A0J1BB93|A0A0J1BB93_9TREE	141.89	0	0	0	0	0	0	0	0		0	0	0	0	0	0	0	#DIV/0!	#DIV/0!	0	#DIV/0!	760.81	0	0		0	0	0	0	0	0	0	#DIV/0!	#DIV/0!		0	0	0	0	0	0	0	#DIV/0!	#DIV/0!		0	0
406	5737	tr|A0A0J0XWU2|A0A0J0XWU2_9TREE	141.70	0	504.21	0	0	0.000455746	0	0.000151915	0.000263125		0	2380.5	0	0	0.000659586	0	0.000219862	1.44726	0.405918	0.000380812	1.44726	468.81	0	0		0	0	0	0	0	0	0	0	0.18695		0	0	0	0	0	0	0	0	0.18695		0	0
402	5103	tr|A0A0J0XDC4|A0A0J0XDC4_9TREE	141.48	0	0	0	0	0	0	0	0		0	524.22	0	0	0.00014525	0	4.84167e-05	#DIV/0!	0.18695	8.38602e-05	#DIV/0!	0	0	0		0	0	0	0	0	0	0	#DIV/0!	#DIV/0!		0	0	0	0	0	0	0	#DIV/0!	#DIV/0!		0	0
317	6953	tr|A0A0J0XBX2|A0A0J0XBX2_9TREE	141.26	0	0	0	0	0	0	0	0		0	0	0	0	0	0	0	#DIV/0!	#DIV/0!	0	#DIV/0!	0	0	0		0	453.94	525.4	0	0.000196937	0.000122783	0.000106573	#DIV/0!	0.0685286		0	1240.3	0	0	0.0003618	0	0.0001206	#DIV/0!	0.18695		0	0
513	2887	tr|A0A0J0XXG3|A0A0J0XXG3_9TREE	141.24	0	0	0	0	0	0	0	0		0	742.64	0	0	0.00020577	0	6.85899e-05	#DIV/0!	0.18695	0.000118801	#DIV/0!	4969.7	3704.3	0		3018.8	1896.7	0	0.00135443	0.000822861	0	0.000725765	#DIV/0!	0.0696317		0	0	0	0	0	0	0	#DIV/0!	#DIV/0!		0	0
437	14577	tr|A0A0J0XXW7|A0A0J0XXW7_9TREE	141.08	0	0	0	0	0	0	0	0		0	0	0	0	0	0	0	#DIV/0!	#DIV/0!	0	#DIV/0!	0	0	0		0	0	0	0	0	0	0	#DIV/0!	#DIV/0!		0	0	0	0	0	0	0	#DIV/0!	#DIV/0!		0	0
469	6970	tr|A0A0J0XL61|A0A0J0XL61_9TREE	140.76	0	0	0	0	0	0	0	0		1438.7	554.69	0	0.000279845	0.000153693	0	0.000144513	#DIV/0!	0.0743218	0.000140148	#DIV/0!	2215.2	0	0		0	0	0	0	0	0	0	#DIV/0!	#DIV/0!		0	0	0	0	0	0	0	#DIV/0!	#DIV/0!		0	0
584	11063	tr|A0A0J0XFV4|A0A0J0XFV4_9TREE	140.25	0	0	0	0	0	0	0	0		0	2288.3	0	0	0.000634039	0	0.000211346	#DIV/0!	0.18695	0.000366063	#DIV/0!	0	0	0		0	0	0	0	0	0	0	#DIV/0!	#DIV/0!		0	0	0	0	0	0	0	#DIV/0!	#DIV/0!		0	0
321	11197	tr|A0A0J0XNK0|A0A0J0XNK0_9TREE	140.24	0	0	0	0	0	0	0	0		2930.3	4106.2	0	0.000569981	0.00113774	0	0.00056924	#DIV/0!	0.0790471	0.000568871	#DIV/0!	684.19	0	0		0	0	0	0	0	0	0	#DIV/0!	#DIV/0!		0	0	0	0	0	0	0	#DIV/0!	#DIV/0!		0	0
266	6987	tr|A0A0J0XIM3|A0A0J0XIM3_9TREE	140.09	0	0	0	0	0	0	0	0		1992.4	500.57	0	0.000387547	0.000138697	0	0.000175415	#DIV/0!	0.0983552	0.000196365	#DIV/0!	9995.2	0	0		0	0	0	0	0	0	0	#DIV/0!	#DIV/0!		0	0	0	0	0	0	0	#DIV/0!	#DIV/0!		0	0
446	2244	tr|A0A0J1AWB4|A0A0J1AWB4_9TREE	140.03	0	0	0	0	0	0	0	0		1801.8	1532.2	0	0.000350473	0.00042454	0	0.000258338	#DIV/0!	0.0598684	0.000226771	#DIV/0!	0	0	0		0	0	0	0	0	0	0	#DIV/0!	#DIV/0!		0	0	0	0	0	0	0	#DIV/0!	#DIV/0!		0	0
618	6418	tr|A0A0J0XM44|A0A0J0XM44_9TREE	139.44	0	0	0	0	0	0	0	0		0	0	0	0	0	0	0	#DIV/0!	#DIV/0!	0	#DIV/0!	0	0	0		0	0	0	0	0	0	0	#DIV/0!	#DIV/0!		0	0	0	0	0	0	0	#DIV/0!	#DIV/0!		0	0
360	6909	tr|A0A0J0XEZ6|A0A0J0XEZ6_9TREE	139.34	0	0	0	0	0	0	0	0		628.12	2506.4	0	0.000122177	0.00069447	0	0.000272216	#DIV/0!	0.136191	0.00037075	#DIV/0!	0	0	0		0	0	0	0	0	0	0	#DIV/0!	#DIV/0!		0	349.89	509.48	0	0.000102064	0.000771616	0.000291227	#DIV/0!	0.147579		0	0
465	6918	tr|A0A0J0XPU8|A0A0J0XPU8_9TREE	139.08	0	0	0	0	0	0	0	0		0	0	0	0	0	0	0	#DIV/0!	#DIV/0!	0	#DIV/0!	618.09	0	0		0	0	0	0	0	0	0	#DIV/0!	#DIV/0!		0	0	0	0	0	0	0	#DIV/0!	#DIV/0!		0	0
474	6328	tr|A0A0J0XVR9|A0A0J0XVR9_9TREE	138.98	0	0	0	0	0	0	0	0		4707.6	438.87	0	0.000915688	0.000121602	0	0.000345763	#DIV/0!	0.147437	0.0004973	#DIV/0!	0	0	0		0	0	0	0	0	0	0	#DIV/0!	#DIV/0!		0	0	0	0	0	0	0	#DIV/0!	#DIV/0!		0	0
496	6892	tr|A0A0J0XNJ4|A0A0J0XNJ4_9TREE	138.86	0	0	0	0	0	0	0	0		1290.7	2590.7	0	0.000251058	0.000717828	0	0.000322962	#DIV/0!	0.0997164	0.000364276	#DIV/0!	684.19	0	0		0	0	0	0	0	0	0	#DIV/0!	#DIV/0!		0	0	0	0	0	0	0	#DIV/0!	#DIV/0!		312.83	0
286	6963	tr|A0A0J0XL02|A0A0J0XL02_9TREE	138.35	0	0	0	0	0	0	0	0		1030.6	0	686.9	0.000200465	0	0.000394754	0.000198406	#DIV/0!	0.0783264	0.000197385	#DIV/0!	1257.6	0	0		0	855.98	1296.8	0	0.000371357	0.000303056	0.000224804	#DIV/0!	0.0600901		3285.4	4851.6	0	0.00121993	0.00141523	0	0.000878385	#DIV/0!	0.0591484		0	0
515	4523	tr|A0A0J1AVQ2|A0A0J1AVQ2_9TREE	138.29	0	0	0	0	0	0	0	0		481.83	0	0	9.3722e-05	0	0	3.12407e-05	#DIV/0!	0.18695	5.41104e-05	#DIV/0!	0	0	0		1453.7	0	0	0.000652227	0	0	0.000217409	#DIV/0!	0.18695		1883.6	0	0	0.000699414	0	0	0.000233138	#DIV/0!	0.18695		0	0
648	21464	tr|A0A0J1AUP9|A0A0J1AUP9_9TREE	137.75	0	0	0	0	0	0	0	0		0	709.57	0	0	0.000196607	0	6.55356e-05	#DIV/0!	0.18695	0.000113511	#DIV/0!	0	0	0		0	734.46	0	0	0.000318637	0	0.000106212	#DIV/0!	0.18695		0	0	0	0	0	0	0	#DIV/0!	#DIV/0!		0	0
421	6873	tr|A0A0J0XX30|A0A0J0XX30_9TREE	137.35	0	0	0	0	0	0	0	0		1426.2	0	0	0.000277414	0	0	9.24713e-05	#DIV/0!	0.18695	0.000160165	#DIV/0!	0	0	0		0	0	0	0	0	0	0	#DIV/0!	#DIV/0!		0	0	0	0	0	0	0	#DIV/0!	#DIV/0!		0	0
384	6961	tr|A0A0J0XZX1|A0A0J0XZX1_9TREE	136.52	0	0	0	0	0	0	0	0		0	0	0	0	0	0	0	#DIV/0!	#DIV/0!	0	#DIV/0!	0	0	0		0	0	0	0	0	0	0	#DIV/0!	#DIV/0!		0	1261.3	0	0	0.000367926	0	0.000122642	#DIV/0!	0.18695		0	0
389	8357	tr|A0A0J0XPN3|A0A0J0XPN3_9TREE	136.34	0	0	0	0	0	0	0	0		0	0	0	0	0	0	0	#DIV/0!	#DIV/0!	0	#DIV/0!	0	0	0		0	0	0	0	0	0	0	#DIV/0!	#DIV/0!		0	340.19	0	0	9.92347e-05	0	3.30782e-05	#DIV/0!	0.18695		0	0
787	21492	tr|A0A0J1BCZ7|A0A0J1BCZ7_9TREE	136.20	0	0	0	0	0	0	0	0		0	0	0	0	0	0	0	#DIV/0!	#DIV/0!	0	#DIV/0!	2215.2	0	0		0	0	0	0	0	0	0	#DIV/0!	#DIV/0!		0	0	0	0	0	0	0	#DIV/0!	#DIV/0!		0	0
439	6955	tr|A0A0J0XVQ6|A0A0J0XVQ6_9TREE	135.91	0	0	0	0	0	0	0	0		1493.8	2287.3	0	0.000290563	0.000633762	0	0.000308108	#DIV/0!	0.0839138	0.000317245	#DIV/0!	1796.1	0	0		0	0	5221.4	0	0	0.00122022	0.000406738	#DIV/0!	0.18695		0	0	0	0	0	0	0	#DIV/0!	#DIV/0!		0	0
305	5130	tr|A0A0J0XB05|A0A0J0XB05_9TREE	135.90	0	0	0	0	0	0	0	0		3397.7	0	432.65	0.000660896	0	0.00024864	0.000303178	#DIV/0!	0.0953985	0.000333806	#DIV/0!	#N/A	866.84	0		0	0	0	0	0	0	0	#DIV/0!	#DIV/0!		1231.2	1258.4	1860.9	0.000457166	0.00036708	0.00281836	0.0012142	#DIV/0!	0.102412		0	0
46	8	tr|A0A0J0XL85|A0A0J0XL85_9TREE	135.65	11842	11948	5615.9	0.0113004	0.0107996	0.00772873	0.00994291	0.00193382		41392	27915	11918	0.00805127	0.00773465	0.00684915	0.00754502	0.758834	0.0552073	0.000623088	0.322205	5442.2	13478	840.55		19605	28574	56754	0.00879611	0.0123965	0.0132631	0.0114852	1.15512	0.215825		18548	29233	39587	0.0068872	0.00852737	0.0599551	0.0251232	2.52675	0.216812		13475	9034.1
572	938	tr|A0A0J1AZG5|A0A0J1AZG5_9TREE	135.64	1242.3	0	1226.6	0.00118549	0	0.00168807	0.000957853	0.000866753		752.64	178.43	0	0.000146398	4.94391e-05	0	6.52791e-05	0.0681514	0.0750954	7.44733e-05	0.0859221	0	0	1488.5		17668	0	328.3	0.00792704	0	7.67221e-05	0.00266792	2.78531	0.278838		0	0	0	0	0	0	0	0	0.0640697		0	0
376	6979	tr|A0A0J1AXW4|A0A0J1AXW4_9TREE	135.26	0	0	0	0	0	0	0	0		0	350.03	0	0	9.69858e-05	0	3.23286e-05	#DIV/0!	0.18695	5.59948e-05	#DIV/0!	0	0	0		0	2680.6	1377.3	0	0.00116295	0.000321868	0.000494939	#DIV/0!	0.11329		0	0	0	0	0	0	0	#DIV/0!	#DIV/0!		0	0
612	6897	tr|A0A0J0XNZ2|A0A0J0XNZ2_9TREE	134.75	0	0	0	0	0	0	0	0		1570.6	0	251.63	0.000305502	0	0.000144609	0.000150037	#DIV/0!	0.0821319	0.000152823	#DIV/0!	0	0	0		0	0	0	0	0	0	0	#DIV/0!	#DIV/0!		0	0	0	0	0	0	0	#DIV/0!	#DIV/0!		0	0
590	833	tr|A0A0J0XD25|A0A0J0XD25_9TREE	134.66	0	287.98	0	0	0.0002603	0	8.67667e-05	0.000150284		0	1143.6	0	0	0.000316867	0	0.000105622	1.21732	0.448475	0.000182943	1.21732	0	0	0		0	0	0	0	0	0	0	0	0.18695		16777	0	0	0.00622959	0	0	0.00207653	23.9324	0.196295		0	0
555	6167	tr|A0A0J0XHM9|A0A0J0XHM9_9TREE	134.23	0	0	0	0	0	0	0	0		0	0	0	0	0	0	0	#DIV/0!	#DIV/0!	0	#DIV/0!	150630	0	0		0	0	0	0	0	0	0	#DIV/0!	#DIV/0!		0	609.13	0	0	0.000177685	0	5.92285e-05	#DIV/0!	0.18695		0	0
511	14562	tr|A0A0J1ASP8|A0A0J1ASP8_9TREE	134.22	0	572.54	0	0	0.000517509	0	0.000172503	0.000298784		853.18	0	0	0.000165954	0	0	5.53181e-05	0.320679	0.276481	9.58138e-05	0.320679	0	0	0		0	0	0	0	0	0	0	0	0.18695		0	2247.1	0	0	0.000655487	0	0.000218496	1.26662	0.438395		0	0
336	6974	tr|A0A0J0XKT5|A0A0J0XKT5_9TREE	134.12	0	0	0	0	0	0	0	0		5752.1	2621.7	0	0.00111886	0.000726417	0	0.000615091	#DIV/0!	0.0668935	0.000567675	#DIV/0!	0	0	0		0	0	0	0	0	0	0	#DIV/0!	#DIV/0!		541.14	647.49	0	0.000200935	0.000188875	0	0.000129937	#DIV/0!	0.0582485		0	0
417	4990	tr|A0A0J0XWS2|A0A0J0XWS2_9TREE	133.69	0	0	0	0	0	0	0	0		1505.7	0	0	0.000292878	0	0	9.76259e-05	#DIV/0!	0.18695	0.000169093	#DIV/0!	468.81	0	0		0	0	0	0	0	0	0	#DIV/0!	#DIV/0!		0	0	0	0	0	0	0	#DIV/0!	#DIV/0!		0	0
109	440	tr|A0A0J0XDY7|A0A0J0XDY7_9TREE	133.56	3693.4	4351.1	1723.3	0.00352449	0.00393288	0.00237164	0.00327634	0.00080966		47686	22685	7407.2	0.00927553	0.00628553	0.00425684	0.00660597	2.01627	0.0476274	0.00252464	3.11815	2626.9	5204.9	0		10393	2519.2	10674	0.00466299	0.00109293	0.00249446	0.00275013	0.83939	0.334027		9850.8	7531.9	0	0.00365778	0.00219708	0	0.00195162	0.595671	0.158816		0	6395.8
420	3563	tr|A0A0J0XVL5|A0A0J0XVL5_9TREE	133.48	0	0	0	0	0	0	0	0		0	0	0	0	0	0	0	#DIV/0!	#DIV/0!	0	#DIV/0!	1902.7	0	0		0	0	0	0	0	0	0	#DIV/0!	#DIV/0!		0	0	0	0	0	0	0	#DIV/0!	#DIV/0!		0	0
580	1497	tr|A0A0J0XH99|A0A0J0XH99_9TREE	133.08	37133	33112	32022	0.0354348	0.0299293	0.0440694	0.0364778	0.0071275		24344	30177	20596	0.00473522	0.0083614	0.0118363	0.00831098	0.227836	0.00179797	0.00355082	0.498185	0	35202	21407		39067	29090	30977	0.0175281	0.0126204	0.00723917	0.0124625	0.341647	0.00454694		31536	25224	0	0.0117099	0.00735793	0	0.00635593	0.174241	0.0024461		0	23863
352	6957	tr|A0A0J0XK40|A0A0J0XK40_9TREE	132.51	0	0	0	0	0	0	0	0		0	2394.1	0	0	0.000663354	0	0.000221118	#DIV/0!	0.18695	0.000382988	#DIV/0!	0	0	0		681.32	0	0	0.000305686	0	0	0.000101895	#DIV/0!	0.18695		0	0	0	0	0	0	0	#DIV/0!	#DIV/0!		0	0
527	8164	tr|A0A0J0XC27|A0A0J0XC27_9TREE	132.46	0	0	0	0	0	0	0	0		0	911.48	0	0	0.000252552	0	8.41839e-05	#DIV/0!	0.18695	0.000145811	#DIV/0!	0	0	0		0	0	0	0	0	0	0	#DIV/0!	#DIV/0!		0	0	0	0	0	0	0	#DIV/0!	#DIV/0!		0	0
522	6028	tr|A0A0J1BAN6|A0A0J1BAN6_9TREE	132.30	0	0	0	0	0	0	0	0		0	0	0	0	0	0	0	#DIV/0!	#DIV/0!	0	#DIV/0!	2335.3	0	0		0	0	868.57	0	0	0.00020298	6.76602e-05	#DIV/0!	0.18695		0	0	0	0	0	0	0	#DIV/0!	#DIV/0!		0	0
345	6971	tr|A0A0J0XPH3|A0A0J0XPH3_9TREE	132.18	0	0	0	0	0	0	0	0		1968.7	0	0	0.000382937	0	0	0.000127646	#DIV/0!	0.18695	0.000221089	#DIV/0!	0	0	0		0	0	0	0	0	0	0	#DIV/0!	#DIV/0!		0	0	0	0	0	0	0	#DIV/0!	#DIV/0!		0	0
391	5489	tr|A0A0J0XYM0|A0A0J0XYM0_9TREE	132.10	0	0	0	0	0	0	0	0		528.64	0	0	0.000102827	0	0	3.42757e-05	#DIV/0!	0.18695	5.93673e-05	#DIV/0!	13270	0	0		0	0	0	0	0	0	0	#DIV/0!	#DIV/0!		654.77	757.91	0	0.000243128	0.000221085	0	0.000154738	#DIV/0!	0.0585063		0	0
341	2775	tr|A0A0J0XN51|A0A0J0XN51_9TREE	131.77	0	0	990.76	0	0	0.00136351	0.000454502	0.000787221		1571.7	0	0	0.000305716	0	0	0.000101905	0.224213	0.245598	0.000176505	0.224213	0	0	21613		1557.7	0	0	0.000698888	0	0	0.000232963	0.512567	0.343412		0	751.14	0	0	0.00021911	0	7.30368e-05	0.160696	0.226936		0	0
278	6927	tr|A0A0J0XGR1|A0A0J0XGR1_9TREE	131.72	2900.9	4314.6	0	0.00276823	0.00389989	0	0.00222271	0.00200636		2513.3	2497.6	0	0.000488869	0.000692032	0	0.000393633	0.177096	0.0974884	0.00035571	0.177291	0	1919.7	3888.2		5400.1	16627	1537.9	0.00242284	0.00721343	0.0003594	0.00333189	1.49902	0.329928		2871.4	2483.2	0	0.0010662	0.000724359	0	0.000596853	0.268525	0.123505		0	1207.3
561	4858	tr|A0A0J1B9L9|A0A0J1B9L9_9TREE	131.60	0	0	0	0	0	0	0	0		0	1653.9	0	0	0.00045826	0	0.000152753	#DIV/0!	0.18695	0.000264577	#DIV/0!	0	0	0		0	0	0	0	0	0	0	#DIV/0!	#DIV/0!		0	0	0	0	0	0	0	#DIV/0!	#DIV/0!		0	0
677	4649	tr|A0A0J0XZ40|A0A0J0XZ40_9TREE	131.47	0	0	0	0	0	0	0	0		0	0	0	0	0	0	0	#DIV/0!	#DIV/0!	0	#DIV/0!	0	0	0		0	0	247.74	0	0	5.78956e-05	1.92985e-05	#DIV/0!	0.18695		0	0	0	0	0	0	0	#DIV/0!	#DIV/0!		0	0
609	11054	tr|A0A0J0XD04|A0A0J0XD04_9TREE	131.25	0	0	0	0	0	0	0	0		0	548.67	0	0	0.000152025	0	5.06749e-05	#DIV/0!	0.18695	8.77715e-05	#DIV/0!	0	0	0		3337.8	0	0	0.00149756	0	0	0.000499186	#DIV/0!	0.18695		0	0	0	0	0	0	0	#DIV/0!	#DIV/0!		0	0
323	5712	tr|A0A0J0XW23|A0A0J0XW23_9TREE	130.59	0	0	0	0	0	0	0	0		749.55	2780.6	372.49	0.000145797	0.000770445	0.000214066	0.000376769	#DIV/0!	0.0647757	0.000342638	#DIV/0!	28781	0	0		0	1158.1	0	0	0.000502428	0	0.000167476	#DIV/0!	0.18695		0	0	0	0	0	0	0	#DIV/0!	#DIV/0!		0	0
495	14493	tr|A0A0J0XTK1|A0A0J0XTK1_9TREE	130.05	0	0	0	0	0	0	0	0		0	0	0	0	0	0	0	#DIV/0!	#DIV/0!	0	#DIV/0!	723.55	0	0		0	0	0	0	0	0	0	#DIV/0!	#DIV/0!		0	0	0	0	0	0	0	#DIV/0!	#DIV/0!		0	0
382	6988	tr|A0A0J1ATI5|A0A0J1ATI5_9TREE	129.85	0	2604.3	0	0	0.00235398	0	0.00078466	0.00135907		4262.1	2600.5	0	0.000829033	0.000720543	0	0.000516525	0.658279	0.38096	0.000450601	0.331551	0	316.93	0		0	1718.4	0	0	0.000745508	0	0.000248503	0.316701	0.275156		0	0	0	0	0	0	0	0	0.18695		0	0
688	16263	tr|A0A0J0XSK8|A0A0J0XSK8_9TREE	129.55	0	0	0	0	0	0	0	0		0	809.06	0	0	0.000224173	0	7.47244e-05	#DIV/0!	0.18695	0.000129426	#DIV/0!	0	0	0		0	0	0	0	0	0	0	#DIV/0!	#DIV/0!		0	0	0	0	0	0	0	#DIV/0!	#DIV/0!		0	0
477	354	tr|A0A0J0XPM3|A0A0J0XPM3_9TREE	129.55	1328.9	1709.5	0	0.00126812	0.00154519	0	0.000937771	0.000823863		694.3	496.78	0	0.00013505	0.000137647	0	9.08991e-05	0.0969311	0.0755128	7.87316e-05	0.0955639	0	0	0		0	355.9	0	0	0.000154403	0	5.14677e-05	0.054883	0.0687946		0	0	0	0	0	0	0	0	0.05998		0	0
340	651	tr|A0A0J0XRH3|A0A0J0XRH3_9TREE	129.54	0	0	0	0	0	0	0	0		0	3155.1	0	0	0.000874211	0	0.000291404	#DIV/0!	0.18695	0.000504726	#DIV/0!	1553.5	0	0		0	1732.4	0	0	0.000751582	0	0.000250527	#DIV/0!	0.18695		0	0	11890	0	0	0.0180076	0.00600253	#DIV/0!	0.18695		0	0
489	6931	tr|A0A0J0XIX1|A0A0J0XIX1_9TREE	129.43	0	0	0	0	0	0	0	0		0	0	0	0	0	0	0	#DIV/0!	#DIV/0!	0	#DIV/0!	9995.2	0	0		0	0	312.1	0	0	7.29362e-05	2.43121e-05	#DIV/0!	0.18695		0	613.72	0	0	0.000179024	0	5.96748e-05	#DIV/0!	0.18695		0	0
151	910	tr|A0A0J0XNM5|A0A0J0XNM5_9TREE	128.91	3591.1	5186.1	2587.9	0.00342687	0.00468762	0.00356153	0.00389201	0.000692307		6433	6004.2	3295.7	0.0012513	0.00166364	0.00189401	0.00160298	0.411865	0.00329811	0.000325618	0.470337	0	0	0		5352.6	6895.1	14619	0.00240153	0.00299136	0.00341639	0.00293643	0.754477	0.0632499		2791.5	2502.7	0	0.00103653	0.000730047	0	0.00058886	0.1513	0.00140411		0	2467
211	929	tr|A0A0J1B677|A0A0J1B677_9TREE	128.73	1062.7	0	899.72	0.0010141	0	0.00123821	0.000750771	0.000659773		4278	1983.8	1399.2	0.000832125	0.000549669	0.000804106	0.000728633	0.970513	0.478802	0.00015562	0.235869	877.58	2688.5	0		1222.7	530.64	494.63	0.000548585	0.000230212	0.000115593	0.00029813	0.397098	0.161759		1709.5	1775.5	0	0.000634767	0.00051792	0	0.000384229	0.511779	0.220001		0	742.53
424	6993	tr|A0A0J0XE11|A0A0J0XE11_9TREE	128.62	0	0	0	0	0	0	0	0		2206.6	0	0	0.000429212	0	0	0.000143071	#DIV/0!	0.18695	0.000247805	#DIV/0!	2626.9	0	0		0	0	0	0	0	0	0	#DIV/0!	#DIV/0!		0	0	0	0	0	0	0	#DIV/0!	#DIV/0!		0	0
470	1748	tr|A0A0J0XZ72|A0A0J0XZ72_9TREE	128.08	943.88	0	0	0.000900713	0	0	0.000300238	0.000520027		0	0	0	0	0	0	0	0	0.18695	0	0	0	0	0		0	0	0	0	0	0	0	0	0.18695		0	0	0	0	0	0	0	0	0.18695		0	0
284	6914	tr|A0A0J0XHY1|A0A0J0XHY1_9TREE	127.73	0	0	0	0	0	0	0	0		2991.7	0	0	0.000581924	0	0	0.000193975	#DIV/0!	0.18695	0.000335974	#DIV/0!	725.79	0	0		0	0	0	0	0	0	0	#DIV/0!	#DIV/0!		1595.2	2866	0	0.000592326	0.000836023	0	0.000476116	#DIV/0!	0.0637821		0	0
558	6446	tr|A0A0J1B1X8|A0A0J1B1X8_9TREE	127.34	0	0	0	0	0	0	0	0		423.75	0	0	8.24247e-05	0	0	2.74749e-05	#DIV/0!	0.18695	4.7588e-05	#DIV/0!	0	0	0		0	0	0	0	0	0	0	#DIV/0!	#DIV/0!		0	0	0	0	0	0	0	#DIV/0!	#DIV/0!		0	0
478	1225	tr|A0A0J0XHU1|A0A0J0XHU1_9TREE	127.31	22737	14688	14193	0.0216972	0.0132762	0.0195327	0.0181687	0.00437304		11006	6711.9	15685	0.00214081	0.00185972	0.00901401	0.00433818	0.238772	0.0079438	0.00405183	0.926547	150630	11085	19539		7386.4	6962.2	7607	0.00331403	0.00302047	0.00177772	0.00270407	0.148831	0.00191618		13396	15768	0	0.00497417	0.00459958	0	0.00319125	0.175646	0.00371518		0	18745
290	2742	tr|A0A0J1B2N3|A0A0J1B2N3_9TREE	127.28	13638	0	0	0.0130143	0	0	0.0043381	0.0075138		550.02	2125	0	0.000106986	0.000588792	0	0.000231926	0.0534626	0.198922	0.00031365	0.0417432	0	345.89	0		690.32	1275.3	451.52	0.000309724	0.000553274	0.000105518	0.000322839	0.0744194	0.20362		337.35	977.69	460.1	0.000125264	0.000285196	0.000696829	0.000369096	0.0850825	0.206164		0	0
598	21613	tr|A0A0J0XLP5|A0A0J0XLP5_9TREE	126.83	0	0	0	0	0	0	0	0		0	3437.1	0	0	0.000952347	0	0.000317449	#DIV/0!	0.18695	0.000549838	#DIV/0!	0	0	0		0	0	0	0	0	0	0	#DIV/0!	#DIV/0!		0	0	0	0	0	0	0	#DIV/0!	#DIV/0!		0	0
455	14556	tr|A0A0J1B917|A0A0J1B917_9TREE	126.46	0	0	0	0	0	0	0	0		0	0	0	0	0	0	0	#DIV/0!	#DIV/0!	0	#DIV/0!	0	0	0		0	0	0	0	0	0	0	#DIV/0!	#DIV/0!		0	0	0	0	0	0	0	#DIV/0!	#DIV/0!		0	0
449	2837	tr|A0A0J0XZA3|A0A0J0XZA3_9TREE	126.30	652.71	0	0	0.000622859	0	0	0.00020762	0.000359608		0	0	0	0	0	0	0	0	0.18695	0	0	0	0	0		4069.5	453.09	0	0.00182585	0.000196568	0	0.000674139	3.24699	0.245098		0	0	0	0	0	0	0	0	0.18695		0	0
502	6499	tr|A0A0J0XL03|A0A0J0XL03_9TREE	126.27	0	0	0	0	0	0	0	0		767.85	3203.8	0	0.000149357	0.000887705	0	0.000345687	#DIV/0!	0.138131	0.000475304	#DIV/0!	1257.6	0	0		0	0	721.14	0	0	0.000168527	5.61756e-05	#DIV/0!	0.18695		0	0	0	0	0	0	0	#DIV/0!	#DIV/0!		0	0
392	14496	tr|A0A0J0XM72|A0A0J0XM72_9TREE	125.67	0	519.33	0	0	0.000469413	0	0.000156471	0.000271016		977.96	0	0	0.000190226	0	0	6.34085e-05	0.405241	0.305413	0.000109827	0.405241	0	0	0		0	0	0	0	0	0	0	0	0.18695		0	0	0	0	0	0	0	0	0.18695		0	0
519	2028	tr|A0A0J0XCQ5|A0A0J0XCQ5_9TREE	125.62	0	0	0	0	0	0	0	0		0	1092.4	0	0	0.000302681	0	0.000100894	#DIV/0!	0.18695	0.000174753	#DIV/0!	16574	0	0		9079.5	0	0	0.00407367	0	0	0.00135789	#DIV/0!	0.18695		0	0	0	0	0	0	0	#DIV/0!	#DIV/0!		0	0
512	985	tr|A0A0J1BD96|A0A0J1BD96_9TREE	125.29	0	0	0	0	0	0	0	0		3030.5	0	0	0.000589471	0	0	0.00019649	#DIV/0!	0.18695	0.000340331	#DIV/0!	2215.2	0	0		0	0	0	0	0	0	0	#DIV/0!	#DIV/0!		3614	3604.8	0	0.00134194	0.00105153	0	0.000797825	#DIV/0!	0.0609696		0	0
541	1322	tr|A0A0J0XIL2|A0A0J0XIL2_9TREE	125.03	0	0	0	0	0	0	0	0		0	0	0	0	0	0	0	#DIV/0!	#DIV/0!	0	#DIV/0!	9995.2	0	0		0	0	701.79	0	0	0.000164005	5.46683e-05	#DIV/0!	0.18695		0	0	0	0	0	0	0	#DIV/0!	#DIV/0!		0	0
532	8365	tr|A0A0J0XLQ5|A0A0J0XLQ5_9TREE	124.98	0	0	0	0	0	0	0	0		375.4	0	0	7.30201e-05	0	0	2.434e-05	#DIV/0!	0.18695	4.21582e-05	#DIV/0!	0	0	0		0	0	0	0	0	0	0	#DIV/0!	#DIV/0!		0	0	0	0	0	0	0	#DIV/0!	#DIV/0!		0	4839.3
635	6975	tr|A0A0J0XY05|A0A0J0XY05_9TREE	124.54	0	0	0	0	0	0	0	0		0	0	0	0	0	0	0	#DIV/0!	#DIV/0!	0	#DIV/0!	690.76	0	0		0	0	0	0	0	0	0	#DIV/0!	#DIV/0!		0	0	0	0	0	0	0	#DIV/0!	#DIV/0!		0	0
721	1498	tr|A0A0J0XMS1|A0A0J0XMS1_9TREE	124.06	0	0	8673.8	0	0	0.0119371	0.00397903	0.00689188		0	0	0	0	0	0	0	0	0.18695	0	0	1513.7	0	0		0	0	0	0	0	0	0	0	0.18695		0	0	0	0	0	0	0	0	0.18695		0	0
258	1053	tr|A0A0J1B2V2|A0A0J1B2V2_9TREE	123.73	0	0	0	0	0	0	0	0		1965.6	0	0	0.000382334	0	0	0.000127445	#DIV/0!	0.18695	0.000220741	#DIV/0!	0	0	0		0	466.56	1080.6	0	0.000202412	0.000252531	0.000151648	#DIV/0!	0.0604608		0	2429.2	0	0	0.000708607	0	0.000236202	#DIV/0!	0.18695		0	0
619	11422	tr|A0A0J0XB60|A0A0J0XB60_9TREE	123.36	0	0	0	0	0	0	0	0		0	287.02	0	0	7.95271e-05	0	2.6509e-05	#DIV/0!	0.18695	4.5915e-05	#DIV/0!	24305	0	0		0	0	0	0	0	0	0	#DIV/0!	#DIV/0!		0	0	0	0	0	0	0	#DIV/0!	#DIV/0!		0	0
459	1941	tr|A0A0J1B954|A0A0J1B954_9TREE	123.18	83071	39028	40652	0.0792719	0.0352767	0.0559462	0.0568316	0.0220109		2200.2	19155	0	0.000427967	0.00530744	0	0.0019118	0.0336398	0.00640651	0.00294848	0.133955	0	1108.6	0		33210	20133	13031	0.0149002	0.00873447	0.00304528	0.00889332	0.156486	0.0109586		0	0	0	0	0	0	0	0	0.00552839		0	0
442	2429	tr|A0A0J0XMN7|A0A0J0XMN7_9TREE	122.91	0	0	0	0	0	0	0	0		0	0	0	0	0	0	0	#DIV/0!	#DIV/0!	0	#DIV/0!	1513.7	0	0		494.07	0	0	0.000221673	0	0	7.38909e-05	#DIV/0!	0.18695		0	0	0	0	0	0	0	#DIV/0!	#DIV/0!		0	0
603	11536	tr|A0A0J1B7D4|A0A0J1B7D4_9TREE	122.78	0	0	0	0	0	0	0	0		0	1745.6	0	0	0.000483669	0	0.000161223	#DIV/0!	0.18695	0.000279246	#DIV/0!	0	0	0		0	0	404.81	0	0	9.46021e-05	3.1534e-05	#DIV/0!	0.18695		0	0	0	0	0	0	0	#DIV/0!	#DIV/0!		0	0
549	6450	tr|A0A0J0XTX8|A0A0J0XTX8_9TREE	122.37	0	0	0	0	0	0	0	0		0	580.91	0	0	0.000160958	0	5.36526e-05	#DIV/0!	0.18695	9.2929e-05	#DIV/0!	723.55	0	0		0	0	440.45	0	0	0.000102931	3.43103e-05	#DIV/0!	0.18695		0	0	0	0	0	0	0	#DIV/0!	#DIV/0!		0	0
387	6943	tr|A0A0J0XI12|A0A0J0XI12_9TREE	122.19	0	0	0	0	0	0	0	0		0	973.26	528.26	0	0.00026967	0.000303586	0.000191085	#DIV/0!	0.0587535	0.000166351	#DIV/0!	725.79	0	0		0	0	516.57	0	0	0.00012072	4.02399e-05	#DIV/0!	0.18695		0	608.54	0	0	0.000177513	0	5.91711e-05	#DIV/0!	0.18695		0	0
622	14492	tr|A0A0J0XQJ6|A0A0J0XQJ6_9TREE	121.85	0	0	0	0	0	0	0	0		0	0	0	0	0	0	0	#DIV/0!	#DIV/0!	0	#DIV/0!	1836.9	0	0		0	0	0	0	0	0	0	#DIV/0!	#DIV/0!		0	0	0	0	0	0	0	#DIV/0!	#DIV/0!		0	0
490	5726	tr|A0A0J0XYU8|A0A0J0XYU8_9TREE	121.73	0	0	0	0	0	0	0	0		0	3105.1	0	0	0.000860357	0	0.000286786	#DIV/0!	0.18695	0.000496727	#DIV/0!	13270	0	0		0	0	0	0	0	0	0	#DIV/0!	#DIV/0!		0	0	0	0	0	0	0	#DIV/0!	#DIV/0!		0	0
385	6910	tr|A0A0J1BCU2|A0A0J1BCU2_9TREE	120.51	0	0	0	0	0	0	0	0		746.81	377.39	3030.3	0.000145264	0.000104567	0.00174148	0.000663771	#DIV/0!	0.14279	0.000933547	#DIV/0!	2215.2	0	0		0	0	400.32	0	0	9.35528e-05	3.11843e-05	#DIV/0!	0.18695		0	0	0	0	0	0	0	#DIV/0!	#DIV/0!		0	0
614	6947	tr|A0A0J0XNN8|A0A0J0XNN8_9TREE	120.45	0	0	461.57	0	0	0.000635223	0.000211741	0.000366746		0	1764.3	0	0	0.00048885	0	0.00016295	0.769572	0.431992	0.000282238	0.769572	0	0	0		0	0	0	0	0	0	0	0	0.18695		0	0	0	0	0	0	0	0	0.18695		0	0
504	14532	tr|A0A0J1AT92|A0A0J1AT92_9TREE	120.11	0	0	0	0	0	0	0	0		354.9	0	0	6.90326e-05	0	0	2.30109e-05	#DIV/0!	0.18695	3.9856e-05	#DIV/0!	0	0	0		0	0	1532.3	0	0	0.000358091	0.000119364	#DIV/0!	0.18695		0	0	0	0	0	0	0	#DIV/0!	#DIV/0!		0	0
374	6882	tr|A0A0J1B937|A0A0J1B937_9TREE	119.73	0	0	0	0	0	0	0	0		0	654.94	0	0	0.00018147	0	6.049e-05	#DIV/0!	0.18695	0.000104772	#DIV/0!	0	0	0		0	0	252.74	0	0	5.90641e-05	1.9688e-05	#DIV/0!	0.18695		0	0	0	0	0	0	0	#DIV/0!	#DIV/0!		0	0
485	3765	tr|A0A0J0XJ86|A0A0J0XJ86_9TREE	119.40	0	0	0	0	0	0	0	0		0	0	0	0	0	0	0	#DIV/0!	#DIV/0!	0	#DIV/0!	9995.2	0	0		0	0	2679	0	0	0.000626069	0.00020869	#DIV/0!	0.18695		0	0	0	0	0	0	0	#DIV/0!	#DIV/0!		2504	0
827	29238	tr|A0A0J0XH58|A0A0J0XH58_9TREE	118.97	0	0	0	0	0	0	0	0		0	0	0	0	0	0	0	#DIV/0!	#DIV/0!	0	#DIV/0!	0	0	0		0	0	0	0	0	0	0	#DIV/0!	#DIV/0!		0	0	0	0	0	0	0	#DIV/0!	#DIV/0!		0	0
650	4543	tr|A0A0J0XNU7|A0A0J0XNU7_9TREE	118.70	0	0	0	0	0	0	0	0		1235.9	4323.7	0	0.000240398	0.00119801	0	0.000479468	#DIV/0!	0.130128	0.000633774	#DIV/0!	0	0	0		0	0	0	0	0	0	0	#DIV/0!	#DIV/0!		0	0	0	0	0	0	0	#DIV/0!	#DIV/0!		0	0
838	14554	tr|A0A0J0XPM1|A0A0J0XPM1_9TREE	118.69	0	0	0	0	0	0	0	0		0	0	0	0	0	0	0	#DIV/0!	#DIV/0!	0	#DIV/0!	0	0	0		0	0	0	0	0	0	0	#DIV/0!	#DIV/0!		0	0	0	0	0	0	0	#DIV/0!	#DIV/0!		0	0
514	535	tr|A0A0J1BED2|A0A0J1BED2_9TREE	118.69	2335.3	233.28	443.56	0.0022285	0.000210858	0.000610437	0.0010166	0.00106838		486.1	735.46	0	9.45526e-05	0.00020378	0	9.94443e-05	0.0978207	0.106468	0.000101978	0.0954509	2215.2	0	0		3560.9	0	5203.5	0.00159766	0	0.00121603	0.000937896	0.922583	0.46237		0	1295.4	0	0	0.000377873	0	0.000125958	0.123901	0.115033		0	0
487	2425	tr|A0A0J1B4Q5|A0A0J1B4Q5_9TREE	117.21	0	0	1306.2	0	0	0.00179762	0.000599207	0.00103786		0	0	0	0	0	0	0	0	0.18695	0	0	6197.8	0	0		971.09	0	0	0.000435696	0	0	0.000145232	0.242373	0.251196		613.93	0	0	0.000227963	0	0	7.59877e-05	0.126814	0.217611		0	0
472	4999	tr|A0A0J0XM80|A0A0J0XM80_9TREE	117.10	0	0	0	0	0	0	0	0		0	0	0	0	0	0	0	#DIV/0!	#DIV/0!	0	#DIV/0!	0	862.62	0		0	0	0	0	0	0	0	#DIV/0!	#DIV/0!		0	0	0	0	0	0	0	#DIV/0!	#DIV/0!		0	0
471	6973	tr|A0A0J0XNJ5|A0A0J0XNJ5_9TREE	116.77	0	0	0	0	0	0	0	0		0	0	0	0	0	0	0	#DIV/0!	#DIV/0!	0	#DIV/0!	684.19	0	0		0	0	0	0	0	0	0	#DIV/0!	#DIV/0!		470.16	647.59	0	0.000174579	0.000188904	0	0.000121161	#DIV/0!	0.058367		0	0
413	5239	tr|A0A0J0XJR9|A0A0J0XJR9_9TREE	116.46	0	3374.1	1399.4	0	0.00304979	0.00192589	0.00165856	0.00154237		0	0	0	0	0	0	0	0	0.0680008	0	0	0	0	0		666.73	3472.6	0	0.00029914	0.00150655	0	0.000601896	0.362903	0.175665		0	875.06	0	0	0.000255258	0	8.50861e-05	0.0513012	0.0767007		0	0
582	7818	tr|A0A0J1BEC7|A0A0J1BEC7_9TREE	115.78	0	0	0	0	0	0	0	0		0	526.22	0	0	0.000145804	0	4.86014e-05	#DIV/0!	0.18695	8.41802e-05	#DIV/0!	2215.2	0	0		0	233.28	371.09	0	0.000101206	8.67219e-05	6.26426e-05	#DIV/0!	0.0592369		0	0	0	0	0	0	0	#DIV/0!	#DIV/0!		0	0
426	11120	tr|A0A0J1B6D6|A0A0J1B6D6_9TREE	115.73	0	0	0	0	0	0	0	0		0	0	0	0	0	0	0	#DIV/0!	#DIV/0!	0	#DIV/0!	877.58	977.13	0		0	0	949.22	0	0	0.000221828	7.39427e-05	#DIV/0!	0.18695		648.75	0	856.69	0.000240892	0	0.00129747	0.000512788	#DIV/0!	0.133771		0	0
410	11713	tr|A0A0J0XFM8|A0A0J0XFM8_9TREE	115.70	0	0	0	0	0	0	0	0		0	0	0	0	0	0	0	#DIV/0!	#DIV/0!	0	#DIV/0!	0	0	0		0	0	0	0	0	0	0	#DIV/0!	#DIV/0!		0	0	0	0	0	0	0	#DIV/0!	#DIV/0!		0	0
610	7926	tr|A0A0J1B5N0|A0A0J1B5N0_9TREE	115.66	0	0	0	0	0	0	0	0		0	0	0	0	0	0	0	#DIV/0!	#DIV/0!	0	#DIV/0!	739.23	0	0		0	0	0	0	0	0	0	#DIV/0!	#DIV/0!		0	0	0	0	0	0	0	#DIV/0!	#DIV/0!		0	0
534	6982	tr|A0A0J0XGC5|A0A0J0XGC5_9TREE	115.29	0	0	0	0	0	0	0	0		546.06	645.02	0	0.000106216	0.000178721	0	9.4979e-05	#DIV/0!	0.0706032	8.98889e-05	#DIV/0!	2550.4	0	0		0	0	0	0	0	0	0	#DIV/0!	#DIV/0!		0	0	0	0	0	0	0	#DIV/0!	#DIV/0!		0	0
844	14555	tr|A0A0J0XR53|A0A0J0XR53_9TREE	114.85	0	0	0	0	0	0	0	0		0	0	0	0	0	0	0	#DIV/0!	#DIV/0!	0	#DIV/0!	1836.9	0	0		0	0	0	0	0	0	0	#DIV/0!	#DIV/0!		0	0	0	0	0	0	0	#DIV/0!	#DIV/0!		0	0
533	14840	tr|A0A0J0XFA5|A0A0J0XFA5_9TREE	114.61	0	0	0	0	0	0	0	0		0	0	0	0	0	0	0	#DIV/0!	#DIV/0!	0	#DIV/0!	0	0	0		0	0	0	0	0	0	0	#DIV/0!	#DIV/0!		0	0	0	0	0	0	0	#DIV/0!	#DIV/0!		0	0
354	3031	tr|A0A0J0XLK7|A0A0J0XLK7_9TREE	114.40	0	0	0	0	0	0	0	0		1133.6	332.04	0	0.0002205	9.20012e-05	0	0.000104167	#DIV/0!	0.0893156	0.000110752	#DIV/0!	0	331.7	0		0	1159.1	0	0	0.000502862	0	0.000167621	#DIV/0!	0.18695		0	980.03	0	0	0.000285878	0	9.52928e-05	#DIV/0!	0.18695		0	0
365	1459	tr|A0A0J1BAS5|A0A0J1BAS5_9TREE	114.38	0	308.34	0	0	0.000278703	0	9.2901e-05	0.000160909		1914	0	0	0.000372297	0	0	0.000124099	1.33582	0.425161	0.000214946	1.33582	2335.3	0	0		848.42	0	0	0.000380658	0	0	0.000126886	1.36582	0.419739		0	0	0	0	0	0	0	0	0.18695		0	0
544	6180	tr|A0A0J0XP57|A0A0J0XP57_9TREE	113.90	0	0	0	0	0	0	0	0		628.96	506.78	0	0.000122341	0.000140418	0	8.75862e-05	#DIV/0!	0.0589979	7.63885e-05	#DIV/0!	0	506.33	0		0	0	0	0	0	0	0	#DIV/0!	#DIV/0!		0	0	0	0	0	0	0	#DIV/0!	#DIV/0!		639.8	0
574	5558	tr|A0A0J0XJK1|A0A0J0XJK1_9TREE	113.68	0	1080.3	0	0	0.000976464	0	0.000325488	0.000563762		0	0	0	0	0	0	0	0	0.18695	0	0	0	17048	0		823.58	0	0	0.000369513	0	0	0.000123171	0.378419	0.296095		0	0	0	0	0	0	0	0	0.18695		0	0
167	928	tr|A0A0J0XGI6|A0A0J0XGI6_9TREE	113.21	3475.2	4152.2	3320.1	0.00331627	0.0037531	0.0045692	0.00387952	0.00063596		5919	0	1184.3	0.00115132	0	0.000680605	0.000610642	0.157401	0.0013777	0.00057884	0.910184	0	0	0		2623.2	0	4970.4	0.00117694	0	0.00116156	0.0007795	0.200927	0.00221226		2327.3	2114.4	0	0.000864167	0.000616778	0	0.000493649	0.127245	0.000822307		0	1776.7
531	15246	tr|A0A0J0XN19|A0A0J0XN19_9TREE	113.12	0	0	0	0	0	0	0	0		0	0	0	0	0	0	0	#DIV/0!	#DIV/0!	0	#DIV/0!	0	1042.9	0		0	0	0	0	0	0	0	#DIV/0!	#DIV/0!		0	0	0	0	0	0	0	#DIV/0!	#DIV/0!		0	0
452	3663	tr|A0A0J0XH92|A0A0J0XH92_9TREE	112.90	0	0	0	0	0	0	0	0		0	0	0	0	0	0	0	#DIV/0!	#DIV/0!	0	#DIV/0!	0	0	0		0	0	0	0	0	0	0	#DIV/0!	#DIV/0!		0	0	0	0	0	0	0	#DIV/0!	#DIV/0!		0	0
395	14572	tr|A0A0J0XDP5|A0A0J0XDP5_9TREE	112.88	0	0	0	0	0	0	0	0		0	0	0	0	0	0	0	#DIV/0!	#DIV/0!	0	#DIV/0!	0	0	0		0	0	0	0	0	0	0	#DIV/0!	#DIV/0!		0	0	0	0	0	0	0	#DIV/0!	#DIV/0!		0	0
499	63	tr|A0A0J0XMD1|A0A0J0XMD1_9TREE	112.55	0	0	0	0	0	0	0	0		493.87	772.32	0	9.6064e-05	0.000213993	0	0.000103352	#DIV/0!	0.0851051	0.000107183	#DIV/0!	0	0	0		0	0	0	0	0	0	0	#DIV/0!	#DIV/0!		0	0	0	0	0	0	0	#DIV/0!	#DIV/0!		0	0
686	11073	tr|A0A0J0XKX3|A0A0J0XKX3_9TREE	112.41	0	0	0	0	0	0	0	0		0	1123.1	0	0	0.000311187	0	0.000103729	#DIV/0!	0.18695	0.000179664	#DIV/0!	1257.6	0	0		0	0	0	0	0	0	0	#DIV/0!	#DIV/0!		0	0	0	0	0	0	0	#DIV/0!	#DIV/0!		0	0
687	4016	tr|A0A0J0XNY2|A0A0J0XNY2_9TREE	110.89	0	0	0	0	0	0	0	0		0	0	0	0	0	0	0	#DIV/0!	#DIV/0!	0	#DIV/0!	0	0	0		0	0	0	0	0	0	0	#DIV/0!	#DIV/0!		0	0	0	0	0	0	0	#DIV/0!	#DIV/0!		0	0
644	3955	tr|A0A0J0XIW1|A0A0J0XIW1_9TREE	110.61	0	0	0	0	0	0	0	0		0	1390.7	0	0	0.000385333	0	0.000128444	#DIV/0!	0.18695	0.000222472	#DIV/0!	9995.2	0	0		0	1227.4	0	0	0.000532493	0	0.000177498	#DIV/0!	0.18695		0	1338.4	0	0	0.000390416	0	0.000130139	#DIV/0!	0.18695		0	0
707	8233	tr|A0A0J1BC19|A0A0J1BC19_9TREE	110.20	0	0	1072.5	0	0	0.001476	0.000492	0.000852168		0	994.42	0	0	0.000275533	0	9.18442e-05	0.186675	0.23439	0.000159079	0.186675	760.81	2655.3	0		2054.6	0	1089.3	0.00092183	0	0.000254564	0.000392131	0.797016	0.433979		0	414.13	0	0	0.000120803	0	4.02678e-05	0.0818451	0.205958		1670.9	6686.3
657	14501	tr|A0A0J0XIT5|A0A0J0XIT5_9TREE	110.11	0	0	0	0	0	0	0	0		0	685.05	0	0	0.000189813	0	6.32709e-05	#DIV/0!	0.18695	0.000109588	#DIV/0!	9995.2	0	0		0	0	0	0	0	0	0	#DIV/0!	#DIV/0!		0	0	0	0	0	0	0	#DIV/0!	#DIV/0!		0	0
300	6907	tr|A0A0J0XDM2|A0A0J0XDM2_9TREE	110.00	0	0	0	0	0	0	0	0		4636.9	3298.4	1153.3	0.000901936	0.000913916	0.00066279	0.000826214	#DIV/0!	0.000270147	0.000141656	#DIV/0!	0	0	0		0	912.1	2395.3	0	0.000395704	0.00055977	0.000318491	#DIV/0!	0.063855		0	0	927.48	0	0	0.00140468	0.000468228	#DIV/0!	0.18695		0	0
737	4929	tr|A0A0J0XV55|A0A0J0XV55_9TREE	109.93	0	0	0	0	0	0	0	0		0	716.65	0	0	0.000198568	0	6.61895e-05	#DIV/0!	0.18695	0.000114644	#DIV/0!	0	0	0		0	0	5639.8	0	0	0.00131799	0.000439331	#DIV/0!	0.18695		0	0	0	0	0	0	0	#DIV/0!	#DIV/0!		0	0
591	4166	tr|A0A0J0XQ41|A0A0J0XQ41_9TREE	109.79	0	0	0	0	0	0	0	0		0	1811.1	0	0	0.000501817	0	0.000167272	#DIV/0!	0.18695	0.000289724	#DIV/0!	1543.1	553.38	0		0	0	0	0	0	0	0	#DIV/0!	#DIV/0!		339.96	0	0	0.000126233	0	0	4.20777e-05	#DIV/0!	0.18695		0	0
822	14552	tr|A0A0J0XUH4|A0A0J0XUH4_9TREE	108.90	0	0	0	0	0	0	0	0		812.75	0	0	0.00015809	0	0	5.26967e-05	#DIV/0!	0.18695	9.12734e-05	#DIV/0!	0	0	0		0	0	0	0	0	0	0	#DIV/0!	#DIV/0!		0	0	0	0	0	0	0	#DIV/0!	#DIV/0!		0	0
208	6878	tr|A0A0J0XGN9|A0A0J0XGN9_9TREE	108.76	0	0	0	0	0	0	0	0		4522.8	3566.2	1893.1	0.000879742	0.000988118	0.00108795	0.000985268	#DIV/0!	4.05766e-05	0.000104131	#DIV/0!	0	0	0		0	1738.8	9152.9	0	0.000754358	0.00213899	0.000964449	#DIV/0!	0.0992238		1864.7	1673.2	0	0.000692396	0.000488079	0	0.000393491	#DIV/0!	0.0639467		0	0
491	5674	tr|A0A0J0XDN4|A0A0J0XDN4_9TREE	108.22	0	0	512	0	0	0.000704626	0.000234875	0.000406816		0	0	0	0	0	0	0	0	0.18695	0	0	0	0	0		0	0	0	0	0	0	0	0	0.18695		0	0	840.11	0	0	0.00127236	0.00042412	1.80572	0.358089		0	0
697	7972	tr|A0A0J1BA65|A0A0J1BA65_9TREE	107.17	0	0	0	0	0	0	0	0		0	0	0	0	0	0	0	#DIV/0!	#DIV/0!	0	#DIV/0!	1211	0	0		0	0	0	0	0	0	0	#DIV/0!	#DIV/0!		0	0	0	0	0	0	0	#DIV/0!	#DIV/0!		0	0
301	6967	tr|A0A0J1BEB5|A0A0J1BEB5_9TREE	107.03	0	0	0	0	0	0	0	0		816.72	0	265.98	0.000158862	0	0.000152856	0.000103906	#DIV/0!	0.0581321	9.00355e-05	#DIV/0!	2215.2	0	0		0	0	0	0	0	0	0	#DIV/0!	#DIV/0!		906.72	1140.6	1104.9	0.000336681	0.000332717	0.00167339	0.000780929	#DIV/0!	0.0775032		0	0
326	6972	tr|A0A0J1B2H9|A0A0J1B2H9_9TREE	106.93	0	0	0	0	0	0	0	0		487.75	0	0	9.48736e-05	0	0	3.16245e-05	#DIV/0!	0.18695	5.47753e-05	#DIV/0!	0	0	0		0	0	0	0	0	0	0	#DIV/0!	#DIV/0!		0	0	0	0	0	0	0	#DIV/0!	#DIV/0!		0	0
288	6984	tr|A0A0J1BA11|A0A0J1BA11_9TREE	106.83	0	0	0	0	0	0	0	0		0	2097.9	0	0	0.000581283	0	0.000193761	#DIV/0!	0.18695	0.000335604	#DIV/0!	1211	2273.8	0		0	0	2329.6	0	0	0.000544416	0.000181472	#DIV/0!	0.18695		0	1590.6	0	0	0.000463984	0	0.000154661	#DIV/0!	0.18695		0	0
608	7013	tr|A0A0J0XI32|A0A0J0XI32_9TREE	106.82	0	0	0	0	0	0	0	0		0	0	0	0	0	0	0	#DIV/0!	#DIV/0!	0	#DIV/0!	725.79	0	0		0	0	0	0	0	0	0	#DIV/0!	#DIV/0!		0	0	0	0	0	0	0	#DIV/0!	#DIV/0!		0	0
595	8177	tr|A0A0J1B3E7|A0A0J1B3E7_9TREE	106.65	0	0	0	0	0	0	0	0		875.75	0	0	0.000170344	0	0	5.67815e-05	#DIV/0!	0.18695	9.83484e-05	#DIV/0!	0	0	0		0	888.36	0	0	0.000385405	0	0.000128468	#DIV/0!	0.18695		0	476.77	0	0	0.000139076	0	4.63585e-05	#DIV/0!	0.18695		0	0
464	6923	tr|A0A0J0XMV0|A0A0J0XMV0_9TREE	106.27	0	0	0	0	0	0	0	0		2688.7	1048.7	0	0.000522986	0.000290572	0	0.000271186	#DIV/0!	0.0737548	0.000262032	#DIV/0!	262.02	0	0		0	0	797.78	0	0	0.000186437	6.21457e-05	#DIV/0!	0.18695		0	0	0	0	0	0	0	#DIV/0!	#DIV/0!		0	0
565	3946	tr|A0A0J0XI68|A0A0J0XI68_9TREE	106.07	0	0	0	0	0	0	0	0		0	0	0	0	0	0	0	#DIV/0!	#DIV/0!	0	#DIV/0!	725.79	0	0		0	0	0	0	0	0	0	#DIV/0!	#DIV/0!		0	0	0	0	0	0	0	#DIV/0!	#DIV/0!		0	0
1193	28847	tr|A0A0J0XCP6|A0A0J0XCP6_9TREE	105.99	0	0	0	0	0	0	0	0		0	0	0	0	0	0	0	#DIV/0!	#DIV/0!	0	#DIV/0!	16574	0	0		0	0	0	0	0	0	0	#DIV/0!	#DIV/0!		0	0	0	0	0	0	0	#DIV/0!	#DIV/0!		0	0
596	3860	tr|A0A0J1BC09|A0A0J1BC09_9TREE	105.98	0	0	0	0	0	0	0	0		0	0	0	0	0	0	0	#DIV/0!	#DIV/0!	0	#DIV/0!	760.81	0	0		0	0	302.76	0	0	7.07535e-05	2.35845e-05	#DIV/0!	0.18695		0	0	0	0	0	0	0	#DIV/0!	#DIV/0!		0	0
508	7002	tr|A0A0J1BDN2|A0A0J1BDN2_9TREE	105.49	0	0	0	0	0	0	0	0		593.59	0	0	0.000115461	0	0	3.84869e-05	#DIV/0!	0.18695	6.66613e-05	#DIV/0!	2215.2	0	0		0	0	1906	0	0	0.000445423	0.000148474	#DIV/0!	0.18695		0	0	0	0	0	0	0	#DIV/0!	#DIV/0!		0	0
837	44167	tr|A0A0J0XBH6|A0A0J0XBH6_9TREE	105.38	0	0	0	0	0	0	0	0		0	0	0	0	0	0	0	#DIV/0!	#DIV/0!	0	#DIV/0!	2354.4	0	0		0	0	0	0	0	0	0	#DIV/0!	#DIV/0!		0	0	0	0	0	0	0	#DIV/0!	#DIV/0!		0	0
407	6870	tr|A0A0J0XH70|A0A0J0XH70_9TREE	104.87	0	0	0	0	0	0	0	0		845.21	984	0	0.000164404	0.000272645	0	0.000145683	#DIV/0!	0.0699591	0.000137283	#DIV/0!	0	0	0		0	4879.3	0	0	0.00211683	0	0.000705609	#DIV/0!	0.18695		0	0	0	0	0	0	0	#DIV/0!	#DIV/0!		0	0
405	6891	tr|A0A0J0XNG6|A0A0J0XNG6_9TREE	104.66	0	0	0	0	0	0	0	0		2481	3057.7	0	0.000482586	0.000847223	0	0.00044327	#DIV/0!	0.0725598	0.000424978	#DIV/0!	684.19	0	0		0	781.87	0	0	0.000339205	0	0.000113068	#DIV/0!	0.18695		0	0	0	0	0	0	0	#DIV/0!	#DIV/0!		0	0
743	14768	tr|A0A0J0XN23|A0A0J0XN23_9TREE	104.38	0	0	0	0	0	0	0	0		0	0	0	0	0	0	0	#DIV/0!	#DIV/0!	0	#DIV/0!	0	0	0		0	0	0	0	0	0	0	#DIV/0!	#DIV/0!		0	0	0	0	0	0	0	#DIV/0!	#DIV/0!		0	0
1203	21493	tr|A0A0J1AWZ3|A0A0J1AWZ3_9TREE	104.01	0	0	0	0	0	0	0	0		0	0	0	0	0	0	0	#DIV/0!	#DIV/0!	0	#DIV/0!	0	0	0		0	0	0	0	0	0	0	#DIV/0!	#DIV/0!		0	0	0	0	0	0	0	#DIV/0!	#DIV/0!		0	0
616	14514	tr|A0A0J1B2Z1|A0A0J1B2Z1_9TREE	103.80	0	0	0	0	0	0	0	0		1080.7	619.91	0	0.00021021	0.000171764	0	0.000127325	#DIV/0!	0.0600652	0.000111929	#DIV/0!	0	0	0		0	0	0	0	0	0	0	#DIV/0!	#DIV/0!		0	0	0	0	0	0	0	#DIV/0!	#DIV/0!		0	0
552	2400	tr|A0A0J0XR94|A0A0J0XR94_9TREE	103.47	0	0	906.79	0	0	0.00124794	0.000415982	0.000720501		0	0	0	0	0	0	0	0	0.18695	0	0	1836.9	0	0		0	0	0	0	0	0	0	0	0.18695		0	0	0	0	0	0	0	0	0.18695		0	0
770	5345	tr|A0A0J1B7V0|A0A0J1B7V0_9TREE	102.87	0	0	0	0	0	0	0	0		0	0	0	0	0	0	0	#DIV/0!	#DIV/0!	0	#DIV/0!	0	0	0		0	0	0	0	0	0	0	#DIV/0!	#DIV/0!		0	0	0	0	0	0	0	#DIV/0!	#DIV/0!		0	0
788	1582	tr|A0A0J0XMY7|A0A0J0XMY7_9TREE	102.70	0	0	0	0	0	0	0	0		0	0	0	0	0	0	0	#DIV/0!	#DIV/0!	0	#DIV/0!	0	0	0		0	0	0	0	0	0	0	#DIV/0!	#DIV/0!		0	0	0	0	0	0	0	#DIV/0!	#DIV/0!		0	0
620	29432	tr|A0A0J0XZ84|A0A0J0XZ84_9TREE	102.56	0	0	0	0	0	0	0	0		0	0	0	0	0	0	0	#DIV/0!	#DIV/0!	0	#DIV/0!	0	0	0		0	0	0	0	0	0	0	#DIV/0!	#DIV/0!		0	0	0	0	0	0	0	#DIV/0!	#DIV/0!		0	0
638	1003	tr|A0A0J0XVZ0|A0A0J0XVZ0_9TREE	102.40	6206.7	275.09	218.83	0.00592285	0.000248649	0.000301159	0.00215755	0.00326095		0	0	0	0	0	0	0	0	0.15785	0	0	28781	605.46	0		0	0	18596	0	0	0.00434579	0.0014486	0.671408	0.390113		0	644.45	0	0	0.000187988	0	6.26628e-05	0.0290435	0.164216		0	0
630	21462	tr|A0A0J0XPE8|A0A0J0XPE8_9TREE	102.30	0	0	0	0	0	0	0	0		0	0	0	0	0	0	0	#DIV/0!	#DIV/0!	0	#DIV/0!	0	0	0		0	0	0	0	0	0	0	#DIV/0!	#DIV/0!		0	0	0	0	0	0	0	#DIV/0!	#DIV/0!		0	0
602	1629	tr|A0A0J0XQQ0|A0A0J0XQQ0_9TREE	102.18	0	0	0	0	0	0	0	0		0	0	0	0	0	0	0	#DIV/0!	#DIV/0!	0	#DIV/0!	1836.9	0	0		0	0	608.87	0	0	0.00014229	4.743e-05	#DIV/0!	0.18695		0	0	0	0	0	0	0	#DIV/0!	#DIV/0!		0	0
351	6920	tr|A0A0J0XPZ5|A0A0J0XPZ5_9TREE	102.06	0	0	0	0	0	0	0	0		1967.5	0	872.16	0.000382704	0	0.000501221	0.000294642	#DIV/0!	0.061609	0.000261958	#DIV/0!	1115.5	0	0		0	0	2664.6	0	0	0.000622704	0.000207568	#DIV/0!	0.18695		1051.9	1308.4	0	0.000390589	0.000381665	0	0.000257418	#DIV/0!	0.0580848		0	0
529	7005	tr|A0A0J0XF84|A0A0J0XF84_9TREE	102.03	0	0	0	0	0	0	0	0		0	0	0	0	0	0	0	#DIV/0!	#DIV/0!	0	#DIV/0!	0	0	0		0	713.71	0	0	0.000309635	0	0.000103212	#DIV/0!	0.18695		0	0	0	0	0	0	0	#DIV/0!	#DIV/0!		0	0
571	14510	tr|A0A0J0XWI2|A0A0J0XWI2_9TREE	101.94	0	0	0	0	0	0	0	0		1048.7	0	0	0.000203985	0	0	6.79952e-05	#DIV/0!	0.18695	0.000117771	#DIV/0!	0	0	0		0	0	0	0	0	0	0	#DIV/0!	#DIV/0!		0	0	0	0	0	0	0	#DIV/0!	#DIV/0!		0	0
605	1141	tr|A0A0J0XJ61|A0A0J0XJ61_9TREE	101.85	0	0	0	0	0	0	0	0		0	0	0	0	0	0	0	#DIV/0!	#DIV/0!	0	#DIV/0!	9995.2	0	0		0	0	724.15	0	0	0.00016923	5.64101e-05	#DIV/0!	0.18695		0	0	0	0	0	0	0	#DIV/0!	#DIV/0!		0	0
445	7439	tr|A0A0J0XBA5|A0A0J0XBA5_9TREE	101.66	0	0	0	0	0	0	0	0		0	0	0	0	0	0	0	#DIV/0!	#DIV/0!	0	#DIV/0!	2354.4	0	0		437.99	0	0	0.000196511	0	0	6.55038e-05	#DIV/0!	0.18695		0	0	0	0	0	0	0	#DIV/0!	#DIV/0!		0	0
946	817	tr|A0A0J0XSY4|A0A0J0XSY4_9TREE	101.05	0	0	0	0	0	0	0	0		0	0	0	0	0	0	0	#DIV/0!	#DIV/0!	0	#DIV/0!	607.51	0	0		0	0	0	0	0	0	0	#DIV/0!	#DIV/0!		0	0	0	0	0	0	0	#DIV/0!	#DIV/0!		0	0
429	6944	tr|A0A0J0XFC4|A0A0J0XFC4_9TREE	100.75	0	0	0	0	0	0	0	0		926.27	741.43	417.18	0.000180171	0.000205434	0.000239749	0.000208452	#DIV/0!	0.000134937	2.99033e-05	#DIV/0!	0	0	0		0	0	0	0	0	0	0	#DIV/0!	#DIV/0!		0	554.25	0	0	0.000161677	0	5.38923e-05	#DIV/0!	0.18695		0	0
542	1137	tr|A0A0J1B8Z6|A0A0J1B8Z6_9TREE	100.72	0	20825	16031	0	0.0188233	0.0220622	0.0136285	0.0119132		18135	0	13053	0.00352749	0	0.00750143	0.0036763	0.269751	0.119839	0.00375293	0.315022	0	22186	0		21169	0	0	0.00949782	0	0	0.00316594	0.232303	0.119597		0	343.5	0	0	0.0001002	0	3.34001e-05	0.00245075	0.0596354		0	0
411	14522	tr|A0A0J0XBB5|A0A0J0XBB5_9TREE	100.40	0	0	0	0	0	0	0	0		0	2175.8	0	0	0.000602868	0	0.000200956	#DIV/0!	0.18695	0.000348066	#DIV/0!	2354.4	0	0		0	0	0	0	0	0	0	#DIV/0!	#DIV/0!		0	0	0	0	0	0	0	#DIV/0!	#DIV/0!		0	0
623	16159	tr|A0A0J0XW07|A0A0J0XW07_9TREE	100.36	0	0	0	0	0	0	0	0		0	0	0	0	0	0	0	#DIV/0!	#DIV/0!	0	#DIV/0!	28781	0	0		0	0	0	0	0	0	0	#DIV/0!	#DIV/0!		0	0	0	0	0	0	0	#DIV/0!	#DIV/0!		0	0
811	3975	tr|A0A0J0XSK1|A0A0J0XSK1_9TREE	100.31	0	0	0	0	0	0	0	0		0	0	0	0	0	0	0	#DIV/0!	#DIV/0!	0	#DIV/0!	0	0	0		0	0	0	0	0	0	0	#DIV/0!	#DIV/0!		0	0	0	0	0	0	0	#DIV/0!	#DIV/0!		0	0
257	6911	tr|A0A0J0XPP7|A0A0J0XPP7_9TREE	99.92	0	0	0	0	0	0	0	0		3016.1	525.05	0	0.00058667	0.00014548	0	0.00024405	#DIV/0!	0.119336	0.000305503	#DIV/0!	0	0	0		0	770.89	0	0	0.000334442	0	0.000111481	#DIV/0!	0.18695		621.63	1136.7	0	0.000230822	0.00033158	0	0.000187467	#DIV/0!	0.0643619		0	0
453	6905	tr|A0A0J0XT10|A0A0J0XT10_9TREE	99.68	0	0	0	0	0	0	0	0		1691.7	1379.2	0	0.000329057	0.000382147	0	0.000237068	#DIV/0!	0.0591641	0.000207016	#DIV/0!	607.51	0	0		0	0	0	0	0	0	0	#DIV/0!	#DIV/0!		0	0	0	0	0	0	0	#DIV/0!	#DIV/0!		0	0
393	6964	tr|A0A0J0XBI7|A0A0J0XBI7_9TREE	99.49	0	2424.9	0	0	0.00219182	0	0.000730608	0.00126545		1470.1	1732.1	0	0.000285953	0.000479928	0	0.000255294	0.349426	0.278776	0.000241428	0.190785	2354.4	0	0		0	0	1953.5	0	0	0.000456523	0.000152174	0.208285	0.240781		2313.1	0	0	0.000858895	0	0	0.000286298	0.391863	0.300752		0	0
467	11028	tr|A0A0J0XW49|A0A0J0XW49_9TREE	99.45	0	0	0	0	0	0	0	0		0	600	0	0	0.000166247	0	5.54157e-05	#DIV/0!	0.18695	9.59829e-05	#DIV/0!	28781	0	0		0	0	0	0	0	0	0	#DIV/0!	#DIV/0!		0	0	0	0	0	0	0	#DIV/0!	#DIV/0!		0	0
371	941	tr|A0A0J0XZT0|A0A0J0XZT0_9TREE	99.37	0	0	0	0	0	0	0	0		0	0	0	0	0	0	0	#DIV/0!	#DIV/0!	0	#DIV/0!	0	3400.4	0		0	0	0	0	0	0	0	#DIV/0!	#DIV/0!		0	0	0	0	0	0	0	#DIV/0!	#DIV/0!		0	0
428	11557	tr|A0A0J1AYR0|A0A0J1AYR0_9TREE	99.20	0	0	0	0	0	0	0	0		0	0	0	0	0	0	0	#DIV/0!	#DIV/0!	0	#DIV/0!	0	0	0		0	610.73	1149	0	0.000264958	0.000268516	0.000177825	#DIV/0!	0.0580671		539.19	344.48	0	0.000200211	0.000100486	0	0.000100232	#DIV/0!	0.0789486		0	0
831	21477	tr|A0A0J0XND2|A0A0J0XND2_9TREE	99.12	0	0	0	0	0	0	0	0		0	831.16	0	0	0.000230297	0	7.67656e-05	#DIV/0!	0.18695	0.000132962	#DIV/0!	0	0	0		0	0	0	0	0	0	0	#DIV/0!	#DIV/0!		0	466.84	0	0	0.000136179	0	4.5393e-05	#DIV/0!	0.18695		0	0
753	15488	tr|A0A0J0XHV5|A0A0J0XHV5_9TREE	98.62	0	0	1621.5	0	0	0.00223154	0.000743848	0.00128838		0	0	0	0	0	0	0	0	0.18695	0	0	725.79	0	0		0	0	0	0	0	0	0	0	0.18695		0	0	0	0	0	0	0	0	0.18695		0	0
369	4010	tr|A0A0J0XPZ4|A0A0J0XPZ4_9TREE	98.38	0	0	0	0	0	0	0	0		0	0	0	0	0	0	0	#DIV/0!	#DIV/0!	0	#DIV/0!	1115.5	0	0		0	0	0	0	0	0	0	#DIV/0!	#DIV/0!		1133.6	0	0	0.000420926	0	0	0.000140309	#DIV/0!	0.18695		0	0
725	6017	tr|A0A0J0XCB4|A0A0J0XCB4_9TREE	98.34	0	0	0	0	0	0	0	0		0	0	0	0	0	0	0	#DIV/0!	#DIV/0!	0	#DIV/0!	4089.3	0	0		0	0	0	0	0	0	0	#DIV/0!	#DIV/0!		336.03	0	0	0.000124774	0	0	4.15913e-05	#DIV/0!	0.18695		0	0
695	14516	tr|A0A0J0XXB8|A0A0J0XXB8_9TREE	98.11	0	0	0	0	0	0	0	0		1239.4	0	0	0.000241079	0	0	8.03597e-05	#DIV/0!	0.18695	0.000139187	#DIV/0!	0	0	0		0	0	0	0	0	0	0	#DIV/0!	#DIV/0!		0	0	0	0	0	0	0	#DIV/0!	#DIV/0!		0	0
597	14819	tr|A0A0J0XQW8|A0A0J0XQW8_9TREE	97.68	0	0	0	0	0	0	0	0		0	1809.2	0	0	0.000501291	0	0.000167097	#DIV/0!	0.18695	0.00028942	#DIV/0!	1836.9	0	0		0	0	0	0	0	0	0	#DIV/0!	#DIV/0!		0	0	0	0	0	0	0	#DIV/0!	#DIV/0!		0	0
806	14530	tr|A0A0J0XUK3|A0A0J0XUK3_9TREE	97.53	0	0	0	0	0	0	0	0		0	0	0	0	0	0	0	#DIV/0!	#DIV/0!	0	#DIV/0!	0	0	0		0	0	0	0	0	0	0	#DIV/0!	#DIV/0!		0	0	0	0	0	0	0	#DIV/0!	#DIV/0!		0	0
586	7193	tr|A0A0J0XP77|A0A0J0XP77_9TREE	97.48	0	0	0	0	0	0	0	0		338.96	0	0	6.5932e-05	0	0	2.19773e-05	#DIV/0!	0.18695	3.80659e-05	#DIV/0!	0	0	0		0	0	0	0	0	0	0	#DIV/0!	#DIV/0!		0	0	0	0	0	0	0	#DIV/0!	#DIV/0!		0	0
338	541	tr|A0A0J0XJB9|A0A0J0XJB9_9TREE	97.44	719.59	0	587.99	0.000686681	0	0.000809205	0.000498629	0.000436149		0	2017.5	0	0	0.000559006	0	0.000186335	0.373696	0.187611	0.000322742	0.739982	0	0	0		0	0	0	0	0	0	0	0	0.0593891		0	687.48	0	0	0.00020054	0	6.68468e-05	0.134061	0.0863991		0	0
732	7252	tr|A0A0J0XS81|A0A0J0XS81_9TREE	97.31	0	0	0	0	0	0	0	0		0	2014.4	0	0	0.000558147	0	0.000186049	#DIV/0!	0.18695	0.000322246	#DIV/0!	0	0	0		0	0	0	0	0	0	0	#DIV/0!	#DIV/0!		0	0	0	0	0	0	0	#DIV/0!	#DIV/0!		0	960.35
535	14524	tr|A0A0J0XYY3|A0A0J0XYY3_9TREE	97.23	0	0	0	0	0	0	0	0		509.28	469.46	0	9.90614e-05	0.000130077	0	7.63796e-05	#DIV/0!	0.0616765	6.79403e-05	#DIV/0!	13270	0	0		0	0	611.01	0	0	0.00014279	4.75967e-05	#DIV/0!	0.18695		0	0	0	0	0	0	0	#DIV/0!	#DIV/0!		0	0
611	8174	tr|A0A0J0XN42|A0A0J0XN42_9TREE	97.19	0	0	0	0	0	0	0	0		0	0	0	0	0	0	0	#DIV/0!	#DIV/0!	0	#DIV/0!	0	0	0		0	0	0	0	0	0	0	#DIV/0!	#DIV/0!		0	0	0	0	0	0	0	#DIV/0!	#DIV/0!		0	0
458	2817	tr|A0A0J0XBJ7|A0A0J0XBJ7_9TREE	97.09	264.69	0	0	0.000252585	0	0	8.41949e-05	0.00014583		516.76	299.13	0	0.000100516	8.28825e-05	0	6.1133e-05	0.726088	0.404909	5.36719e-05	0.368044	2354.4	0	0		11022	6712.9	3049.5	0.0049452	0.00291231	0.000712653	0.00285672	33.9299	0.0431869		0	0	0	0	0	0	0	0	0.18695		0	0
797	35943	tr|A0A0J0XIL8|A0A0J0XIL8_9TREE	96.85	0	0	0	0	0	0	0	0		0	0	0	0	0	0	0	#DIV/0!	#DIV/0!	0	#DIV/0!	9995.2	0	0		1763.4	0	2102.3	0.000791179	0	0.000491297	0.000427492	#DIV/0!	0.0686967		0	0	0	0	0	0	0	#DIV/0!	#DIV/0!		0	0
568	6991	tr|A0A0J0XHD0|A0A0J0XHD0_9TREE	96.27	0	0	0	0	0	0	0	0		0	0	0	0	0	0	0	#DIV/0!	#DIV/0!	0	#DIV/0!	0	0	0		0	0	0	0	0	0	0	#DIV/0!	#DIV/0!		0	0	0	0	0	0	0	#DIV/0!	#DIV/0!		0	0
659	7321	tr|A0A0J1BB98|A0A0J1BB98_9TREE	96.14	0	1705.8	634.99	0	0.00154184	0.000873888	0.000805243	0.00077321		0	723.24	0	0	0.000200394	0	6.67981e-05	0.082954	0.088594	0.000115698	0.149633	760.81	799.38	0		0	737.33	0	0	0.000319882	0	0.000106627	0.132416	0.101316		0	0	0	0	0	0	0	0	0.0727959		0	0
475	2899	tr|A0A0J1B0E2|A0A0J1B0E2_9TREE	95.99	0	0	0	0	0	0	0	0		0	0	0	0	0	0	0	#DIV/0!	#DIV/0!	0	#DIV/0!	0	0	0		0	0	346.24	0	0	8.09146e-05	2.69715e-05	#DIV/0!	0.18695		0	0	0	0	0	0	0	#DIV/0!	#DIV/0!		0	0
777	2167	tr|A0A0J0XQ58|A0A0J0XQ58_9TREE	95.66	0	0	0	0	0	0	0	0		0	379.01	0	0	0.000105016	0	3.50052e-05	#DIV/0!	0.18695	6.06308e-05	#DIV/0!	1543.1	0	0		0	0	0	0	0	0	0	#DIV/0!	#DIV/0!		506.98	0	0	0.000188251	0	0	6.27502e-05	#DIV/0!	0.18695		0	0
186	611	tr|A0A0J0XVS1|A0A0J0XVS1_9TREE	95.34	0	2165	0	0	0.0019569	0	0.000652302	0.00112982		0	3479.5	0	0	0.000964095	0	0.000321365	0.492663	0.336321	0.000556621	0.492663	0	0	0		1426.9	3608.8	0	0.000640202	0.00156564	0	0.00073528	1.12721	0.460948		1079.4	0	0	0.0004008	0	0	0.0001336	0.204813	0.239743		0	0
186	451	tr|A0A0J0XJD6|A0A0J0XJD6_9TREE	95.34	0	2165	0	0	0.0019569	0	0.000652302	0.00112982		0	3479.5	0	0	0.000964095	0	0.000321365	0.492663	0.336321	0.000556621	0.492663	2912.3	0	0		1426.9	3608.8	0	0.000640202	0.00156564	0	0.00073528	1.12721	0.460948		1079.4	0	0	0.0004008	0	0	0.0001336	0.204813	0.239743		0	0
579	1025	tr|A0A0J1B2Z6|A0A0J1B2Z6_9TREE	95.15	0	0	0	0	0	0	0	0		0	278.12	0	0	7.70611e-05	0	2.5687e-05	#DIV/0!	0.18695	4.44913e-05	#DIV/0!	0	0	0		0	0	2431.2	0	0	0.000568159	0.000189386	#DIV/0!	0.18695		0	0	0	0	0	0	0	#DIV/0!	#DIV/0!		0	0
784	6030	tr|A0A0J0XI62|A0A0J0XI62_9TREE	95.14	0	0	0	0	0	0	0	0		0	0	0	0	0	0	0	#DIV/0!	#DIV/0!	0	#DIV/0!	725.79	0	0		0	0	0	0	0	0	0	#DIV/0!	#DIV/0!		0	0	0	0	0	0	0	#DIV/0!	#DIV/0!		0	0
730	11558	tr|A0A0J0XCS8|A0A0J0XCS8_9TREE	95.07	0	0	0	0	0	0	0	0		0	0	0	0	0	0	0	#DIV/0!	#DIV/0!	0	#DIV/0!	16574	0	0		14941	6494.4	0	0.00670353	0.00281752	0	0.00317368	#DIV/0!	0.0888901		4994.4	0	0	0.00185451	0	0	0.000618169	#DIV/0!	0.18695		0	0
810	4800	tr|A0A0J0XQN4|A0A0J0XQN4_9TREE	94.46	0	0	0	0	0	0	0	0		0	0	0	0	0	0	0	#DIV/0!	#DIV/0!	0	#DIV/0!	1836.9	0	0		0	0	0	0	0	0	0	#DIV/0!	#DIV/0!		0	0	0	0	0	0	0	#DIV/0!	#DIV/0!		0	0
569	1888	tr|A0A0J0XJ29|A0A0J0XJ29_9TREE	94.41	0	0	0	0	0	0	0	0		0	0	0	0	0	0	0	#DIV/0!	#DIV/0!	0	#DIV/0!	9995.2	0	0		0	0	0	0	0	0	0	#DIV/0!	#DIV/0!		0	0	0	0	0	0	0	#DIV/0!	#DIV/0!		0	0
930	1735	tr|A0A0J1BED0|A0A0J1BED0_9TREE	94.31	0	0	0	0	0	0	0	0		0	0	0	0	0	0	0	#DIV/0!	#DIV/0!	0	#DIV/0!	2215.2	0	0		0	0	0	0	0	0	0	#DIV/0!	#DIV/0!		0	0	0	0	0	0	0	#DIV/0!	#DIV/0!		0	0
633	6472	tr|A0A0J1B908|A0A0J1B908_9TREE	94.22	2551.4	0	2398.8	0.00243472	0	0.00330128	0.001912	0.00171159		465.67	4547.1	756.95	9.05787e-05	0.0012599	0.000435011	0.000595165	0.311279	0.138517	0.000600889	0.351071	0	0	0		665.38	0	1752.3	0.000298534	0	0.000409504	0.000236013	0.123438	0.0838137		0	0	0	0	0	0	0	0	0.0625574		618.99	0
415	443	tr|A0A0J1ASP2|A0A0J1ASP2_9TREE	94.11	0	0	498.4	0	0	0.000685909	0.000228636	0.00039601		0	0	0	0	0	0	0	0	0.18695	0	0	0	428.27	0		0	3108	0	0	0.00134837	0	0.000449457	1.96581	0.342033		0	542.36	0	0	0.000158208	0	5.27361e-05	0.230655	0.247571		0	0
526	4695	tr|A0A0J1B5P0|A0A0J1B5P0_9TREE	93.97	0	0	0	0	0	0	0	0		0	1050.7	0	0	0.000291127	0	9.70422e-05	#DIV/0!	0.18695	0.000168082	#DIV/0!	739.23	0	0		0	0	0	0	0	0	0	#DIV/0!	#DIV/0!		0	0	0	0	0	0	0	#DIV/0!	#DIV/0!		0	0
543	489	tr|A0A0J1ASG6|A0A0J1ASG6_9TREE	93.92	0	0	0	0	0	0	0	0		0	0	0	0	0	0	0	#DIV/0!	#DIV/0!	0	#DIV/0!	0	0	0		0	0	0	0	0	0	0	#DIV/0!	#DIV/0!		0	0	0	0	0	0	0	#DIV/0!	#DIV/0!		0	0
665	11820	tr|A0A0J1AV40|A0A0J1AV40_9TREE	93.87	0	0	0	0	0	0	0	0		1048.8	0	0	0.000204005	0	0	6.80016e-05	#DIV/0!	0.18695	0.000117782	#DIV/0!	0	0	0		0	0	0	0	0	0	0	#DIV/0!	#DIV/0!		0	0	0	0	0	0	0	#DIV/0!	#DIV/0!		0	0
562	3883	tr|A0A0J0XG34|A0A0J0XG34_9TREE	93.78	0	0	0	0	0	0	0	0		0	728.88	0	0	0.000201957	0	6.7319e-05	#DIV/0!	0.18695	0.0001166	#DIV/0!	0	0	0		358.41	0	0	0.000160807	0	0	5.36022e-05	#DIV/0!	0.18695		0	0	0	0	0	0	0	#DIV/0!	#DIV/0!		0	0
631	14563	tr|A0A0J1ASD8|A0A0J1ASD8_9TREE	93.68	0	0	0	0	0	0	0	0		0	0	0	0	0	0	0	#DIV/0!	#DIV/0!	0	#DIV/0!	0	0	0		0	0	0	0	0	0	0	#DIV/0!	#DIV/0!		387.48	597.21	0	0.000143878	0.000174208	0	0.000106029	#DIV/0!	0.0598602		0	0
601	6952	tr|A0A0J0XND0|A0A0J0XND0_9TREE	93.50	0	0	0	0	0	0	0	0		0	0	0	0	0	0	0	#DIV/0!	#DIV/0!	0	#DIV/0!	0	0	0		0	0	0	0	0	0	0	#DIV/0!	#DIV/0!		0	0	0	0	0	0	0	#DIV/0!	#DIV/0!		409.67	0
824	14569	tr|A0A0J0XB06|A0A0J0XB06_9TREE	93.45	0	0	0	0	0	0	0	0		0	0	0	0	0	0	0	#DIV/0!	#DIV/0!	0	#DIV/0!	#N/A	0	0		0	0	0	0	0	0	0	#DIV/0!	#DIV/0!		0	0	0	0	0	0	0	#DIV/0!	#DIV/0!		0	0
974	21494	tr|A0A0J0XW94|A0A0J0XW94_9TREE	93.45	0	0	0	0	0	0	0	0		0	0	0	0	0	0	0	#DIV/0!	#DIV/0!	0	#DIV/0!	0	0	0		0	0	0	0	0	0	0	#DIV/0!	#DIV/0!		0	0	0	0	0	0	0	#DIV/0!	#DIV/0!		0	0
425	6960	tr|A0A0J0XSN4|A0A0J0XSN4_9TREE	92.98	0	0	0	0	0	0	0	0		577.28	432.96	0	0.000112288	0.000119964	0	7.74174e-05	#DIV/0!	0.0582754	6.71552e-05	#DIV/0!	0	0	0		0	0	0	0	0	0	0	#DIV/0!	#DIV/0!		0	0	0	0	0	0	0	#DIV/0!	#DIV/0!		0	0
785	11524	tr|A0A0J1B6F2|A0A0J1B6F2_9TREE	92.94	0	0	0	0	0	0	0	0		235.48	0	0	4.58038e-05	0	0	1.52679e-05	#DIV/0!	0.18695	2.64449e-05	#DIV/0!	0	0	0		0	0	0	0	0	0	0	#DIV/0!	#DIV/0!		0	0	0	0	0	0	0	#DIV/0!	#DIV/0!		0	0
507	14558	tr|A0A0J0XLX5|A0A0J0XLX5_9TREE	92.93	0	0	0	0	0	0	0	0		0	689.57	0	0	0.000191065	0	6.36884e-05	#DIV/0!	0.18695	0.000110312	#DIV/0!	0	0	0		0	0	0	0	0	0	0	#DIV/0!	#DIV/0!		560.15	618.58	0	0.000207994	0.000180442	0	0.000129479	#DIV/0!	0.0590569		0	0
1122	7361	tr|A0A0J0XGY3|A0A0J0XGY3_9TREE	92.76	0	0	0	0	0	0	0	0		0	1098.3	0	0	0.000304315	0	0.000101438	#DIV/0!	0.18695	0.000175697	#DIV/0!	0	0	0		0	0	0	0	0	0	0	#DIV/0!	#DIV/0!		0	0	0	0	0	0	0	#DIV/0!	#DIV/0!		0	0
207	920	tr|A0A0J0XKL2|A0A0J0XKL2_9TREE	92.66	0	0	0	0	0	0	0	0		307.04	0	0	5.97232e-05	0	0	1.99077e-05	#DIV/0!	0.18695	3.44812e-05	#DIV/0!	0	0	0		4827.2	0	0	0.0021658	0	0	0.000721935	#DIV/0!	0.18695		0	0	0	0	0	0	0	#DIV/0!	#DIV/0!		0	648.37
462	14534	tr|A0A0J0XKR1|A0A0J0XKR1_9TREE	92.42	0	0	0	0	0	0	0	0		0	0	0	0	0	0	0	#DIV/0!	#DIV/0!	0	#DIV/0!	0	0	0		0	0	0	0	0	0	0	#DIV/0!	#DIV/0!		0	965.1	0	0	0.000281523	0	9.38411e-05	#DIV/0!	0.18695		0	0
1004	14557	tr|A0A0J0XHW3|A0A0J0XHW3_9TREE	92.21	0	314.94	0	0	0.000284669	0	9.48895e-05	0.000164354		0	0	0	0	0	0	0	0	0.18695	0	0	725.79	0	0		0	0	0	0	0	0	0	0	0.18695		0	0	0	0	0	0	0	0	0.18695		0	0
667	8208	tr|A0A0J0XDQ8|A0A0J0XDQ8_9TREE	92.21	0	0	0	0	0	0	0	0		0	0	0	0	0	0	0	#DIV/0!	#DIV/0!	0	#DIV/0!	1516.6	0	0		12384	0	0	0.00555629	0	0	0.0018521	#DIV/0!	0.18695		0	0	0	0	0	0	0	#DIV/0!	#DIV/0!		0	1100.8
394	14832	tr|A0A0J0XIB2|A0A0J0XIB2_9TREE	91.43	0	0	0	0	0	0	0	0		0	0	0	0	0	0	0	#DIV/0!	#DIV/0!	0	#DIV/0!	0	0	0		0	0	0	0	0	0	0	#DIV/0!	#DIV/0!		0	0	0	0	0	0	0	#DIV/0!	#DIV/0!		0	0
501	15685	tr|A0A0J0XRT1|A0A0J0XRT1_9TREE	91.27	0	0	0	0	0	0	0	0		0	0	0	0	0	0	0	#DIV/0!	#DIV/0!	0	#DIV/0!	0	0	0		0	2832.6	0	0	0.00122889	0	0.00040963	#DIV/0!	0.18695		0	0	0	0	0	0	0	#DIV/0!	#DIV/0!		0	0
600	3851	tr|A0A0J0XKV4|A0A0J0XKV4_9TREE	90.45	0	0	0	0	0	0	0	0		0	4903.6	0	0	0.00135868	0	0.000452894	#DIV/0!	0.18695	0.000784436	#DIV/0!	1257.6	0	0		0	0	0	0	0	0	0	#DIV/0!	#DIV/0!		0	0	0	0	0	0	0	#DIV/0!	#DIV/0!		0	0
685	22448	tr|A0A0J0XGM9|A0A0J0XGM9_9TREE	90.36	0	0	0	0	0	0	0	0		0	0	0	0	0	0	0	#DIV/0!	#DIV/0!	0	#DIV/0!	0	0	0		0	0	0	0	0	0	0	#DIV/0!	#DIV/0!		0	0	376.84	0	0	0.00057073	0.000190243	#DIV/0!	0.18695		0	0
757	1547	tr|A0A0J1B1Q6|A0A0J1B1Q6_9TREE	90.33	0	0	0	0	0	0	0	0		846.84	0	0	0.000164721	0	0	5.4907e-05	#DIV/0!	0.18695	9.51018e-05	#DIV/0!	426.53	0	0		0	0	0	0	0	0	0	#DIV/0!	#DIV/0!		0	0	0	0	0	0	0	#DIV/0!	#DIV/0!		0	0
643	4711	tr|A0A0J0XK58|A0A0J0XK58_9TREE	90.26	0	0	0	0	0	0	0	0		0	1139.2	0	0	0.000315648	0	0.000105216	#DIV/0!	0.18695	0.000182239	#DIV/0!	0	0	0		0	0	384.78	0	0	8.99212e-05	2.99737e-05	#DIV/0!	0.18695		0	0	0	0	0	0	0	#DIV/0!	#DIV/0!		0	391.7
270	919	tr|A0A0J0XQW5|A0A0J0XQW5_9TREE	90.13	0	0	0	0	0	0	0	0		893.79	306.49	0	0.000173853	8.49218e-05	0	8.62584e-05	#DIV/0!	0.0804083	8.69345e-05	#DIV/0!	1836.9	0	0		0	0	1009.5	0	0	0.000235915	7.86384e-05	#DIV/0!	0.18695		0	386.15	0	0	0.000112641	0	3.75471e-05	#DIV/0!	0.18695		0	0
577	2387	tr|A0A0J0XHZ5|A0A0J0XHZ5_9TREE	89.95	5110.6	0	0	0.00487688	0	0	0.00162563	0.00281567		0	2127	0	0	0.000589346	0	0.000196449	0.120845	0.216016	0.000340259	0.120845	725.79	796.61	0		0	10603	0	0	0.00459999	0	0.00153333	0.943225	0.484517		0	760.59	0	0	0.000221867	0	7.39556e-05	0.0454937	0.197161		0	0
801	3202	tr|A0A0J1B9Z2|A0A0J1B9Z2_9TREE	89.59	332.37	0	0	0.00031717	0	0	0.000105723	0.000183118		0	0	0	0	0	0	0	0	0.18695	0	0	0	0	0		0	0	0	0	0	0	0	0	0.18695		0	0	0	0	0	0	0	0	0.18695		0	0
673	21461	tr|A0A0J0XYI1|A0A0J0XYI1_9TREE	89.45	0	0	0	0	0	0	0	0		0	573.76	0	0	0.000158977	0	5.29922e-05	#DIV/0!	0.18695	9.17852e-05	#DIV/0!	3923.9	0	0		0	0	0	0	0	0	0	#DIV/0!	#DIV/0!		0	0	0	0	0	0	0	#DIV/0!	#DIV/0!		0	0
581	7551	tr|A0A0J1AWQ1|A0A0J1AWQ1_9TREE	89.00	0	1317.9	0	0	0.00119123	0	0.000397075	0.000687755		1319.2	665.05	0	0.000256601	0.000184271	0	0.000146957	0.3701	0.284846	0.000132307	0.192376	0	0	0		0	0	0	0	0	0	0	0	0.18695		0	0	0	0	0	0	0	0	0.18695		2646.7	0
675	7023	tr|A0A0J1B6R3|A0A0J1B6R3_9TREE	88.94	0	0	0	0	0	0	0	0		0	598.89	0	0	0.00016594	0	5.53132e-05	#DIV/0!	0.18695	9.58053e-05	#DIV/0!	0	0	0		0	0	0	0	0	0	0	#DIV/0!	#DIV/0!		0	0	0	0	0	0	0	#DIV/0!	#DIV/0!		0	0
588	650	tr|A0A0J0XD58|A0A0J0XD58_9TREE	88.72	0	0	1498.1	0	0	0.00206172	0.00068724	0.00119033		0	0	0	0	0	0	0	0	0.18695	0	0	0	0	0		0	0	0	0	0	0	0	0	0.18695		0	0	0	0	0	0	0	0	0.18695		0	0
712	2385	tr|A0A0J0XKS7|A0A0J0XKS7_9TREE	88.24	0	0	0	0	0	0	0	0		346.69	0	0	6.74356e-05	0	0	2.24785e-05	#DIV/0!	0.18695	3.8934e-05	#DIV/0!	0	1051.7	0		0	0	0	0	0	0	0	#DIV/0!	#DIV/0!		0	0	0	0	0	0	0	#DIV/0!	#DIV/0!		0	0
790	21463	tr|A0A0J0XQA2|A0A0J0XQA2_9TREE	88.07	0	0	0	0	0	0	0	0		0	0	0	0	0	0	0	#DIV/0!	#DIV/0!	0	#DIV/0!	1543.1	0	0		0	0	0	0	0	0	0	#DIV/0!	#DIV/0!		0	0	0	0	0	0	0	#DIV/0!	#DIV/0!		0	0
674	14599	tr|A0A0J0XR71|A0A0J0XR71_9TREE	88.07	413.03	0	0	0.000394141	0	0	0.00013138	0.000227557		1497.2	1068.4	0	0.000291224	0.000296031	0	0.000195752	1.48996	0.357216	0.000169543	0.745056	1836.9	0	0		0	0	826.37	0	0	0.000193119	6.43729e-05	0.489974	0.335363		0	0	0	0	0	0	0	0	0.18695		0	0
663	4433	tr|A0A0J0XVS8|A0A0J0XVS8_9TREE	87.98	0	0	0	0	0	0	0	0		406.29	0	0	7.90286e-05	0	0	2.63429e-05	#DIV/0!	0.18695	4.56272e-05	#DIV/0!	0	0	0		3660.6	0	0	0.00164239	0	0	0.000547463	#DIV/0!	0.18695		0	0	0	0	0	0	0	#DIV/0!	#DIV/0!		227.29	0
1134	14854	tr|A0A0J0XUC2|A0A0J0XUC2_9TREE	87.70	0	0	0	0	0	0	0	0		0	0	0	0	0	0	0	#DIV/0!	#DIV/0!	0	#DIV/0!	0	0	0		0	0	0	0	0	0	0	#DIV/0!	#DIV/0!		0	0	0	0	0	0	0	#DIV/0!	#DIV/0!		0	0
654	4262	tr|A0A0J1B1U1|A0A0J1B1U1_9TREE	87.59	0	0	0	0	0	0	0	0		0	1373.4	0	0	0.00038054	0	0.000126847	#DIV/0!	0.18695	0.000219705	#DIV/0!	0	0	0		0	0	0	0	0	0	0	#DIV/0!	#DIV/0!		0	0	0	0	0	0	0	#DIV/0!	#DIV/0!		0	0
851	566	tr|A0A0J0XME8|A0A0J0XME8_9TREE	87.59	5650.4	2534.9	346.72	0.00539199	0.00229125	0.000477164	0.00272013	0.00248532		2708.3	8794.6	0	0.000526799	0.0024368	0	0.000987865	0.363168	0.17187	0.00128216	0.515892	0	15080	0		0	0	1378.8	0	0	0.000322219	0.000107406	0.0394856	0.0717913		0	237.52	0	0	6.92855e-05	0	2.30952e-05	0.00849045	0.0666903		0	0
510	14515	tr|A0A0J0XGW2|A0A0J0XGW2_9TREE	87.41	0	0	0	0	0	0	0	0		585.31	741.14	0	0.00011385	0.000205354	0	0.000106401	#DIV/0!	0.0738595	0.000102879	#DIV/0!	0	0	0		0	0	0	0	0	0	0	#DIV/0!	#DIV/0!		0	0	0	0	0	0	0	#DIV/0!	#DIV/0!		0	0
639	4003	tr|A0A0J1B8F9|A0A0J1B8F9_9TREE	87.21	0	0	0	0	0	0	0	0		0	306.43	0	0	8.49052e-05	0	2.83017e-05	#DIV/0!	0.18695	4.902e-05	#DIV/0!	0	0	0		1899.9	2862.1	0	0.000852422	0.00124169	0	0.000698037	#DIV/0!	0.0648377		0	0	0	0	0	0	0	#DIV/0!	#DIV/0!		0	0
662	3617	tr|A0A0J0XPI8|A0A0J0XPI8_9TREE	86.87	0	0	0	0	0	0	0	0		1130.6	0	0	0.000219916	0	0	7.33053e-05	#DIV/0!	0.18695	0.000126969	#DIV/0!	0	0	0		0	0	0	0	0	0	0	#DIV/0!	#DIV/0!		0	0	0	0	0	0	0	#DIV/0!	#DIV/0!		0	0
655	7000	tr|A0A0J0XUU8|A0A0J0XUU8_9TREE	86.75	0	0	0	0	0	0	0	0		0	705.57	0	0	0.000195498	0	6.51661e-05	#DIV/0!	0.18695	0.000112871	#DIV/0!	0	0	0		3280.3	0	0	0.00147176	0	0	0.000490587	#DIV/0!	0.18695		0	0	0	0	0	0	0	#DIV/0!	#DIV/0!		0	0
353	6976	tr|A0A0J0XYC2|A0A0J0XYC2_9TREE	86.62	0	0	0	0	0	0	0	0		0	0	0	0	0	0	0	#DIV/0!	#DIV/0!	0	#DIV/0!	3923.9	0	0		0	0	0	0	0	0	0	#DIV/0!	#DIV/0!		0	1095.4	0	0	0.000319532	0	0.000106511	#DIV/0!	0.18695		0	0
709	2965	tr|A0A0J0XHQ1|A0A0J0XHQ1_9TREE	86.51	0	0	0	0	0	0	0	0		0	0	0	0	0	0	0	#DIV/0!	#DIV/0!	0	#DIV/0!	150630	0	0		0	0	0	0	0	0	0	#DIV/0!	#DIV/0!		0	0	0	0	0	0	0	#DIV/0!	#DIV/0!		0	0
832	51919	tr|A0A0J1BD13|A0A0J1BD13_9TREE	86.16	0	0	0	0	0	0	0	0		0	0	0	0	0	0	0	#DIV/0!	#DIV/0!	0	#DIV/0!	2215.2	0	0		0	0	0	0	0	0	0	#DIV/0!	#DIV/0!		0	0	0	0	0	0	0	#DIV/0!	#DIV/0!		0	0
468	14568	tr|A0A0J0XDE7|A0A0J0XDE7_9TREE	86.04	0	0	0	0	0	0	0	0		0	2045.9	0	0	0.000566875	0	0.000188958	#DIV/0!	0.18695	0.000327286	#DIV/0!	0	0	0		0	0	791.4	0	0	0.000184946	6.16487e-05	#DIV/0!	0.18695		0	0	0	0	0	0	0	#DIV/0!	#DIV/0!		0	0
363	6956	tr|A0A0J0XN35|A0A0J0XN35_9TREE	86.03	0	0	0	0	0	0	0	0		2067.3	1070.8	664.92	0.000402116	0.000296696	0.000382123	0.000360312	#DIV/0!	0.000184387	5.59924e-05	#DIV/0!	0	460.13	0		0	0	2661.1	0	0	0.000621886	0.000207295	#DIV/0!	0.18695		1230.2	1607.2	0	0.000456795	0.000468826	0	0.00030854	#DIV/0!	0.0580919		0	0
505	6968	tr|A0A0J0XK53|A0A0J0XK53_9TREE	85.89	0	0	0	0	0	0	0	0		552.13	328.38	0	0.000107396	9.09871e-05	0	6.61278e-05	#DIV/0!	0.0594154	5.78531e-05	#DIV/0!	0	0	0		0	607.05	0	0	0.000263362	0	8.77872e-05	#DIV/0!	0.18695		0	0	0	0	0	0	0	#DIV/0!	#DIV/0!		0	0
626	6135	tr|A0A0J0XMG7|A0A0J0XMG7_9TREE	85.88	0	0	0	0	0	0	0	0		988.41	0	0	0.000192258	0	0	6.40861e-05	#DIV/0!	0.18695	0.000111	#DIV/0!	2878.4	0	0		0	0	0	0	0	0	0	#DIV/0!	#DIV/0!		0	0	0	0	0	0	0	#DIV/0!	#DIV/0!		0	0
738	7171	tr|A0A0J0XKR0|A0A0J0XKR0_9TREE	85.73	0	0	987.34	0	0	0.0013588	0.000452933	0.000784503		0	0	0	0	0	0	0	0	0.18695	0	0	0	0	0		0	0	840.09	0	0	0.000196325	6.54416e-05	0.144484	0.222417		0	0	0	0	0	0	0	0	0.18695		0	0
821	15545	tr|A0A0J0XNJ3|A0A0J0XNJ3_9TREE	85.61	0	0	0	0	0	0	0	0		0	0	0	0	0	0	0	#DIV/0!	#DIV/0!	0	#DIV/0!	684.19	0	0		0	0	0	0	0	0	0	#DIV/0!	#DIV/0!		0	0	0	0	0	0	0	#DIV/0!	#DIV/0!		0	0
699	14587	tr|A0A0J1AT13|A0A0J1AT13_9TREE	85.38	0	0	0	0	0	0	0	0		0	0	0	0	0	0	0	#DIV/0!	#DIV/0!	0	#DIV/0!	0	0	0		0	0	0	0	0	0	0	#DIV/0!	#DIV/0!		0	0	0	0	0	0	0	#DIV/0!	#DIV/0!		0	0
691	8352	tr|A0A0J0XVK1|A0A0J0XVK1_9TREE	85.33	0	0	0	0	0	0	0	0		0	1794.6	0	0	0.000497245	0	0.000165748	#DIV/0!	0.18695	0.000287085	#DIV/0!	1902.7	1229.7	0		0	0	0	0	0	0	0	#DIV/0!	#DIV/0!		0	0	0	0	0	0	0	#DIV/0!	#DIV/0!		0	0
692	14512	tr|A0A0J0XXB7|A0A0J0XXB7_9TREE	85.26	0	0	0	0	0	0	0	0		666.5	0	0	0.000129643	0	0	4.32142e-05	#DIV/0!	0.18695	7.48492e-05	#DIV/0!	0	0	0		0	0	0	0	0	0	0	#DIV/0!	#DIV/0!		0	0	0	0	0	0	0	#DIV/0!	#DIV/0!		0	0
744	14502	tr|A0A0J0XYH6|A0A0J0XYH6_9TREE	85.24	0	0	0	0	0	0	0	0		0	0	0	0	0	0	0	#DIV/0!	#DIV/0!	0	#DIV/0!	3923.9	0	0		0	0	0	0	0	0	0	#DIV/0!	#DIV/0!		0	0	0	0	0	0	0	#DIV/0!	#DIV/0!		0	0
800	3225	tr|A0A0J0XYC1|A0A0J0XYC1_9TREE	85.19	0	0	0	0	0	0	0	0		0	404.96	0	0	0.000112206	0	3.74019e-05	#DIV/0!	0.18695	6.4782e-05	#DIV/0!	3923.9	0	0		0	0	0	0	0	0	0	#DIV/0!	#DIV/0!		0	0	0	0	0	0	0	#DIV/0!	#DIV/0!		0	0
808	3568	tr|A0A0J1AYX8|A0A0J1AYX8_9TREE	85.18	0	0	0	0	0	0	0	0		0	623.8	0	0	0.000172842	0	5.76139e-05	#DIV/0!	0.18695	9.97902e-05	#DIV/0!	0	0	0		0	0	0	0	0	0	0	#DIV/0!	#DIV/0!		0	0	0	0	0	0	0	#DIV/0!	#DIV/0!		0	0
741	6149	tr|A0A0J0XY42|A0A0J0XY42_9TREE	85.09	0	0	0	0	0	0	0	0		0	6092.6	0	0	0.00168813	0	0.00056271	#DIV/0!	0.18695	0.000974642	#DIV/0!	690.76	0	0		0	0	0	0	0	0	0	#DIV/0!	#DIV/0!		0	0	1799.8	0	0	0.00272583	0.000908609	#DIV/0!	0.18695		0	0
660	3266	tr|A0A0J1B6W5|A0A0J1B6W5_9TREE	84.48	416.49	0	0	0.000397443	0	0	0.000132481	0.000229464		0	871.77	0	0	0.000241549	0	8.05163e-05	0.607758	0.377161	0.000139458	0.607758	0	0	714.13		1061.6	0	0	0.000476304	0	0	0.000158768	1.19842	0.452488		0	0	0	0	0	0	0	0	0.18695		0	0
537	6969	tr|A0A0J0XVR5|A0A0J0XVR5_9TREE	84.46	0	0	0	0	0	0	0	0		501.87	0	0	9.76201e-05	0	0	3.254e-05	#DIV/0!	0.18695	5.6361e-05	#DIV/0!	0	0	0		0	0	0	0	0	0	0	#DIV/0!	#DIV/0!		0	0	0	0	0	0	0	#DIV/0!	#DIV/0!		0	0
528	6980	tr|A0A0J0XDX7|A0A0J0XDX7_9TREE	84.35	0	0	0	0	0	0	0	0		1322.4	0	0	0.000257224	0	0	8.57412e-05	#DIV/0!	0.18695	0.000148508	#DIV/0!	1516.6	0	0		269.97	0	0	0.000121127	0	0	4.03755e-05	#DIV/0!	0.18695		0	0	0	0	0	0	0	#DIV/0!	#DIV/0!		0	0
664	11411	tr|A0A0J0XRS8|A0A0J0XRS8_9TREE	84.20	1648.6	0	0	0.0015732	0	0	0.000524401	0.00090829		2874.3	0	0	0.000559088	0	0	0.000186363	0.355382	0.288188	0.000322789	0.355382	641.18	0	0		0	3656.3	8713.3	0	0.00158624	0.00203625	0.0012075	2.30262	0.223307		0	0	0	0	0	0	0	0	0.18695		0	0
739	586	tr|A0A0J0XVN7|A0A0J0XVN7_9TREE	84.08	785	0	1356.4	0.000749099	0	0.00186671	0.000871936	0.000939397		0	0	0	0	0	0	0	0	0.0915938	0	0	1902.7	5121.8	0		0	3307	0	0	0.0014347	0	0.000478235	0.548475	0.307525		0	0	0	0	0	0	0	0	0.0915938		0	0
627	22185	tr|A0A0J0XS43|A0A0J0XS43_9TREE	84.03	0	0	0	0	0	0	0	0		0	0	0	0	0	0	0	#DIV/0!	#DIV/0!	0	#DIV/0!	0	0	0		0	0	300.89	0	0	7.03165e-05	2.34388e-05	#DIV/0!	0.18695		0	0	0	0	0	0	0	#DIV/0!	#DIV/0!		0	0
840	6949	tr|A0A0J0XCT7|A0A0J0XCT7_9TREE	83.57	0	0	0	0	0	0	0	0		0	0	0	0	0	0	0	#DIV/0!	#DIV/0!	0	#DIV/0!	16574	0	0		0	0	0	0	0	0	0	#DIV/0!	#DIV/0!		0	0	0	0	0	0	0	#DIV/0!	#DIV/0!		0	0
557	14498	tr|A0A0J0XPZ1|A0A0J0XPZ1_9TREE	83.17	0	0	0	0	0	0	0	0		0	446.51	0	0	0.000123718	0	4.12395e-05	#DIV/0!	0.18695	7.14288e-05	#DIV/0!	1115.5	0	0		0	0	0	0	0	0	0	#DIV/0!	#DIV/0!		0	0	0	0	0	0	0	#DIV/0!	#DIV/0!		0	0
902	4935	tr|A0A0J0XB61|A0A0J0XB61_9TREE	82.98	0	392.66	0	0	0.000354918	0	0.000118306	0.000204912		0	0	428.09	0	0	0.000246019	8.20063e-05	0.693171	0.406668	0.000142039	0.693171	24305	0	0		0	0	0	0	0	0	0	0	0.18695		0	0	0	0	0	0	0	0	0.18695		0	0
839	44046	tr|A0A0J0XJK7|A0A0J0XJK7_9TREE	82.92	0	0	0	0	0	0	0	0		0	0	0	0	0	0	0	#DIV/0!	#DIV/0!	0	#DIV/0!	0	2254.8	0		0	0	0	0	0	0	0	#DIV/0!	#DIV/0!		0	0	0	0	0	0	0	#DIV/0!	#DIV/0!		0	0
877	641	tr|A0A0J1AY85|A0A0J1AY85_9TREE	82.85	0	0	0	0	0	0	0	0		0	191.85	0	0	5.31575e-05	0	1.77192e-05	#DIV/0!	0.18695	3.06905e-05	#DIV/0!	0	0	0		0	1089.4	839.8	0	0.000472624	0.000196257	0.00022296	#DIV/0!	0.0895939		889.75	0	0	0.00033038	0	0	0.000110127	#DIV/0!	0.18695		0	0
540	1133	tr|A0A0J0XNW8|A0A0J0XNW8_9TREE	82.38	444.1	0	0	0.00042379	0	0	0.000141263	0.000244675		559.17	0	0	0.000108766	0	0	3.62552e-05	0.25665	0.255672	6.27959e-05	0.25665	0	0	0		0	0	0	0	0	0	0	0	0.18695		0	0	472.73	0	0	0.000715957	0.000238652	1.68942	0.371588		179.53	0
1016	2216	tr|A0A0J1BBS0|A0A0J1BBS0_9TREE	82.17	0	0	0	0	0	0	0	0		0	0	0	0	0	0	0	#DIV/0!	#DIV/0!	0	#DIV/0!	760.81	0	0		0	0	0	0	0	0	0	#DIV/0!	#DIV/0!		0	0	0	0	0	0	0	#DIV/0!	#DIV/0!		0	0
693	7929	tr|A0A0J1BB30|A0A0J1BB30_9TREE	81.91	0	0	0	0	0	0	0	0		0	506.76	0	0	0.000140412	0	4.68041e-05	#DIV/0!	0.18695	8.10671e-05	#DIV/0!	760.81	0	0		0	0	441.36	0	0	0.000103144	3.43812e-05	#DIV/0!	0.18695		0	0	0	0	0	0	0	#DIV/0!	#DIV/0!		0	0
563	14583	tr|A0A0J0XK20|A0A0J0XK20_9TREE	81.84	0	5824.5	0	0	0.00526466	0	0.00175489	0.00303955		0	0	0	0	0	0	0	0	0.18695	0	0	0	0	0		0	0	0	0	0	0	0	0	0.18695		0	0	0	0	0	0	0	0	0.18695		0	0
325	6965	tr|A0A0J0XZA2|A0A0J0XZA2_9TREE	81.83	0	0	0	0	0	0	0	0		1455.4	973.42	0	0.000283094	0.000269714	0	0.000184269	#DIV/0!	0.0581747	0.000159722	#DIV/0!	0	0	0		0	592.88	1015.5	0	0.000257214	0.000237317	0.000164844	#DIV/0!	0.05838		442.38	934.39	0	0.000164263	0.000272565	0	0.000145609	#DIV/0!	0.0699838		0	0
926	2142	tr|A0A0J0XIT4|A0A0J0XIT4_9TREE	81.82	0	0	0	0	0	0	0	0		0	0	0	0	0	0	0	#DIV/0!	#DIV/0!	0	#DIV/0!	9995.2	0	0		495.66	0	0	0.000222386	0	0	7.41287e-05	#DIV/0!	0.18695		0	0	0	0	0	0	0	#DIV/0!	#DIV/0!		0	0
621	44091	tr|A0A0J1BE08|A0A0J1BE08_9TREE	81.29	0	0	0	0	0	0	0	0		0	0	0	0	0	0	0	#DIV/0!	#DIV/0!	0	#DIV/0!	2215.2	0	0		0	0	375.82	0	0	8.78273e-05	2.92758e-05	#DIV/0!	0.18695		0	0	396.12	0	0	0.00059993	0.000199977	#DIV/0!	0.18695		0	0
809	7619	tr|A0A0J0XF28|A0A0J0XF28_9TREE	81.25	0	0	0	0	0	0	0	0		0	1352.7	0	0	0.000374804	0	0.000124935	#DIV/0!	0.18695	0.000216393	#DIV/0!	0	0	0		0	0	0	0	0	0	0	#DIV/0!	#DIV/0!		0	0	0	0	0	0	0	#DIV/0!	#DIV/0!		0	0
1021	14507	tr|A0A0J0XE83|A0A0J0XE83_9TREE	81.14	0	0	0	0	0	0	0	0		0	0	0	0	0	0	0	#DIV/0!	#DIV/0!	0	#DIV/0!	2626.9	0	0		0	0	0	0	0	0	0	#DIV/0!	#DIV/0!		0	0	0	0	0	0	0	#DIV/0!	#DIV/0!		0	0
1095	7055	tr|A0A0J0XVA0|A0A0J0XVA0_9TREE	81.04	0	0	0	0	0	0	0	0		0	0	0	0	0	0	0	#DIV/0!	#DIV/0!	0	#DIV/0!	0	0	0		0	0	0	0	0	0	0	#DIV/0!	#DIV/0!		0	0	0	0	0	0	0	#DIV/0!	#DIV/0!		0	0
1169	1751	tr|A0A0J1B9X6|A0A0J1B9X6_9TREE	80.84	0	0	0	0	0	0	0	0		0	0	0	0	0	0	0	#DIV/0!	#DIV/0!	0	#DIV/0!	0	0	0		0	0	0	0	0	0	0	#DIV/0!	#DIV/0!		0	0	0	0	0	0	0	#DIV/0!	#DIV/0!		0	0
1191	51920	tr|A0A0J0XGP8|A0A0J0XGP8_9TREE	80.65	0	0	0	0	0	0	0	0		0	0	0	0	0	0	0	#DIV/0!	#DIV/0!	0	#DIV/0!	0	0	0		0	0	0	0	0	0	0	#DIV/0!	#DIV/0!		0	0	0	0	0	0	0	#DIV/0!	#DIV/0!		0	0
272	924	tr|A0A0J0XBX5|A0A0J0XBX5_9TREE	80.40	0	418.14	0	0	0.000377949	0	0.000125983	0.000218209		6563.7	4123.1	2215.4	0.00127672	0.00114242	0.00127317	0.00123077	9.76934	0.000581945	7.65325e-05	0.35073	0	919.39	0		1206.5	1293.8	5567.7	0.000541316	0.0005613	0.00130114	0.000801253	6.36001	0.0366969		1268.8	1411.8	0	0.000471128	0.000411827	0	0.000294318	2.33617	0.217772		0	0
412	14602	tr|A0A0J1B8N8|A0A0J1B8N8_9TREE	79.92	0	0	0	0	0	0	0	0		0	0	0	0	0	0	0	#DIV/0!	#DIV/0!	0	#DIV/0!	0	0	0		0	731.74	2624.8	0	0.000317457	0.000613403	0.000310287	#DIV/0!	0.0773328		0	0	0	0	0	0	0	#DIV/0!	#DIV/0!		0	0
570	22502	tr|A0A0J0XKS0|A0A0J0XKS0_9TREE	79.69	0	0	0	0	0	0	0	0		0	0	0	0	0	0	0	#DIV/0!	#DIV/0!	0	#DIV/0!	0	0	0		283.6	0	0	0.000127242	0	0	4.2414e-05	#DIV/0!	0.18695		0	304.44	474.14	0	8.88063e-05	0.000718093	0.000268966	#DIV/0!	0.149924		0	0
551	14533	tr|A0A0J0XF83|A0A0J0XF83_9TREE	79.63	0	0	0	0	0	0	0	0		454.77	0	0	8.84585e-05	0	0	2.94862e-05	#DIV/0!	0.18695	5.10716e-05	#DIV/0!	0	0	0		0	0	0	0	0	0	0	#DIV/0!	#DIV/0!		0	0	681.56	0	0	0.00103223	0.000344078	#DIV/0!	0.18695		0	0
748	3599	tr|A0A0J0XPU7|A0A0J0XPU7_9TREE	79.63	0	0	0	0	0	0	0	0		0	424.14	0	0	0.00011752	0	3.91734e-05	#DIV/0!	0.18695	6.78503e-05	#DIV/0!	618.09	0	0		0	0	0	0	0	0	0	#DIV/0!	#DIV/0!		0	0	0	0	0	0	0	#DIV/0!	#DIV/0!		0	0
910	6933	tr|A0A0J0XWG8|A0A0J0XWG8_9TREE	79.16	0	0	0	0	0	0	0	0		0	0	0	0	0	0	0	#DIV/0!	#DIV/0!	0	#DIV/0!	0	0	0		0	0	2751.5	0	0	0.000643012	0.000214337	#DIV/0!	0.18695		0	0	0	0	0	0	0	#DIV/0!	#DIV/0!		0	0
615	6996	tr|A0A0J0XDN8|A0A0J0XDN8_9TREE	78.91	0	0	0	0	0	0	0	0		827.35	0	0	0.00016093	0	0	5.36434e-05	#DIV/0!	0.18695	9.2913e-05	#DIV/0!	0	0	0		0	0	0	0	0	0	0	#DIV/0!	#DIV/0!		0	0	0	0	0	0	0	#DIV/0!	#DIV/0!		0	0
669	3784	tr|A0A0J0XID1|A0A0J0XID1_9TREE	78.83	0	0	0	0	0	0	0	0		627.68	0	0	0.000122092	0	0	4.06972e-05	#DIV/0!	0.18695	7.04897e-05	#DIV/0!	29860	0	0		0	0	0	0	0	0	0	#DIV/0!	#DIV/0!		0	1971.8	0	0	0.000575181	0	0.000191727	#DIV/0!	0.18695		0	0
672	5271	tr|A0A0J0XUY8|A0A0J0XUY8_9TREE	78.75	0	0	0	0	0	0	0	0		0	0	0	0	0	0	0	#DIV/0!	#DIV/0!	0	#DIV/0!	0	0	0		0	0	0	0	0	0	0	#DIV/0!	#DIV/0!		0	0	0	0	0	0	0	#DIV/0!	#DIV/0!		0	0
836	14506	tr|A0A0J0XHF9|A0A0J0XHF9_9TREE	78.67	0	0	0	0	0	0	0	0		0	0	0	0	0	0	0	#DIV/0!	#DIV/0!	0	#DIV/0!	0	0	0		0	0	0	0	0	0	0	#DIV/0!	#DIV/0!		0	0	0	0	0	0	0	#DIV/0!	#DIV/0!		0	0
357	2554	tr|A0A0J0XM74|A0A0J0XM74_9TREE	78.64	4335.7	13317	13071	0.00413741	0.012037	0.0179886	0.0113877	0.00694839		4237	11049	0	0.00082415	0.00306144	0	0.0012952	0.113737	0.0351148	0.00158415	0.227988	0	19631	2134.5		22156	16271	17473	0.00994066	0.00705899	0.00408335	0.00702767	0.617129	0.186628		0	1474.4	0	0	0.000430088	0	0.000143363	0.0125893	0.0243778		0	0
793	14513	tr|A0A0J0XQQ5|A0A0J0XQQ5_9TREE	78.64	0	0	0	0	0	0	0	0		0	0	0	0	0	0	0	#DIV/0!	#DIV/0!	0	#DIV/0!	1836.9	0	0		307.84	0	0	0.000138118	0	0	4.60392e-05	#DIV/0!	0.18695		0	0	0	0	0	0	0	#DIV/0!	#DIV/0!		0	0
795	3627	tr|A0A0J0XX14|A0A0J0XX14_9TREE	78.62	0	0	0	0	0	0	0	0		0	0	0	0	0	0	0	#DIV/0!	#DIV/0!	0	#DIV/0!	0	0	0		0	706.89	0	0	0.000306676	0	0.000102225	#DIV/0!	0.18695		0	0	0	0	0	0	0	#DIV/0!	#DIV/0!		0	0
681	5010	tr|A0A0J0XR61|A0A0J0XR61_9TREE	78.61	0	982.46	0	0	0.000888028	0	0.000296009	0.000512703		0	440.93	0	0	0.000122172	0	4.07241e-05	0.137577	0.220524	7.05362e-05	0.137577	1836.9	0	0		0	0	0	0	0	0	0	0	0.18695		0	0	0	0	0	0	0	0	0.18695		0	0
764	2942	tr|A0A0J0XV52|A0A0J0XV52_9TREE	78.48	0	0	0	0	0	0	0	0		0	0	0	0	0	0	0	#DIV/0!	#DIV/0!	0	#DIV/0!	0	0	0		0	0	0	0	0	0	0	#DIV/0!	#DIV/0!		0	0	0	0	0	0	0	#DIV/0!	#DIV/0!		0	0
775	7600	tr|A0A0J1B642|A0A0J1B642_9TREE	78.36	0	0	0	0	0	0	0	0		0	0	0	0	0	0	0	#DIV/0!	#DIV/0!	0	#DIV/0!	739.23	0	0		0	0	0	0	0	0	0	#DIV/0!	#DIV/0!		0	0	0	0	0	0	0	#DIV/0!	#DIV/0!		0	0
456	6379	tr|A0A0J1B9A8|A0A0J1B9A8_9TREE	78.24	0	0	0	0	0	0	0	0		0	0	0	0	0	0	0	#DIV/0!	#DIV/0!	0	#DIV/0!	0	0	0		0	629.16	2660.4	0	0.000272954	0.000621722	0.000298225	#DIV/0!	0.0863748		1133.9	976.05	0	0.000421037	0.000284717	0	0.000235251	#DIV/0!	0.06537		0	0
1027	4596	tr|A0A0J0XI48|A0A0J0XI48_9TREE	77.87	0	0	0	0	0	0	0	0		0	0	0	0	0	0	0	#DIV/0!	#DIV/0!	0	#DIV/0!	725.79	0	0		0	0	0	0	0	0	0	#DIV/0!	#DIV/0!		0	0	0	0	0	0	0	#DIV/0!	#DIV/0!		0	0
762	5040	tr|A0A0J0XVY4|A0A0J0XVY4_9TREE	77.66	0	0	0	0	0	0	0	0		0	0	0	0	0	0	0	#DIV/0!	#DIV/0!	0	#DIV/0!	520.73	0	0		0	0	0	0	0	0	0	#DIV/0!	#DIV/0!		0	0	0	0	0	0	0	#DIV/0!	#DIV/0!		0	0
678	5503	tr|A0A0J1B2I4|A0A0J1B2I4_9TREE	77.58	0	0	0	0	0	0	0	0		0	0	0	0	0	0	0	#DIV/0!	#DIV/0!	0	#DIV/0!	0	0	0		0	0	0	0	0	0	0	#DIV/0!	#DIV/0!		0	0	0	0	0	0	0	#DIV/0!	#DIV/0!		0	0
361	14584	tr|A0A0J0XQ47|A0A0J0XQ47_9TREE	77.52	0	0	0	0	0	0	0	0		0	0	0	0	0	0	0	#DIV/0!	#DIV/0!	0	#DIV/0!	1543.1	0	0		0	0	0	0	0	0	0	#DIV/0!	#DIV/0!		0	0	0	0	0	0	0	#DIV/0!	#DIV/0!		0	0
917	1182	tr|A0A0J0XSM6|A0A0J0XSM6_9TREE	77.44	2271.9	1961	0	0.002168	0.00177251	0	0.0013135	0.00115459		0	0	0	0	0	0	0	0	0.0600538	0	0	0	0	0		3405.6	0	0	0.00152798	0	0	0.000509326	0.387762	0.196023		0	0	0	0	0	0	0	0	0.0600538		0	0
559	5681	tr|A0A0J0XQU4|A0A0J0XQU4_9TREE	77.33	0	0	0	0	0	0	0	0		1087.4	0	0	0.000211513	0	0	7.05044e-05	#DIV/0!	0.18695	0.000122117	#DIV/0!	1836.9	0	0		0	0	0	0	0	0	0	#DIV/0!	#DIV/0!		0	0	0	0	0	0	0	#DIV/0!	#DIV/0!		0	0
696	11718	tr|A0A0J0XHX8|A0A0J0XHX8_9TREE	77.18	0	0	0	0	0	0	0	0		0	0	0	0	0	0	0	#DIV/0!	#DIV/0!	0	#DIV/0!	725.79	0	0		0	0	0	0	0	0	0	#DIV/0!	#DIV/0!		0	0	0	0	0	0	0	#DIV/0!	#DIV/0!		0	0
1064	15499	tr|A0A0J0XT78|A0A0J0XT78_9TREE	76.43	0	0	0	0	0	0	0	0		0	323.81	0	0	8.97208e-05	0	2.99069e-05	#DIV/0!	0.18695	5.18004e-05	#DIV/0!	723.55	0	0		0	442.57	0	0	0.000192004	0	6.40013e-05	#DIV/0!	0.18695		0	0	0	0	0	0	0	#DIV/0!	#DIV/0!		0	0
684	5477	tr|A0A0J0XMC7|A0A0J0XMC7_9TREE	76.33	0	0	0	0	0	0	0	0		0	0	0	0	0	0	0	#DIV/0!	#DIV/0!	0	#DIV/0!	0	0	0		0	0	0	0	0	0	0	#DIV/0!	#DIV/0!		0	0	0	0	0	0	0	#DIV/0!	#DIV/0!		0	0
1080	4299	tr|A0A0J0XJP8|A0A0J0XJP8_9TREE	76.18	0	0	0	0	0	0	0	0		0	0	0	0	0	0	0	#DIV/0!	#DIV/0!	0	#DIV/0!	0	0	0		0	0	0	0	0	0	0	#DIV/0!	#DIV/0!		0	0	0	0	0	0	0	#DIV/0!	#DIV/0!		0	0
833	14517	tr|A0A0J0XPU1|A0A0J0XPU1_9TREE	76.08	0	0	0	0	0	0	0	0		509.64	0	0	9.91314e-05	0	0	3.30438e-05	#DIV/0!	0.18695	5.72336e-05	#DIV/0!	618.09	0	0		0	0	0	0	0	0	0	#DIV/0!	#DIV/0!		0	0	0	0	0	0	0	#DIV/0!	#DIV/0!		0	0
776	6930	tr|A0A0J0XEY0|A0A0J0XEY0_9TREE	75.89	0	0	0	0	0	0	0	0		0	0	0	0	0	0	0	#DIV/0!	#DIV/0!	0	#DIV/0!	0	0	0		0	0	0	0	0	0	0	#DIV/0!	#DIV/0!		0	0	0	0	0	0	0	#DIV/0!	#DIV/0!		0	0
690	21497	tr|A0A0J0XHP4|A0A0J0XHP4_9TREE	75.84	0	0	0	0	0	0	0	0		0	0	0	0	0	0	0	#DIV/0!	#DIV/0!	0	#DIV/0!	150630	0	0		0	0	0	0	0	0	0	#DIV/0!	#DIV/0!		0	0	385.26	0	0	0.000583482	0.000194494	#DIV/0!	0.18695		0	0
765	21469	tr|A0A0J0XFJ5|A0A0J0XFJ5_9TREE	75.66	0	0	0	0	0	0	0	0		0	541.57	0	0	0.000150057	0	5.00192e-05	#DIV/0!	0.18695	8.66357e-05	#DIV/0!	0	0	0		0	0	0	0	0	0	0	#DIV/0!	#DIV/0!		0	0	0	0	0	0	0	#DIV/0!	#DIV/0!		0	0
656	599	tr|A0A0J0XYF3|A0A0J0XYF3_9TREE	75.51	0	0	0	0	0	0	0	0		0	0	0	0	0	0	0	#DIV/0!	#DIV/0!	0	#DIV/0!	3923.9	0	0		0	0	0	0	0	0	0	#DIV/0!	#DIV/0!		0	0	0	0	0	0	0	#DIV/0!	#DIV/0!		0	0
769	44412	tr|A0A0J0XD18|A0A0J0XD18_9TREE	75.50	0	0	0	0	0	0	0	0		0	0	0	0	0	0	0	#DIV/0!	#DIV/0!	0	#DIV/0!	0	0	0		0	0	0	0	0	0	0	#DIV/0!	#DIV/0!		0	0	0	0	0	0	0	#DIV/0!	#DIV/0!		0	0
997	5537	tr|A0A0J1B381|A0A0J1B381_9TREE	75.47	0	0	0	0	0	0	0	0		0	315.77	0	0	8.74931e-05	0	2.91644e-05	#DIV/0!	0.18695	5.05142e-05	#DIV/0!	0	0	0		0	0	10590	0	0	0.00247483	0.000824943	#DIV/0!	0.18695		0	0	0	0	0	0	0	#DIV/0!	#DIV/0!		0	0
1089	21846	tr|A0A0J0XGT1|A0A0J0XGT1_9TREE	75.36	0	0	0	0	0	0	0	0		0	0	0	0	0	0	0	#DIV/0!	#DIV/0!	0	#DIV/0!	0	0	0		0	0	0	0	0	0	0	#DIV/0!	#DIV/0!		0	0	0	0	0	0	0	#DIV/0!	#DIV/0!		0	0
796	11250	tr|A0A0J0XYF1|A0A0J0XYF1_9TREE	75.32	0	0	0	0	0	0	0	0		0	0	0	0	0	0	0	#DIV/0!	#DIV/0!	0	#DIV/0!	3923.9	0	0		0	0	0	0	0	0	0	#DIV/0!	#DIV/0!		0	0	0	0	0	0	0	#DIV/0!	#DIV/0!		0	0
632	14560	tr|A0A0J0XFB8|A0A0J0XFB8_9TREE	75.28	0	0	0	0	0	0	0	0		0	0	0	0	0	0	0	#DIV/0!	#DIV/0!	0	#DIV/0!	0	0	0		0	0	0	0	0	0	0	#DIV/0!	#DIV/0!		0	0	0	0	0	0	0	#DIV/0!	#DIV/0!		0	0
939	778	tr|A0A0J1B3K4|A0A0J1B3K4_9TREE	74.53	416.06	0	0	0.000397032	0	0	0.000132344	0.000229227		0	0	0	0	0	0	0	0	0.18695	0	0	348.32	0	0		0	0	0	0	0	0	0	0	0.18695		0	0	0	0	0	0	0	0	0.18695		0	0
791	5227	tr|A0A0J0XR75|A0A0J0XR75_9TREE	74.32	0	0	0	0	0	0	0	0		0	0	0	0	0	0	0	#DIV/0!	#DIV/0!	0	#DIV/0!	1836.9	0	0		0	0	0	0	0	0	0	#DIV/0!	#DIV/0!		0	795.4	0	0	0.000232021	0	7.73404e-05	#DIV/0!	0.18695		0	0
587	14578	tr|A0A0J0XEX7|A0A0J0XEX7_9TREE	74.04	0	0	0	0	0	0	0	0		445.5	0	0	8.66554e-05	0	0	2.88851e-05	#DIV/0!	0.18695	5.00305e-05	#DIV/0!	0	1050.6	0		0	0	1156.6	0	0	0.000270292	9.00972e-05	#DIV/0!	0.18695		0	0	0	0	0	0	0	#DIV/0!	#DIV/0!		0	0
617	14520	tr|A0A0J1B0N6|A0A0J1B0N6_9TREE	73.95	0	0	0	0	0	0	0	0		0	0	0	0	0	0	0	#DIV/0!	#DIV/0!	0	#DIV/0!	0	0	0		0	0	867.11	0	0	0.000202639	6.75464e-05	#DIV/0!	0.18695		0	0	0	0	0	0	0	#DIV/0!	#DIV/0!		0	0
1183	7383	tr|A0A0J1B8V6|A0A0J1B8V6_9TREE	73.79	0	0	0	0	0	0	0	0		0	0	0	0	0	0	0	#DIV/0!	#DIV/0!	0	#DIV/0!	0	0	0		0	0	0	0	0	0	0	#DIV/0!	#DIV/0!		0	0	0	0	0	0	0	#DIV/0!	#DIV/0!		0	0
1146	21473	tr|A0A0J0XGU8|A0A0J0XGU8_9TREE	73.59	0	0	0	0	0	0	0	0		0	0	0	0	0	0	0	#DIV/0!	#DIV/0!	0	#DIV/0!	0	0	0		0	0	0	0	0	0	0	#DIV/0!	#DIV/0!		0	0	0	0	0	0	0	#DIV/0!	#DIV/0!		0	0
823	3154	tr|A0A0J0XGW6|A0A0J0XGW6_9TREE	73.52	0	0	0	0	0	0	0	0		0	0	0	0	0	0	0	#DIV/0!	#DIV/0!	0	#DIV/0!	0	0	0		0	0	0	0	0	0	0	#DIV/0!	#DIV/0!		0	0	0	0	0	0	0	#DIV/0!	#DIV/0!		0	0
1147	21475	tr|A0A0J1BCC2|A0A0J1BCC2_9TREE	73.23	0	0	0	0	0	0	0	0		0	0	0	0	0	0	0	#DIV/0!	#DIV/0!	0	#DIV/0!	760.81	0	0		0	0	0	0	0	0	0	#DIV/0!	#DIV/0!		0	0	0	0	0	0	0	#DIV/0!	#DIV/0!		0	0
747	4776	tr|A0A0J0XWK3|A0A0J0XWK3_9TREE	73.10	0	0	0	0	0	0	0	0		0	0	0	0	0	0	0	#DIV/0!	#DIV/0!	0	#DIV/0!	468.81	0	0		0	0	0	0	0	0	0	#DIV/0!	#DIV/0!		0	929.41	0	0	0.000271112	0	9.03708e-05	#DIV/0!	0.18695		0	0
671	2510	tr|A0A0J0XB10|A0A0J0XB10_9TREE	72.99	1360.6	890.42	0	0.00129838	0.000804835	0	0.00070107	0.000655378		0	0	0	0	0	0	0	0	0.0687707	0	0	#N/A	3974.5	0		0	0	0	0	0	0	0	0	0.0687707		0	0	0	0	0	0	0	0	0.0687707		0	0
932	4669	tr|A0A0J0XL34|A0A0J0XL34_9TREE	72.80	0	0	0	0	0	0	0	0		0	738.03	1979.2	0	0.000204492	0.00113743	0.000447306	#DIV/0!	0.135227	0.000606344	#DIV/0!	0	0	0		0	1424	0	0	0.000617786	0	0.000205929	#DIV/0!	0.18695		0	0	0	0	0	0	0	#DIV/0!	#DIV/0!		0	0
1158	11800	tr|A0A0J0XHB1|A0A0J0XHB1_9TREE	72.60	0	0	0	0	0	0	0	0		0	0	0	0	0	0	0	#DIV/0!	#DIV/0!	0	#DIV/0!	0	0	0		0	0	0	0	0	0	0	#DIV/0!	#DIV/0!		0	0	0	0	0	0	0	#DIV/0!	#DIV/0!		0	0
1197	21486	tr|A0A0J0XFY1|A0A0J0XFY1_9TREE	72.59	0	0	0	0	0	0	0	0		0	0	0	0	0	0	0	#DIV/0!	#DIV/0!	0	#DIV/0!	0	0	0		0	0	0	0	0	0	0	#DIV/0!	#DIV/0!		0	0	0	0	0	0	0	#DIV/0!	#DIV/0!		0	0
682	14591	tr|A0A0J0XML8|A0A0J0XML8_9TREE	72.48	0	0	0	0	0	0	0	0		0	0	0	0	0	0	0	#DIV/0!	#DIV/0!	0	#DIV/0!	1513.7	0	0		0	0	0	0	0	0	0	#DIV/0!	#DIV/0!		0	0	0	0	0	0	0	#DIV/0!	#DIV/0!		0	0
948	3580	tr|A0A0J0XLM8|A0A0J0XLM8_9TREE	72.23	0	582.12	685.62	0	0.000526168	0.000943566	0.000489911	0.000472827		0	0	1746.8	0	0	0.00100387	0.000334623	0.683027	0.368667	0.000579584	1.22578	0	0	0		0	0	0	0	0	0	0	0	0.0735772		0	0	0	0	0	0	0	0	0.0735772		0	0
642	2405	tr|A0A0J0XQ09|A0A0J0XQ09_9TREE	72.21	0	2070.5	0	0	0.00187149	0	0.000623829	0.0010805		0	6493.6	0	0	0.00179924	0	0.000599746	0.961394	0.489565	0.00103879	0.961394	1115.5	0	0		2890.2	0	0	0.00129674	0	0	0.000432245	0.692891	0.406573		0	0	2115.2	0	0	0.0032035	0.00106783	1.71174	0.368863		0	0
829	11565	tr|A0A0J1AZ86|A0A0J1AZ86_9TREE	72.00	0	0	0	0	0	0	0	0		0	0	0	0	0	0	0	#DIV/0!	#DIV/0!	0	#DIV/0!	0	0	0		0	0	0	0	0	0	0	#DIV/0!	#DIV/0!		0	0	0	0	0	0	0	#DIV/0!	#DIV/0!		0	0
799	21471	tr|A0A0J0XDI2|A0A0J0XDI2_9TREE	71.84	0	0	0	0	0	0	0	0		0	583.13	0	0	0.000161573	0	5.38576e-05	#DIV/0!	0.18695	9.32841e-05	#DIV/0!	0	0	0		0	0	0	0	0	0	0	#DIV/0!	#DIV/0!		0	0	0	0	0	0	0	#DIV/0!	#DIV/0!		0	0
920	3049	tr|A0A0J0XEQ6|A0A0J0XEQ6_9TREE	71.83	0	0	0	0	0	0	0	0		0	0	0	0	0	0	0	#DIV/0!	#DIV/0!	0	#DIV/0!	0	0	0		0	586.43	0	0	0.000254416	0	8.48053e-05	#DIV/0!	0.18695		0	0	0	0	0	0	0	#DIV/0!	#DIV/0!		0	0
1204	44164	tr|A0A0J0XK13|A0A0J0XK13_9TREE	71.48	0	0	0	0	0	0	0	0		0	0	0	0	0	0	0	#DIV/0!	#DIV/0!	0	#DIV/0!	0	0	0		0	0	0	0	0	0	0	#DIV/0!	#DIV/0!		0	0	0	0	0	0	0	#DIV/0!	#DIV/0!		0	0
845	14561	tr|A0A0J0XP69|A0A0J0XP69_9TREE	70.95	0	0	0	0	0	0	0	0		0	0	0	0	0	0	0	#DIV/0!	#DIV/0!	0	#DIV/0!	0	0	0		0	0	0	0	0	0	0	#DIV/0!	#DIV/0!		0	0	0	0	0	0	0	#DIV/0!	#DIV/0!		0	0
349	3061	tr|A0A0J0XEA8|A0A0J0XEA8_9TREE	70.88	185.28	0	0	0.000176807	0	0	5.89355e-05	0.000102079		1764.1	605.87	0	0.00034314	0.000167874	0	0.000170338	2.89024	0.194273	0.000171583	1.68088	0	0	0		0	983.94	788.46	0	0.000426871	0.000184259	0.00020371	3.45649	0.17502		1306	2089.4	0	0.000484941	0.000609486	0	0.000364809	6.18997	0.0959404		0	0
847	14582	tr|A0A0J0XIF0|A0A0J0XIF0_9TREE	70.82	0	0	0	0	0	0	0	0		0	0	0	0	0	0	0	#DIV/0!	#DIV/0!	0	#DIV/0!	0	0	0		0	0	0	0	0	0	0	#DIV/0!	#DIV/0!		0	0	0	0	0	0	0	#DIV/0!	#DIV/0!		0	0
792	6193	tr|A0A0J1B725|A0A0J1B725_9TREE	70.80	0	0	0	0	0	0	0	0		0	446.43	0	0	0.000123696	0	4.12321e-05	#DIV/0!	0.18695	7.14161e-05	#DIV/0!	0	0	0		0	0	0	0	0	0	0	#DIV/0!	#DIV/0!		0	0	0	0	0	0	0	#DIV/0!	#DIV/0!		0	0
509	6962	tr|A0A0J0XQ87|A0A0J0XQ87_9TREE	70.57	0	0	0	0	0	0	0	0		0	0	0	0	0	0	0	#DIV/0!	#DIV/0!	0	#DIV/0!	1543.1	0	0		0	1378.6	0	0	0.00059809	0	0.000199363	#DIV/0!	0.18695		0	0	0	0	0	0	0	#DIV/0!	#DIV/0!		0	0
1131	5930	tr|A0A0J0XKA6|A0A0J0XKA6_9TREE	70.54	0	0	0	0	0	0	0	0		0	0	0	0	0	0	0	#DIV/0!	#DIV/0!	0	#DIV/0!	0	0	0		0	0	0	0	0	0	0	#DIV/0!	#DIV/0!		0	0	0	0	0	0	0	#DIV/0!	#DIV/0!		0	0
1022	21484	tr|A0A0J0XQV7|A0A0J0XQV7_9TREE	70.34	0	0	0	0	0	0	0	0		0	936.55	0	0	0.000259498	0	8.64993e-05	#DIV/0!	0.18695	0.000149821	#DIV/0!	1836.9	0	0		0	0	0	0	0	0	0	#DIV/0!	#DIV/0!		0	0	0	0	0	0	0	#DIV/0!	#DIV/0!		0	0
815	15682	tr|A0A0J0XLJ3|A0A0J0XLJ3_9TREE	70.09	0	0	0	0	0	0	0	0		0	0	0	0	0	0	0	#DIV/0!	#DIV/0!	0	#DIV/0!	0	0	0		0	0	0	0	0	0	0	#DIV/0!	#DIV/0!		0	0	0	0	0	0	0	#DIV/0!	#DIV/0!		0	0
1105	7394	tr|A0A0J0XK54|A0A0J0XK54_9TREE	69.78	0	0	0	0	0	0	0	0		0	0	0	0	0	0	0	#DIV/0!	#DIV/0!	0	#DIV/0!	0	0	0		0	0	0	0	0	0	0	#DIV/0!	#DIV/0!		0	0	0	0	0	0	0	#DIV/0!	#DIV/0!		0	0
781	4785	tr|A0A0J0XR32|A0A0J0XR32_9TREE	69.78	0	0	0	0	0	0	0	0		0	740.92	0	0	0.000205293	0	6.8431e-05	#DIV/0!	0.18695	0.000118526	#DIV/0!	1836.9	0	0		7986.1	0	0	0.0035831	0	0	0.00119437	#DIV/0!	0.18695		0	0	5292.2	0	0	0.00801512	0.00267171	#DIV/0!	0.18695		0	0
746	5662	tr|A0A0J0XSQ3|A0A0J0XSQ3_9TREE	69.35	0	0	0	0	0	0	0	0		0	0	0	0	0	0	0	#DIV/0!	#DIV/0!	0	#DIV/0!	0	0	0		0	0	0	0	0	0	0	#DIV/0!	#DIV/0!		0	0	0	0	0	0	0	#DIV/0!	#DIV/0!		0	0
1113	7675	tr|A0A0J0XPL9|A0A0J0XPL9_9TREE	69.27	0	0	0	0	0	0	0	0		0	0	0	0	0	0	0	#DIV/0!	#DIV/0!	0	#DIV/0!	0	0	0		0	0	0	0	0	0	0	#DIV/0!	#DIV/0!		0	0	0	0	0	0	0	#DIV/0!	#DIV/0!		0	0
760	14604	tr|A0A0J0XMZ5|A0A0J0XMZ5_9TREE	69.23	0	0	0	0	0	0	0	0		1152.1	681.16	0	0.000224098	0.000188735	0	0.000137611	#DIV/0!	0.0595135	0.000120479	#DIV/0!	0	0	0		0	0	0	0	0	0	0	#DIV/0!	#DIV/0!		0	358.14	0	0	0.000104471	0	3.48236e-05	#DIV/0!	0.18695		0	0
794	14499	tr|A0A0J0XDX3|A0A0J0XDX3_9TREE	69.01	0	0	0	0	0	0	0	0		0	0	0	0	0	0	0	#DIV/0!	#DIV/0!	0	#DIV/0!	1516.6	0	0		0	0	0	0	0	0	0	#DIV/0!	#DIV/0!		0	0	0	0	0	0	0	#DIV/0!	#DIV/0!		0	0
556	6966	tr|A0A0J0XD01|A0A0J0XD01_9TREE	68.98	0	0	0	0	0	0	0	0		0	0	0	0	0	0	0	#DIV/0!	#DIV/0!	0	#DIV/0!	0	0	0		0	0	0	0	0	0	0	#DIV/0!	#DIV/0!		0	0	0	0	0	0	0	#DIV/0!	#DIV/0!		0	0
911	7753	tr|A0A0J1BDH7|A0A0J1BDH7_9TREE	68.02	0	0	0	0	0	0	0	0		0	936.9	0	0	0.000259595	0	8.65317e-05	#DIV/0!	0.18695	0.000149877	#DIV/0!	2215.2	0	0		0	9590.6	0	0	0.00416077	0	0.00138692	#DIV/0!	0.18695		0	455.66	0	0	0.000132918	0	4.43059e-05	#DIV/0!	0.18695		0	0
1124	6195	tr|A0A0J0XLY6|A0A0J0XLY6_9TREE	67.87	0	0	0	0	0	0	0	0		0	0	0	0	0	0	0	#DIV/0!	#DIV/0!	0	#DIV/0!	0	0	0		0	0	0	0	0	0	0	#DIV/0!	#DIV/0!		0	0	0	0	0	0	0	#DIV/0!	#DIV/0!		0	0
518	773	tr|A0A0J0XG86|A0A0J0XG86_9TREE	67.40	0	0	0	0	0	0	0	0		0	4485.2	0	0	0.00124275	0	0.000414251	#DIV/0!	0.18695	0.000717504	#DIV/0!	0	0	0		8223	0	0	0.00368939	0	0	0.0012298	#DIV/0!	0.18695		0	0	0	0	0	0	0	#DIV/0!	#DIV/0!		0	0
771	260	tr|A0A0J0XYR4|A0A0J0XYR4_9TREE	67.39	0	0	0	0	0	0	0	0		0	0	0	0	0	0	0	#DIV/0!	#DIV/0!	0	#DIV/0!	13270	0	0		0	0	0	0	0	0	0	#DIV/0!	#DIV/0!		0	0	0	0	0	0	0	#DIV/0!	#DIV/0!		0	18268
779	892	tr|A0A0J0XG88|A0A0J0XG88_9TREE	66.93	0	0	0	0	0	0	0	0		0	0	0	0	0	0	0	#DIV/0!	#DIV/0!	0	#DIV/0!	0	0	0		10024	0	0	0.00449743	0	0	0.00149914	#DIV/0!	0.18695		0	0	0	0	0	0	0	#DIV/0!	#DIV/0!		0	0
736	7049	tr|A0A0J0XI25|A0A0J0XI25_9TREE	66.62	0	1347.6	0	0	0.00121807	0	0.000406024	0.000703254		0	1772.9	0	0	0.000491233	0	0.000163744	0.403287	0.304731	0.000283613	0.403287	725.79	3222.8	0		4261.9	0	5284	0.00191217	0	0.00123484	0.00104901	2.58361	0.202549		0	490.04	0	0	0.000142946	0	4.76488e-05	0.117355	0.21509		0	0
816	5202	tr|A0A0J0XV61|A0A0J0XV61_9TREE	66.60	0	0	0	0	0	0	0	0		0	0	0	0	0	0	0	#DIV/0!	#DIV/0!	0	#DIV/0!	0	0	0		0	0	0	0	0	0	0	#DIV/0!	#DIV/0!		0	0	0	0	0	0	0	#DIV/0!	#DIV/0!		0	0
1205	21495	tr|A0A0J0XCW7|A0A0J0XCW7_9TREE	66.54	0	0	0	0	0	0	0	0		0	0	0	0	0	0	0	#DIV/0!	#DIV/0!	0	#DIV/0!	16574	0	0		0	0	0	0	0	0	0	#DIV/0!	#DIV/0!		0	0	0	0	0	0	0	#DIV/0!	#DIV/0!		0	0
277	816	tr|A0A0J0XN24|A0A0J0XN24_9TREE	66.45	3797.7	3802.9	0	0.00362402	0.00343737	0	0.0023538	0.00204058		8001.3	4811.5	3130.1	0.00155635	0.00133316	0.00179884	0.00156278	0.663942	0.270615	0.000232903	0.114135	0	0	0		3044.4	0	0	0.00136592	0	0	0.000455307	0.193435	0.10362		0	3152	0	0	0.00091945	0	0.000306483	0.130208	0.0839511		0	1846.5
711	191	tr|A0A0J0XJU7|A0A0J0XJU7_9TREE	66.30	0	0	0	0	0	0	0	0		0	732.75	0	0	0.000203029	0	6.76765e-05	#DIV/0!	0.18695	0.000117219	#DIV/0!	0	0	0		0	0	11181	0	0	0.00261294	0.000870981	#DIV/0!	0.18695		0	0	0	0	0	0	0	#DIV/0!	#DIV/0!		0	0
680	14500	tr|A0A0J0XW35|A0A0J0XW35_9TREE	66.07	0	0	0	0	0	0	0	0		685.59	0	0	0.000133356	0	0	4.4452e-05	#DIV/0!	0.18695	7.69931e-05	#DIV/0!	28781	0	0		0	4555.5	0	0	0.00197635	0	0.000658784	#DIV/0!	0.18695		0	540.24	0	0	0.00015759	0	5.253e-05	#DIV/0!	0.18695		0	0
1023	5232	tr|A0A0J0XEC1|A0A0J0XEC1_9TREE	65.80	0	0	0	0	0	0	0	0		0	0	0	0	0	0	0	#DIV/0!	#DIV/0!	0	#DIV/0!	0	0	0		0	0	0	0	0	0	0	#DIV/0!	#DIV/0!		0	0	0	0	0	0	0	#DIV/0!	#DIV/0!		0	0
689	7062	tr|A0A0J0XPX2|A0A0J0XPX2_9TREE	65.68	0	0	0	0	0	0	0	0		1014.8	476.78	0	0.000197391	0.000132106	0	0.000109832	#DIV/0!	0.065746	0.000100563	#DIV/0!	1115.5	0	0		0	0	0	0	0	0	0	#DIV/0!	#DIV/0!		0	0	0	0	0	0	0	#DIV/0!	#DIV/0!		0	0
1174	14564	tr|A0A0J1B2A1|A0A0J1B2A1_9TREE	65.49	0	0	0	0	0	0	0	0		0	0	0	0	0	0	0	#DIV/0!	#DIV/0!	0	#DIV/0!	0	0	0		0	0	0	0	0	0	0	#DIV/0!	#DIV/0!		0	0	0	0	0	0	0	#DIV/0!	#DIV/0!		0	0
798	11024	tr|A0A0J0XBY1|A0A0J0XBY1_9TREE	65.28	0	0	0	0	0	0	0	0		0	0	0	0	0	0	0	#DIV/0!	#DIV/0!	0	#DIV/0!	0	0	0		0	0	0	0	0	0	0	#DIV/0!	#DIV/0!		0	447.88	0	0	0.000130648	0	4.35494e-05	#DIV/0!	0.18695		0	0
538	6959	tr|A0A0J0XUA6|A0A0J0XUA6_9TREE	65.22	0	0	0	0	0	0	0	0		0	0	0	0	0	0	0	#DIV/0!	#DIV/0!	0	#DIV/0!	0	0	0		0	0	0	0	0	0	0	#DIV/0!	#DIV/0!		0	0	0	0	0	0	0	#DIV/0!	#DIV/0!		0	0
749	15338	tr|A0A0J1AZ50|A0A0J1AZ50_9TREE	65.04	0	0	0	0	0	0	0	0		0	0	0	0	0	0	0	#DIV/0!	#DIV/0!	0	#DIV/0!	0	0	0		0	0	0	0	0	0	0	#DIV/0!	#DIV/0!		0	554.25	0	0	0.000161677	0	5.38923e-05	#DIV/0!	0.18695		0	0
275	1226	tr|A0A0J0XFP7|A0A0J0XFP7_9TREE	65.02	0	1040.3	0	0	0.000940309	0	0.000313436	0.000542887		11473	3048.7	3218.6	0.00223164	0.00084473	0.0018497	0.00164202	5.23878	0.0313157	0.0007164	1.31961	0	0	0		1860.5	0	1473.7	0.000834744	0	0.000344396	0.000393047	1.25399	0.425259		5416.8	19920	0	0.00201135	0.00581074	0	0.00260736	8.31864	0.128013		0	0
807	21470	tr|A0A0J0XY90|A0A0J0XY90_9TREE	64.91	0	0	0	0	0	0	0	0		0	0	0	0	0	0	0	#DIV/0!	#DIV/0!	0	#DIV/0!	3923.9	0	0		0	0	0	0	0	0	0	#DIV/0!	#DIV/0!		0	0	0	0	0	0	0	#DIV/0!	#DIV/0!		0	0
835	52233	tr|A0A0J0XH83|A0A0J0XH83_9TREE	64.90	0	0	0	0	0	0	0	0		0	0	0	0	0	0	0	#DIV/0!	#DIV/0!	0	#DIV/0!	0	0	0		0	0	0	0	0	0	0	#DIV/0!	#DIV/0!		0	0	0	0	0	0	0	#DIV/0!	#DIV/0!		0	0
550	4260	tr|A0A0J0XW67|A0A0J0XW67_9TREE	64.85	0	0	0	0	0	0	0	0		537.95	0	0	0.000104638	0	0	3.48794e-05	#DIV/0!	0.18695	6.04128e-05	#DIV/0!	28781	0	0		0	0	0	0	0	0	0	#DIV/0!	#DIV/0!		0	0	0	0	0	0	0	#DIV/0!	#DIV/0!		0	0
1059	7293	tr|A0A0J0XSL7|A0A0J0XSL7_9TREE	64.19	0	0	0	0	0	0	0	0		0	0	0	0	0	0	0	#DIV/0!	#DIV/0!	0	#DIV/0!	0	0	0		0	0	0	0	0	0	0	#DIV/0!	#DIV/0!		0	0	0	0	0	0	0	#DIV/0!	#DIV/0!		0	0
700	14623	tr|A0A0J0XC72|A0A0J0XC72_9TREE	64.11	0	0	0	0	0	0	0	0		0	254.95	0	0	7.06412e-05	0	2.35471e-05	#DIV/0!	0.18695	4.07847e-05	#DIV/0!	4089.3	0	0		0	0	0	0	0	0	0	#DIV/0!	#DIV/0!		0	0	0	0	0	0	0	#DIV/0!	#DIV/0!		0	0
473	7026	tr|A0A0J0XH98|A0A0J0XH98_9TREE	64.07	0	0	0	0	0	0	0	0		0	0	0	0	0	0	0	#DIV/0!	#DIV/0!	0	#DIV/0!	0	0	0		0	0	1638	0	0	0.000382792	0.000127597	#DIV/0!	0.18695		0	0	0	0	0	0	0	#DIV/0!	#DIV/0!		0	0
817	11622	tr|A0A0J0XGU5|A0A0J0XGU5_9TREE	64.05	0	0	0	0	0	0	0	0		0	0	0	0	0	0	0	#DIV/0!	#DIV/0!	0	#DIV/0!	0	0	0		0	0	0	0	0	0	0	#DIV/0!	#DIV/0!		3958.9	0	0	0.00147001	0	0	0.000490003	#DIV/0!	0.18695		0	0
977	1388	tr|A0A0J1BAI4|A0A0J1BAI4_9TREE	63.98	0	0	0	0	0	0	0	0		0	0	0	0	0	0	0	#DIV/0!	#DIV/0!	0	#DIV/0!	2335.3	0	0		0	0	0	0	0	0	0	#DIV/0!	#DIV/0!		0	0	0	0	0	0	0	#DIV/0!	#DIV/0!		0	0
740	5796	tr|A0A0J0XRX8|A0A0J0XRX8_9TREE	63.98	0	0	0	0	0	0	0	0		0	0	0	0	0	0	0	#DIV/0!	#DIV/0!	0	#DIV/0!	0	923.89	0		0	0	0	0	0	0	0	#DIV/0!	#DIV/0!		0	0	0	0	0	0	0	#DIV/0!	#DIV/0!		0	0
980	1912	tr|A0A0J0XIW7|A0A0J0XIW7_9TREE	63.93	0	0	0	0	0	0	0	0		0	0	0	0	0	0	0	#DIV/0!	#DIV/0!	0	#DIV/0!	9995.2	0	0		0	0	0	0	0	0	0	#DIV/0!	#DIV/0!		0	0	0	0	0	0	0	#DIV/0!	#DIV/0!		0	0
1031	261	tr|A0A0J1B6Q4|A0A0J1B6Q4_9TREE	63.90	0	0	0	0	0	0	0	0		0	0	0	0	0	0	0	#DIV/0!	#DIV/0!	0	#DIV/0!	0	0	0		0	0	0	0	0	0	0	#DIV/0!	#DIV/0!		0	0	0	0	0	0	0	#DIV/0!	#DIV/0!		0	0
907	890	tr|A0A0J1BBH6|A0A0J1BBH6_9TREE	63.68	0	777.46	0	0	0.000702732	0	0.000234244	0.000405723		0	0	0	0	0	0	0	0	0.18695	0	0	760.81	0	0		0	1103.5	0	0	0.000478741	0	0.00015958	0.681256	0.402619		0	322.69	0	0	9.41299e-05	0	3.13766e-05	0.133948	0.219536		0	0
1126	14523	tr|A0A0J0XRT0|A0A0J0XRT0_9TREE	63.60	0	0	0	0	0	0	0	0		0	0	0	0	0	0	0	#DIV/0!	#DIV/0!	0	#DIV/0!	641.18	0	0		0	0	0	0	0	0	0	#DIV/0!	#DIV/0!		0	0	0	0	0	0	0	#DIV/0!	#DIV/0!		0	0
805	14567	tr|A0A0J0XT65|A0A0J0XT65_9TREE	63.49	0	0	0	0	0	0	0	0		0	448.47	0	0	0.000124261	0	4.14205e-05	#DIV/0!	0.18695	7.17424e-05	#DIV/0!	723.55	0	0		0	0	649.19	0	0	0.000151712	5.05708e-05	#DIV/0!	0.18695		0	0	0	0	0	0	0	#DIV/0!	#DIV/0!		0	0
767	7072	tr|A0A0J0XDC8|A0A0J0XDC8_9TREE	63.48	0	0	0	0	0	0	0	0		0	1379.6	0	0	0.000382258	0	0.000127419	#DIV/0!	0.18695	0.000220697	#DIV/0!	0	0	0		0	0	0	0	0	0	0	#DIV/0!	#DIV/0!		0	0	0	0	0	0	0	#DIV/0!	#DIV/0!		0	0
1038	22101	tr|A0A0J1ATG3|A0A0J1ATG3_9TREE	63.44	0	0	0	0	0	0	0	0		0	0	0	0	0	0	0	#DIV/0!	#DIV/0!	0	#DIV/0!	0	0	0		0	0	0	0	0	0	0	#DIV/0!	#DIV/0!		0	0	0	0	0	0	0	#DIV/0!	#DIV/0!		0	0
908	2469	tr|A0A0J0XJV2|A0A0J0XJV2_9TREE	63.36	0	0	0	0	0	0	0	0		0	0	0	0	0	0	0	#DIV/0!	#DIV/0!	0	#DIV/0!	0	1004.6	0		195.66	0	638.25	8.77861e-05	0	0.000149156	7.89807e-05	#DIV/0!	0.0710424		0	0	0	0	0	0	0	#DIV/0!	#DIV/0!		0	0
719	1457	tr|A0A0J0XYI3|A0A0J0XYI3_9TREE	63.29	3317	0	0	0.0031653	0	0	0.0010551	0.00182749		6292.6	8433.4	0	0.00122399	0.00233672	0	0.0011869	1.12492	0.460627	0.0011688	0.639566	3923.9	4694.6	1885.5		9588.8	1843.8	7024.7	0.00430217	0.000799911	0.00164164	0.00224791	2.13051	0.234458		4441.1	6318.1	742.7	0.00164906	0.00184301	0.00112483	0.00153897	1.4586	0.338208		0	0
1070	11099	tr|A0A0J0XPK8|A0A0J0XPK8_9TREE	63.12	0	954.5	0	0	0.000862755	0	0.000287585	0.000498112		0	0	0	0	0	0	0	0	0.18695	0	0	0	0	629.65		0	0	0	0	0	0	0	0	0.18695		0	0	0	0	0	0	0	0	0.18695		0	0
536	43962	tr|A0A0J0XMB2|A0A0J0XMB2_9TREE	63.09	0	0	0	0	0	0	0	0		0	0	0	0	0	0	0	#DIV/0!	#DIV/0!	0	#DIV/0!	0	0	0		0	0	0	0	0	0	0	#DIV/0!	#DIV/0!		0	0	0	0	0	0	0	#DIV/0!	#DIV/0!		0	0
560	4330	tr|A0A0J0XHD2|A0A0J0XHD2_9TREE	62.99	0	0	0	0	0	0	0	0		3298.3	2158	0	0.000641561	0.000597936	0	0.000413166	#DIV/0!	0.0583045	0.000358476	#DIV/0!	0	0	0		0	0	0	0	0	0	0	#DIV/0!	#DIV/0!		0	0	0	0	0	0	0	#DIV/0!	#DIV/0!		0	0
628	14566	tr|A0A0J0XD42|A0A0J0XD42_9TREE	62.91	0	0	0	0	0	0	0	0		0	0	0	0	0	0	0	#DIV/0!	#DIV/0!	0	#DIV/0!	0	0	0		0	0	1333.6	0	0	0.000311656	0.000103885	#DIV/0!	0.18695		0	0	0	0	0	0	0	#DIV/0!	#DIV/0!		0	0
1198	68943	tr|A0A0J1BAR0|A0A0J1BAR0_9TREE	62.76	0	0	0	0	0	0	0	0		0	0	0	0	0	0	0	#DIV/0!	#DIV/0!	0	#DIV/0!	2335.3	0	0		0	0	0	0	0	0	0	#DIV/0!	#DIV/0!		0	0	0	0	0	0	0	#DIV/0!	#DIV/0!		0	0
959	2450	tr|A0A0J0XPW1|A0A0J0XPW1_9TREE	62.55	0	3254.3	1279.9	0	0.0029415	0.00176143	0.00156764	0.0014803		0	0	0	0	0	0	0	0	0.070266	0	0	618.09	892.43	0		0	0	0	0	0	0	0	0	0.070266		0	0	0	0	0	0	0	0	0.070266		0	0
893	2641	tr|A0A0J0XKF1|A0A0J0XKF1_9TREE	62.47	0	0	0	0	0	0	0	0		0	0	0	0	0	0	0	#DIV/0!	#DIV/0!	0	#DIV/0!	0	0	0		0	1661.7	2705.4	0	0.000720909	0.000632239	0.000451049	#DIV/0!	0.0589109		0	0	0	0	0	0	0	#DIV/0!	#DIV/0!		0	0
998	2173	tr|A0A0J0XUP9|A0A0J0XUP9_9TREE	62.28	0	0	0	0	0	0	0	0		0	0	0	0	0	0	0	#DIV/0!	#DIV/0!	0	#DIV/0!	0	0	0		0	0	0	0	0	0	0	#DIV/0!	#DIV/0!		0	0	0	0	0	0	0	#DIV/0!	#DIV/0!		0	0
1067	1014	tr|A0A0J0XGJ7|A0A0J0XGJ7_9TREE	62.07	0	0	0	0	0	0	0	0		0	0	0	0	0	0	0	#DIV/0!	#DIV/0!	0	#DIV/0!	0	0	0		0	0	0	0	0	0	0	#DIV/0!	#DIV/0!		0	0	0	0	0	0	0	#DIV/0!	#DIV/0!		0	0
348	953	tr|A0A0J1B3F0|A0A0J1B3F0_9TREE	61.97	1147.3	0	1983.9	0.00109483	0	0.00273029	0.00127504	0.00137404		4143.1	0	2289.4	0.000805885	0	0.00131569	0.000707193	0.554644	0.277144	0.000663376	0.482794	0	0	0		0	0	630.25	0	0	0.000147286	4.90954e-05	0.038505	0.098918		3342.5	4287.3	0	0.00124113	0.00125062	0	0.000830583	0.651418	0.32284		0	790.6
1062	21467	tr|A0A0J0XVU3|A0A0J0XVU3_9TREE	61.63	0	0	0	0	0	0	0	0		0	0	0	0	0	0	0	#DIV/0!	#DIV/0!	0	#DIV/0!	0	0	0		0	0	0	0	0	0	0	#DIV/0!	#DIV/0!		0	0	0	0	0	0	0	#DIV/0!	#DIV/0!		0	0
683	2007	tr|A0A0J0XBN8|A0A0J0XBN8_9TREE	61.53	0	0	0	0	0	0	0	0		0	0	0	0	0	0	0	#DIV/0!	#DIV/0!	0	#DIV/0!	0	0	0		0	0	0	0	0	0	0	#DIV/0!	#DIV/0!		0	0	0	0	0	0	0	#DIV/0!	#DIV/0!		0	0
965	3687	tr|A0A0J0XJF1|A0A0J0XJF1_9TREE	61.51	0	0	0	0	0	0	0	0		0	296.55	0	0	8.21677e-05	0	2.73892e-05	#DIV/0!	0.18695	4.74395e-05	#DIV/0!	0	0	0		0	0	0	0	0	0	0	#DIV/0!	#DIV/0!		0	0	0	0	0	0	0	#DIV/0!	#DIV/0!		0	0
1145	162	tr|A0A0J1B8D6|A0A0J1B8D6_9TREE	61.27	0	0	0	0	0	0	0	0		0	0	0	0	0	0	0	#DIV/0!	#DIV/0!	0	#DIV/0!	0	0	0		0	0	0	0	0	0	0	#DIV/0!	#DIV/0!		0	0	0	0	0	0	0	#DIV/0!	#DIV/0!		0	0
362	6977	tr|A0A0J0XPM6|A0A0J0XPM6_9TREE	61.07	0	0	0	0	0	0	0	0		0	0	704.81	0	0	0.000405047	0.000135016	#DIV/0!	0.18695	0.000233854	#DIV/0!	0	0	0		0	0	0	0	0	0	0	#DIV/0!	#DIV/0!		2605.8	2943.2	0	0.000967579	0.000858542	0	0.000608707	#DIV/0!	0.0587663		0	0
1003	5569	tr|A0A0J0XFE4|A0A0J0XFE4_9TREE	60.38	0	0	0	0	0	0	0	0		0	0	0	0	0	0	0	#DIV/0!	#DIV/0!	0	#DIV/0!	659.23	0	0		0	0	0	0	0	0	0	#DIV/0!	#DIV/0!		0	0	0	0	0	0	0	#DIV/0!	#DIV/0!		0	0
625	14525	tr|A0A0J0XXB3|A0A0J0XXB3_9TREE	60.22	0	0	0	0	0	0	0	0		0	619.19	0	0	0.000171564	0	5.71881e-05	#DIV/0!	0.18695	9.90527e-05	#DIV/0!	0	0	0		0	0	0	0	0	0	0	#DIV/0!	#DIV/0!		0	0	0	0	0	0	0	#DIV/0!	#DIV/0!		0	0
1150	8055	tr|A0A0J0XID0|A0A0J0XID0_9TREE	60.21	0	0	0	0	0	0	0	0		394.34	0	0	7.67041e-05	0	0	2.5568e-05	#DIV/0!	0.18695	4.42852e-05	#DIV/0!	29860	0	0		0	0	0	0	0	0	0	#DIV/0!	#DIV/0!		0	0	0	0	0	0	0	#DIV/0!	#DIV/0!		0	0
694	14535	tr|A0A0J0XEG3|A0A0J0XEG3_9TREE	60.12	0	0	0	0	0	0	0	0		0	867.37	0	0	0.00024033	0	8.01099e-05	#DIV/0!	0.18695	0.000138754	#DIV/0!	0	0	0		0	0	0	0	0	0	0	#DIV/0!	#DIV/0!		0	0	0	0	0	0	0	#DIV/0!	#DIV/0!		0	0
629	14573	tr|A0A0J0XEL5|A0A0J0XEL5_9TREE	59.73	0	0	0	0	0	0	0	0		0	665.1	0	0	0.000184285	0	6.14283e-05	#DIV/0!	0.18695	0.000106397	#DIV/0!	0	0	0		0	0	0	0	0	0	0	#DIV/0!	#DIV/0!		0	0	0	0	0	0	0	#DIV/0!	#DIV/0!		0	0
768	8041	tr|A0A0J0XTR1|A0A0J0XTR1_9TREE	59.50	0	0	0	0	0	0	0	0		742.58	0	0	0.000144441	0	0	4.81471e-05	#DIV/0!	0.18695	8.33932e-05	#DIV/0!	723.55	0	0		0	0	0	0	0	0	0	#DIV/0!	#DIV/0!		0	0	0	0	0	0	0	#DIV/0!	#DIV/0!		0	0
820	2383	tr|A0A0J1BBB9|A0A0J1BBB9_9TREE	59.26	0	0	0	0	0	0	0	0		0	0	0	0	0	0	0	#DIV/0!	#DIV/0!	0	#DIV/0!	760.81	0	0		0	0	1746.5	0	0	0.000408148	0.000136049	#DIV/0!	0.18695		0	0	0	0	0	0	0	#DIV/0!	#DIV/0!		0	0
1136	21474	tr|A0A0J0XD98|A0A0J0XD98_9TREE	59.23	0	0	0	0	0	0	0	0		0	1495	0	0	0.000414233	0	0.000138078	#DIV/0!	0.18695	0.000239157	#DIV/0!	0	0	0		0	0	0	0	0	0	0	#DIV/0!	#DIV/0!		0	0	0	0	0	0	0	#DIV/0!	#DIV/0!		0	0
984	589	tr|A0A0J1ATB5|A0A0J1ATB5_9TREE	59.06	0	0	0	0	0	0	0	0		187.95	0	0	3.65587e-05	0	0	1.21862e-05	#DIV/0!	0.18695	2.11072e-05	#DIV/0!	0	0	0		0	0	0	0	0	0	0	#DIV/0!	#DIV/0!		0	0	0	0	0	0	0	#DIV/0!	#DIV/0!		2622.8	0
670	3711	tr|A0A0J0XN78|A0A0J0XN78_9TREE	58.66	0	0	0	0	0	0	0	0		0	0	0	0	0	0	0	#DIV/0!	#DIV/0!	0	#DIV/0!	0	0	0		0	0	0	0	0	0	0	#DIV/0!	#DIV/0!		0	0	0	0	0	0	0	#DIV/0!	#DIV/0!		0	0
1043	1682	tr|A0A0J1AV35|A0A0J1AV35_9TREE	58.27	0	0	0	0	0	0	0	0		0	0	0	0	0	0	0	#DIV/0!	#DIV/0!	0	#DIV/0!	0	0	0		0	0	0	0	0	0	0	#DIV/0!	#DIV/0!		0	0	0	0	0	0	0	#DIV/0!	#DIV/0!		0	0
1024	1138	tr|A0A0J0XJV7|A0A0J0XJV7_9TREE	58.20	0	0	0	0	0	0	0	0		0	0	0	0	0	0	0	#DIV/0!	#DIV/0!	0	#DIV/0!	0	0	0		0	0	0	0	0	0	0	#DIV/0!	#DIV/0!		0	0	0	0	0	0	0	#DIV/0!	#DIV/0!		0	0
1073	36136	tr|A0A0J1B4W2|A0A0J1B4W2_9TREE	58.16	0	0	0	0	0	0	0	0		0	0	0	0	0	0	0	#DIV/0!	#DIV/0!	0	#DIV/0!	6197.8	0	0		0	0	0	0	0	0	0	#DIV/0!	#DIV/0!		1541.5	0	0	0.000572386	0	0	0.000190795	#DIV/0!	0.18695		0	0
761	6928	tr|A0A0J0XTN1|A0A0J0XTN1_9TREE	57.95	0	0	0	0	0	0	0	0		0	0	0	0	0	0	0	#DIV/0!	#DIV/0!	0	#DIV/0!	723.55	9170.1	547.89		0	0	0	0	0	0	0	#DIV/0!	#DIV/0!		0	0	0	0	0	0	0	#DIV/0!	#DIV/0!		0	0
566	14574	tr|A0A0J1B399|A0A0J1B399_9TREE	57.73	0	0	0	0	0	0	0	0		1197.2	0	0	0.000232871	0	0	7.76235e-05	#DIV/0!	0.18695	0.000134448	#DIV/0!	0	0	0		0	0	0	0	0	0	0	#DIV/0!	#DIV/0!		0	0	1079.1	0	0	0.00163431	0.000544771	#DIV/0!	0.18695		0	0
1179	68925	tr|A0A0J1B8D2|A0A0J1B8D2_9TREE	57.69	0	0	0	0	0	0	0	0		0	0	0	0	0	0	0	#DIV/0!	#DIV/0!	0	#DIV/0!	0	0	0		0	0	0	0	0	0	0	#DIV/0!	#DIV/0!		0	0	0	0	0	0	0	#DIV/0!	#DIV/0!		0	0
451	7054	tr|A0A0J1BB86|A0A0J1BB86_9TREE	57.14	0	0	0	0	0	0	0	0		0	0	0	0	0	0	0	#DIV/0!	#DIV/0!	0	#DIV/0!	760.81	0	0		0	0	0	0	0	0	0	#DIV/0!	#DIV/0!		0	1243	0	0	0.000362588	0	0.000120863	#DIV/0!	0.18695		0	0
1137	21496	tr|A0A0J0XLE5|A0A0J0XLE5_9TREE	57.06	0	0	0	0	0	0	0	0		0	0	0	0	0	0	0	#DIV/0!	#DIV/0!	0	#DIV/0!	0	0	0		0	0	0	0	0	0	0	#DIV/0!	#DIV/0!		0	0	0	0	0	0	0	#DIV/0!	#DIV/0!		0	0
1180	68927	tr|A0A0J0XQ59|A0A0J0XQ59_9TREE	57.04	0	0	0	0	0	0	0	0		0	0	0	0	0	0	0	#DIV/0!	#DIV/0!	0	#DIV/0!	1543.1	0	0		0	0	0	0	0	0	0	#DIV/0!	#DIV/0!		0	0	0	0	0	0	0	#DIV/0!	#DIV/0!		0	0
841	14586	tr|A0A0J1B7R3|A0A0J1B7R3_9TREE	56.84	0	0	0	0	0	0	0	0		0	0	0	0	0	0	0	#DIV/0!	#DIV/0!	0	#DIV/0!	0	0	0		0	0	0	0	0	0	0	#DIV/0!	#DIV/0!		0	0	0	0	0	0	0	#DIV/0!	#DIV/0!		0	0
1049	2355	tr|A0A0J0XN86|A0A0J0XN86_9TREE	56.56	0	153.97	0	0	0.000139171	0	4.63902e-05	8.03503e-05		755.93	0	0	0.000147038	0	0	4.90127e-05	1.05653	0.485432	8.48924e-05	1.05653	0	0	0		0	0	0	0	0	0	0	0	0.18695		0	0	0	0	0	0	0	0	0.18695		0	0
1083	14580	tr|A0A0J0XPR9|A0A0J0XPR9_9TREE	56.49	0	0	0	0	0	0	0	0		0	0	0	0	0	0	0	#DIV/0!	#DIV/0!	0	#DIV/0!	0	0	0		0	0	0	0	0	0	0	#DIV/0!	#DIV/0!		0	0	0	0	0	0	0	#DIV/0!	#DIV/0!		0	0
766	5000	tr|A0A0J1BCJ4|A0A0J1BCJ4_9TREE	56.38	0	0	0	0	0	0	0	0		0	0	0	0	0	0	0	#DIV/0!	#DIV/0!	0	#DIV/0!	760.81	0	0		0	0	0	0	0	0	0	#DIV/0!	#DIV/0!		0	0	0	0	0	0	0	#DIV/0!	#DIV/0!		0	0
1173	21554	tr|A0A0J0XF02|A0A0J0XF02_9TREE	56.22	0	0	0	0	0	0	0	0		0	0	0	0	0	0	0	#DIV/0!	#DIV/0!	0	#DIV/0!	0	0	0		0	0	0	0	0	0	0	#DIV/0!	#DIV/0!		0	0	0	0	0	0	0	#DIV/0!	#DIV/0!		0	0
916	5985	tr|A0A0J1BBI1|A0A0J1BBI1_9TREE	56.22	0	0	0	0	0	0	0	0		0	0	0	0	0	0	0	#DIV/0!	#DIV/0!	0	#DIV/0!	760.81	0	0		3810.5	0	0	0.00170964	0	0	0.000569881	#DIV/0!	0.18695		0	0	0	0	0	0	0	#DIV/0!	#DIV/0!		0	864.14
1168	14570	tr|A0A0J1AV09|A0A0J1AV09_9TREE	56.09	0	0	0	0	0	0	0	0		0	0	0	0	0	0	0	#DIV/0!	#DIV/0!	0	#DIV/0!	0	0	0		0	0	0	0	0	0	0	#DIV/0!	#DIV/0!		0	0	0	0	0	0	0	#DIV/0!	#DIV/0!		0	0
606	3455	tr|A0A0J0XCY6|A0A0J0XCY6_9TREE	55.97	0	0	0	0	0	0	0	0		386.79	0	0	7.52356e-05	0	0	2.50785e-05	#DIV/0!	0.18695	4.34373e-05	#DIV/0!	0	0	0		1846.5	0	1621.9	0.000828463	0	0.00037903	0.000402498	#DIV/0!	0.0840322		0	0	358.34	0	0	0.000542712	0.000180904	#DIV/0!	0.18695		0	0
545	1172	tr|A0A0J0XEB9|A0A0J0XEB9_9TREE	55.64	0	0	3859.3	0	0	0.00531126	0.00177042	0.00306645		1341.5	2932.5	0	0.000260939	0.000812533	0	0.000357824	0.202113	0.236684	0.00041484	0.135283	0	1135.4	0		7979.5	0	11214	0.00358014	0	0.00262066	0.00206693	1.16748	0.446477		3652	2750	0	0.00135605	0.000802185	0	0.000719412	0.406352	0.296662		0	0
826	4793	tr|A0A0J0XTQ2|A0A0J0XTQ2_9TREE	55.54	0	0	0	0	0	0	0	0		0	0	0	0	0	0	0	#DIV/0!	#DIV/0!	0	#DIV/0!	723.55	0	0		0	0	0	0	0	0	0	#DIV/0!	#DIV/0!		0	0	0	0	0	0	0	#DIV/0!	#DIV/0!		0	0
825	11585	tr|A0A0J1AXC2|A0A0J1AXC2_9TREE	55.45	0	0	0	0	0	0	0	0		0	0	0	0	0	0	0	#DIV/0!	#DIV/0!	0	#DIV/0!	0	0	0		0	0	607.78	0	0	0.000142035	4.73451e-05	#DIV/0!	0.18695		0	0	0	0	0	0	0	#DIV/0!	#DIV/0!		0	0
978	1913	tr|A0A0J0XUR3|A0A0J0XUR3_9TREE	55.17	0	0	0	0	0	0	0	0		0	0	0	0	0	0	0	#DIV/0!	#DIV/0!	0	#DIV/0!	9467.3	0	0		0	0	0	0	0	0	0	#DIV/0!	#DIV/0!		0	0	0	0	0	0	0	#DIV/0!	#DIV/0!		0	0
1054	21465	tr|A0A0J0XXS1|A0A0J0XXS1_9TREE	55.15	0	0	0	0	0	0	0	0		0	0	0	0	0	0	0	#DIV/0!	#DIV/0!	0	#DIV/0!	0	0	0		0	0	0	0	0	0	0	#DIV/0!	#DIV/0!		0	0	0	0	0	0	0	#DIV/0!	#DIV/0!		0	0
649	4811	tr|A0A0J0XLV0|A0A0J0XLV0_9TREE	54.96	0	0	0	0	0	0	0	0		0	0	0	0	0	0	0	#DIV/0!	#DIV/0!	0	#DIV/0!	0	0	0		0	510.08	0	0	0.000221292	0	7.37641e-05	#DIV/0!	0.18695		0	430.51	0	0	0.000125581	0	4.18605e-05	#DIV/0!	0.18695		0	0
720	1064	tr|A0A0J0XRJ4|A0A0J0XRJ4_9TREE	54.76	2681.2	0	2194	0.00255858	0	0.00301943	0.00185934	0.00162664		2021.4	2884.3	0	0.000393188	0.000799178	0	0.000397455	0.213762	0.102576	0.000399606	0.245664	1553.5	5998.9	1069.5		5484.5	2021.6	2449.9	0.00246071	0.000877048	0.000572529	0.00130343	0.701018	0.320904		0	1405.2	0	0	0.000409902	0	0.000136634	0.0734853	0.0718354		0	1194.6
1011	7267	tr|A0A0J0XE41|A0A0J0XE41_9TREE	54.73	0	0	0	0	0	0	0	0		3364	2137	0	0.000654341	0.000592117	0	0.000415486	#DIV/0!	0.0585534	0.000361164	#DIV/0!	2626.9	0	0		3656.3	0	18575	0.00164046	0	0.00434089	0.00199378	#DIV/0!	0.095133		0	0	0	0	0	0	0	#DIV/0!	#DIV/0!		0	0
1055	3907	tr|A0A0J0XTU4|A0A0J0XTU4_9TREE	53.82	0	0	0	0	0	0	0	0		0	0	0	0	0	0	0	#DIV/0!	#DIV/0!	0	#DIV/0!	723.55	0	0		0	0	0	0	0	0	0	#DIV/0!	#DIV/0!		0	0	0	0	0	0	0	#DIV/0!	#DIV/0!		0	0
994	15146	tr|A0A0J0XXD1|A0A0J0XXD1_9TREE	53.53	0	0	0	0	0	0	0	0		0	0	0	0	0	0	0	#DIV/0!	#DIV/0!	0	#DIV/0!	4969.7	0	0		0	0	0	0	0	0	0	#DIV/0!	#DIV/0!		0	0	0	0	0	0	0	#DIV/0!	#DIV/0!		0	0
1109	1830	tr|A0A0J0XV31|A0A0J0XV31_9TREE	53.49	0	0	0	0	0	0	0	0		0	0	0	0	0	0	0	#DIV/0!	#DIV/0!	0	#DIV/0!	9590	0	0		0	0	0	0	0	0	0	#DIV/0!	#DIV/0!		0	0	0	0	0	0	0	#DIV/0!	#DIV/0!		0	0
919	2556	tr|A0A0J0XFE3|A0A0J0XFE3_9TREE	53.47	0	0	0	0	0	0	0	0		885.68	0	0	0.000172276	0	0	5.74253e-05	#DIV/0!	0.18695	9.94636e-05	#DIV/0!	659.23	0	0		0	0	0	0	0	0	0	#DIV/0!	#DIV/0!		0	0	0	0	0	0	0	#DIV/0!	#DIV/0!		0	0
1041	2200	tr|A0A0J0XWM2|A0A0J0XWM2_9TREE	53.31	0	0	0	0	0	0	0	0		0	0	0	0	0	0	0	#DIV/0!	#DIV/0!	0	#DIV/0!	468.81	0	0		0	0	0	0	0	0	0	#DIV/0!	#DIV/0!		0	0	0	0	0	0	0	#DIV/0!	#DIV/0!		0	0
842	11692	tr|A0A0J0XGX8|A0A0J0XGX8_9TREE	53.27	0	0	0	0	0	0	0	0		0	0	0	0	0	0	0	#DIV/0!	#DIV/0!	0	#DIV/0!	0	0	0		0	0	0	0	0	0	0	#DIV/0!	#DIV/0!		0	0	0	0	0	0	0	#DIV/0!	#DIV/0!		0	0
967	11049	tr|A0A0J0XXC1|A0A0J0XXC1_9TREE	53.24	0	0	0	0	0	0	0	0		0	0	0	0	0	0	0	#DIV/0!	#DIV/0!	0	#DIV/0!	0	847.97	0		0	0	0	0	0	0	0	#DIV/0!	#DIV/0!		0	0	0	0	0	0	0	#DIV/0!	#DIV/0!		0	0
1132	14751	tr|A0A0J0XTL0|A0A0J0XTL0_9TREE	52.97	0	0	0	0	0	0	0	0		0	0	0	0	0	0	0	#DIV/0!	#DIV/0!	0	#DIV/0!	723.55	0	0		0	0	0	0	0	0	0	#DIV/0!	#DIV/0!		0	0	0	0	0	0	0	#DIV/0!	#DIV/0!		0	0
812	15158	tr|A0A0J0XVS6|A0A0J0XVS6_9TREE	52.86	0	0	0	0	0	0	0	0		0	0	0	0	0	0	0	#DIV/0!	#DIV/0!	0	#DIV/0!	0	0	0		0	0	0	0	0	0	0	#DIV/0!	#DIV/0!		0	0	0	0	0	0	0	#DIV/0!	#DIV/0!		0	0
1032	2538	tr|A0A0J0XP32|A0A0J0XP32_9TREE	52.72	0	0	0	0	0	0	0	0		0	0	0	0	0	0	0	#DIV/0!	#DIV/0!	0	#DIV/0!	0	0	0		0	0	0	0	0	0	0	#DIV/0!	#DIV/0!		0	0	0	0	0	0	0	#DIV/0!	#DIV/0!		0	0
727	878	tr|A0A0J0XJJ1|A0A0J0XJJ1_9TREE	52.59	0	918.54	0	0	0.000830252	0	0.000276751	0.000479346		0	0	0	0	0	0	0	0	0.18695	0	0	0	0	543.92		0	810.97	0	0	0.00035183	0	0.000117277	0.423763	0.311905		0	0	0	0	0	0	0	0	0.18695		0	0
1115	5730	tr|A0A0J0XQY1|A0A0J0XQY1_9TREE	52.49	0	0	0	0	0	0	0	0		0	0	0	0	0	0	0	#DIV/0!	#DIV/0!	0	#DIV/0!	1836.9	0	0		0	0	0	0	0	0	0	#DIV/0!	#DIV/0!		0	0	0	0	0	0	0	#DIV/0!	#DIV/0!		0	0
1087	14575	tr|A0A0J0XYX2|A0A0J0XYX2_9TREE	52.49	0	0	0	0	0	0	0	0		0	0	0	0	0	0	0	#DIV/0!	#DIV/0!	0	#DIV/0!	13270	0	0		0	0	0	0	0	0	0	#DIV/0!	#DIV/0!		0	0	0	0	0	0	0	#DIV/0!	#DIV/0!		0	0
441	1587	tr|A0A0J1AT06|A0A0J1AT06_9TREE	52.38	894.08	0	0	0.000853191	0	0	0.000284397	0.00049259		2242.8	4000.3	0	0.000436253	0.0011084	0	0.000514884	1.81044	0.31014	0.000558367	1.13353	0	2026.6	680.51		1234.3	5683.6	32539	0.000553789	0.00246576	0.0076042	0.00354125	12.4518	0.100003		801.7	4610.9	0	0.000297685	0.00134502	0	0.000547567	1.92536	0.312317		0	0
1094	4712	tr|A0A0J0XQF4|A0A0J0XQF4_9TREE	52.15	0	0	0	0	0	0	0	0		0	0	0	0	0	0	0	#DIV/0!	#DIV/0!	0	#DIV/0!	1836.9	0	0		0	0	0	0	0	0	0	#DIV/0!	#DIV/0!		0	0	0	0	0	0	0	#DIV/0!	#DIV/0!		0	0
298	1040	tr|A0A0J0XZ20|A0A0J0XZ20_9TREE	52.13	1396.4	1551.5	4822.5	0.00133254	0.00140237	0.00663683	0.00312391	0.00304248		0	4412.6	0	0	0.00122264	0	0.000407546	0.13046	0.103218	0.00070589	0.232012	0	8107.9	0		7077.8	4018.1	2815.2	0.00317557	0.00174321	0.000657898	0.00185889	0.595052	0.271174		0	0	0	0	0	0	0	0	0.0749807		0	0
828	14527	tr|A0A0J0XKF9|A0A0J0XKF9_9TREE	52.09	0	0	0	0	0	0	0	0		0	0	0	0	0	0	0	#DIV/0!	#DIV/0!	0	#DIV/0!	0	0	0		0	0	0	0	0	0	0	#DIV/0!	#DIV/0!		0	0	0	0	0	0	0	#DIV/0!	#DIV/0!		0	0
1129	16178	tr|A0A0J0XKK9|A0A0J0XKK9_9TREE	51.87	0	0	0	0	0	0	0	0		0	0	0	0	0	0	0	#DIV/0!	#DIV/0!	0	#DIV/0!	0	0	0		0	0	0	0	0	0	0	#DIV/0!	#DIV/0!		0	0	0	0	0	0	0	#DIV/0!	#DIV/0!		0	0
878	563	tr|A0A0J1AW28|A0A0J1AW28_9TREE	51.58	0	0	0	0	0	0	0	0		197.18	0	0	3.8354e-05	0	0	1.27847e-05	#DIV/0!	0.18695	2.21437e-05	#DIV/0!	0	2008.7	0		0	0	3566.2	0	0	0.000833403	0.000277801	#DIV/0!	0.18695		0	0	0	0	0	0	0	#DIV/0!	#DIV/0!		0	0
758	15190	tr|A0A0J0XC28|A0A0J0XC28_9TREE	51.53	0	0	0	0	0	0	0	0		0	0	0	0	0	0	0	#DIV/0!	#DIV/0!	0	#DIV/0!	0	0	0		0	0	0	0	0	0	0	#DIV/0!	#DIV/0!		0	0	0	0	0	0	0	#DIV/0!	#DIV/0!		0	0
1123	14537	tr|A0A0J0XBT0|A0A0J0XBT0_9TREE	51.48	0	0	0	0	0	0	0	0		0	0	0	0	0	0	0	#DIV/0!	#DIV/0!	0	#DIV/0!	0	0	0		0	0	0	0	0	0	0	#DIV/0!	#DIV/0!		0	0	0	0	0	0	0	#DIV/0!	#DIV/0!		0	0
604	145	tr|A0A0J0XRC6|A0A0J0XRC6_9TREE	51.30	726.95	840.18	935.89	0.000693704	0.000759424	0.00128799	0.000913707	0.000325802		1941.4	1049.3	870.51	0.000377627	0.000290739	0.000500273	0.000389546	0.426336	0.0284438	0.000105275	0.323124	1836.9	0	0		0	0	2752.1	0	0	0.000643152	0.000214384	0.234631	0.0351474		1234.8	854.39	0	0.000458503	0.000249229	0	0.000235911	0.258191	0.0210752		0	0
1058	79	tr|A0A0J0XR40|A0A0J0XR40_9TREE	51.29	0	0	0	0	0	0	0	0		0	0	0	0	0	0	0	#DIV/0!	#DIV/0!	0	#DIV/0!	1836.9	0	0		0	0	0	0	0	0	0	#DIV/0!	#DIV/0!		0	0	0	0	0	0	0	#DIV/0!	#DIV/0!		0	0
645	1193	tr|A0A0J0XFC1|A0A0J0XFC1_9TREE	51.17	0	0	0	0	0	0	0	0		0	0	0	0	0	0	0	#DIV/0!	#DIV/0!	0	#DIV/0!	0	0	0		0	2529.2	0	0	0.00109726	0	0.000365755	#DIV/0!	0.18695		0	0	0	0	0	0	0	#DIV/0!	#DIV/0!		0	0
1005	4933	tr|A0A0J0XBY7|A0A0J0XBY7_9TREE	51.06	0	0	0	0	0	0	0	0		0	0	0	0	0	0	0	#DIV/0!	#DIV/0!	0	#DIV/0!	13270	0	0		0	0	0	0	0	0	0	#DIV/0!	#DIV/0!		0	0	0	0	0	0	0	#DIV/0!	#DIV/0!		0	0
1121	21498	tr|A0A0J0XVJ8|A0A0J0XVJ8_9TREE	51.03	0	0	0	0	0	0	0	0		0	0	0	0	0	0	0	#DIV/0!	#DIV/0!	0	#DIV/0!	1902.7	0	0		0	0	0	0	0	0	0	#DIV/0!	#DIV/0!		0	0	0	0	0	0	0	#DIV/0!	#DIV/0!		0	0
979	1353	tr|A0A0J1B5E7|A0A0J1B5E7_9TREE	51.02	0	0	0	0	0	0	0	0		0	0	0	0	0	0	0	#DIV/0!	#DIV/0!	0	#DIV/0!	6197.8	0	0		0	5821.6	0	0	0.00252563	0	0.000841878	#DIV/0!	0.18695		0	0	0	0	0	0	0	#DIV/0!	#DIV/0!		0	0
547	899	tr|A0A0J0XJB8|A0A0J0XJB8_9TREE	51.01	0	0	0	0	0	0	0	0		0	0	0	0	0	0	0	#DIV/0!	#DIV/0!	0	#DIV/0!	9995.2	0	0		0	3722.8	0	0	0.00161509	0	0.000538365	#DIV/0!	0.18695		0	0	0	0	0	0	0	#DIV/0!	#DIV/0!		0	0
427	909	tr|A0A0J1AUL5|A0A0J1AUL5_9TREE	50.97	0	0	0	0	0	0	0	0		0	0	0	0	0	0	0	#DIV/0!	#DIV/0!	0	#DIV/0!	0	0	0		1221.2	0	5757.1	0.000547912	0	0.00134541	0.000631106	#DIV/0!	0.0907307		0	0	0	0	0	0	0	#DIV/0!	#DIV/0!		0	0
782	7209	tr|A0A0J0XZT6|A0A0J0XZT6_9TREE	50.60	0	0	0	0	0	0	0	0		0	0	0	0	0	0	0	#DIV/0!	#DIV/0!	0	#DIV/0!	0	0	0		0	0	0	0	0	0	0	#DIV/0!	#DIV/0!		0	1455.8	0	0	0.000424662	0	0.000141554	#DIV/0!	0.18695		0	0
772	3937	tr|A0A0J1AUM3|A0A0J1AUM3_9TREE	50.58	1438.1	0	0	0.00137233	0	0	0.000457444	0.000792316		0	0	0	0	0	0	0	0	0.18695	0	0	0	0	0		0	6937.2	0	0	0.00300962	0	0.00100321	2.19307	0.323282		0	0	0	0	0	0	0	0	0.18695		0	0
1141	21476	tr|A0A0J1B538|A0A0J1B538_9TREE	50.46	0	0	0	0	0	0	0	0		0	0	0	0	0	0	0	#DIV/0!	#DIV/0!	0	#DIV/0!	6197.8	0	0		0	0	0	0	0	0	0	#DIV/0!	#DIV/0!		0	0	0	0	0	0	0	#DIV/0!	#DIV/0!		0	0
226	1056	tr|A0A0J0XYP6|A0A0J0XYP6_9TREE	50.36	1754.9	0	0	0.00167464	0	0	0.000558214	0.000966855		11086	3344.9	5319.9	0.00215637	0.0009268	0.00305729	0.00204682	3.66673	0.0741152	0.00106946	1.10612	13270	2148.2	0		1678.5	2469.9	7127	0.000753087	0.00107154	0.00166554	0.00116339	2.08413	0.19178		5840.5	5826.3	6820	0.00216868	0.00169955	0.010329	0.00473241	8.47777	0.108877		0	2092.2
404	874	tr|A0A0J0XNR4|A0A0J0XNR4_9TREE	50.26	0	0	0	0	0	0	0	0		0	0	0	0	0	0	0	#DIV/0!	#DIV/0!	0	#DIV/0!	0	0	0		0	15313	0	0	0.00664337	0	0.00221446	#DIV/0!	0.18695		0	0	0	0	0	0	0	#DIV/0!	#DIV/0!		0	0
1178	21482	tr|A0A0J0XJW7|A0A0J0XJW7_9TREE	50.24	0	0	0	0	0	0	0	0		0	0	0	0	0	0	0	#DIV/0!	#DIV/0!	0	#DIV/0!	0	0	0		0	0	0	0	0	0	0	#DIV/0!	#DIV/0!		0	0	0	0	0	0	0	#DIV/0!	#DIV/0!		0	0
624	6932	tr|A0A0J0XN40|A0A0J0XN40_9TREE	50.12	0	0	0	0	0	0	0	0		0	0	0	0	0	0	0	#DIV/0!	#DIV/0!	0	#DIV/0!	0	0	0		0	0	0	0	0	0	0	#DIV/0!	#DIV/0!		0	0	0	0	0	0	0	#DIV/0!	#DIV/0!		0	0
1053	2990	tr|A0A0J1B162|A0A0J1B162_9TREE	50.11	0	0	0	0	0	0	0	0		0	0	0	0	0	0	0	#DIV/0!	#DIV/0!	0	#DIV/0!	1796.1	0	0		0	0	0	0	0	0	0	#DIV/0!	#DIV/0!		0	0	0	0	0	0	0	#DIV/0!	#DIV/0!		0	0
1175	44275	tr|A0A0J0XIZ2|A0A0J0XIZ2_9TREE	50.10	0	0	0	0	0	0	0	0		0	0	0	0	0	0	0	#DIV/0!	#DIV/0!	0	#DIV/0!	9995.2	0	0		0	0	0	0	0	0	0	#DIV/0!	#DIV/0!		0	0	0	0	0	0	0	#DIV/0!	#DIV/0!		0	0
676	6985	tr|A0A0J0XM90|A0A0J0XM90_9TREE	49.03	0	597.92	0	0	0.000540449	0	0.00018015	0.000312028		0	0	0	0	0	0	0	0	0.18695	0	0	0	0	0		0	0	0	0	0	0	0	0	0.18695		0	0	0	0	0	0	0	0	0.18695		0	0
882	927	tr|A0A0J0XME4|A0A0J0XME4_9TREE	48.97	0	0	0	0	0	0	0	0		0	0	0	0	0	0	0	#DIV/0!	#DIV/0!	0	#DIV/0!	0	0	0		0	0	0	0	0	0	0	#DIV/0!	#DIV/0!		0	0	0	0	0	0	0	#DIV/0!	#DIV/0!		0	0
750	3525	tr|A0A0J0XDH4|A0A0J0XDH4_9TREE	48.92	0	0	0	0	0	0	0	0		0	0	0	0	0	0	0	#DIV/0!	#DIV/0!	0	#DIV/0!	0	0	0		0	0	0	0	0	0	0	#DIV/0!	#DIV/0!		0	0	0	0	0	0	0	#DIV/0!	#DIV/0!		0	0
1119	15414	tr|A0A0J0XCX2|A0A0J0XCX2_9TREE	48.86	0	0	0	0	0	0	0	0		0	685.05	0	0	0.000189813	0	6.32709e-05	#DIV/0!	0.18695	0.000109588	#DIV/0!	16574	0	0		0	0	0	0	0	0	0	#DIV/0!	#DIV/0!		0	0	0	0	0	0	0	#DIV/0!	#DIV/0!		0	0
1107	11062	tr|A0A0J0XNP8|A0A0J0XNP8_9TREE	48.85	0	0	0	0	0	0	0	0		0	0	0	0	0	0	0	#DIV/0!	#DIV/0!	0	#DIV/0!	0	0	0		0	0	0	0	0	0	0	#DIV/0!	#DIV/0!		0	0	0	0	0	0	0	#DIV/0!	#DIV/0!		0	0
869	355	tr|A0A0J1AVF9|A0A0J1AVF9_9TREE	48.80	9481.2	342.79	0	0.00904759	0.000309842	0	0.00311915	0.00513652		0	2822.4	0	0	0.000782027	0	0.000260676	0.0835728	0.195669	0.000451503	0.0879006	0	0	0		0	0	1833.9	0	0	0.000428573	0.000142858	0.0458003	0.186425		0	0	0	0	0	0	0	0	0.17612		0	0
912	1563	tr|A0A0J0XRR0|A0A0J0XRR0_9TREE	48.74	0	0	10394	0	0	0.0143045	0.00476815	0.00825868		0	0	0	0	0	0	0	0	0.18695	0	0	641.18	1228.4	0		0	0	0	0	0	0	0	0	0.18695		0	0	0	0	0	0	0	0	0.18695		0	0
803	5548	tr|A0A0J1B777|A0A0J1B777_9TREE	48.73	0	0	0	0	0	0	0	0		0	0	0	0	0	0	0	#DIV/0!	#DIV/0!	0	#DIV/0!	0	0	0		0	0	704.71	0	0	0.000164687	5.48957e-05	#DIV/0!	0.18695		0	0	0	0	0	0	0	#DIV/0!	#DIV/0!		0	0
731	1000	tr|A0A0J0XY00|A0A0J0XY00_9TREE	48.62	0	831.74	0	0	0.000751795	0	0.000250598	0.000434049		0	0	0	0	0	0	0	0	0.18695	0	0	690.76	0	0		1846.1	0	0	0.000828283	0	0	0.000276094	1.10174	0.474383		0	0	0	0	0	0	0	0	0.18695		0	0
1170	14528	tr|A0A0J0XCT1|A0A0J0XCT1_9TREE	48.44	0	0	0	0	0	0	0	0		0	0	0	0	0	0	0	#DIV/0!	#DIV/0!	0	#DIV/0!	16574	0	0		0	0	0	0	0	0	0	#DIV/0!	#DIV/0!		0	0	0	0	0	0	0	#DIV/0!	#DIV/0!		0	0
734	1919	tr|A0A0J0XTA4|A0A0J0XTA4_9TREE	48.12	0	0	1190.3	0	0	0.00163812	0.000546039	0.000945768		0	0	0	0	0	0	0	0	0.18695	0	0	723.55	0	0		1446.7	25922	0	0.000649086	0.011246	0	0.00396502	7.26141	0.203067		0	0	0	0	0	0	0	0	0.18695		0	0
450	6986	tr|A0A0J0XD39|A0A0J0XD39_9TREE	47.87	0	0	0	0	0	0	0	0		3512.3	0	0	0.000683187	0	0	0.000227729	#DIV/0!	0.18695	0.000394438	#DIV/0!	0	0	1302.6		0	0	0	0	0	0	0	#DIV/0!	#DIV/0!		2734.3	2482.5	0	0.00101529	0.000724154	0	0.000579816	#DIV/0!	0.0635692		0	1363.6
1135	14581	tr|A0A0J0XI26|A0A0J0XI26_9TREE	47.82	0	0	0	0	0	0	0	0		553.7	0	0	0.000107702	0	0	3.59006e-05	#DIV/0!	0.18695	6.21816e-05	#DIV/0!	725.79	0	0		0	0	0	0	0	0	0	#DIV/0!	#DIV/0!		0	0	0	0	0	0	0	#DIV/0!	#DIV/0!		0	0
1140	22180	tr|A0A0J0XQ56|A0A0J0XQ56_9TREE	47.79	0	0	0	0	0	0	0	0		0	0	0	0	0	0	0	#DIV/0!	#DIV/0!	0	#DIV/0!	1543.1	0	0		17443	3519.8	0	0.00782609	0.00152702	0	0.00311771	#DIV/0!	0.131462		0	0	0	0	0	0	0	#DIV/0!	#DIV/0!		0	0
1164	8100	tr|A0A0J0XLW9|A0A0J0XLW9_9TREE	47.70	0	0	0	0	0	0	0	0		0	0	0	0	0	0	0	#DIV/0!	#DIV/0!	0	#DIV/0!	0	0	0		0	0	0	0	0	0	0	#DIV/0!	#DIV/0!		0	0	0	0	0	0	0	#DIV/0!	#DIV/0!		0	0
931	6311	tr|A0A0J0XDN0|A0A0J0XDN0_9TREE	47.66	0	0	0	0	0	0	0	0		0	0	0	0	0	0	0	#DIV/0!	#DIV/0!	0	#DIV/0!	0	0	0		0	0	0	0	0	0	0	#DIV/0!	#DIV/0!		0	0	0	0	0	0	0	#DIV/0!	#DIV/0!		0	0
492	789	tr|A0A0J1B2U1|A0A0J1B2U1_9TREE	47.61	1631.5	1919.3	2397.4	0.00155689	0.00173482	0.00329936	0.00219702	0.000958787		749.35	1371.6	0	0.000145758	0.000380041	0	0.000175266	0.0797746	0.0115694	0.000191731	0.199973	0	3041.9	745.76		3103.7	1557.2	3624.8	0.00139253	0.000675573	0.000847098	0.000971733	0.442296	0.0541108		0	1172.5	0	0	0.000342023	0	0.000114008	0.0518919	0.0105499		0	0
759	4298	tr|A0A0J1B740|A0A0J1B740_9TREE	47.22	0	0	0	0	0	0	0	0		0	0	0	0	0	0	0	#DIV/0!	#DIV/0!	0	#DIV/0!	0	0	0		0	1097.6	0	0	0.000476181	0	0.000158727	#DIV/0!	0.18695		0	0	0	0	0	0	0	#DIV/0!	#DIV/0!		0	0
1010	4267	tr|A0A0J0XJQ1|A0A0J0XJQ1_9TREE	47.19	0	0	0	0	0	0	0	0		0	0	0	0	0	0	0	#DIV/0!	#DIV/0!	0	#DIV/0!	0	0	0		0	0	0	0	0	0	0	#DIV/0!	#DIV/0!		0	0	0	0	0	0	0	#DIV/0!	#DIV/0!		0	0
1092	3445	tr|A0A0J0XVV9|A0A0J0XVV9_9TREE	47.18	0	0	0	0	0	0	0	0		263.18	0	0	5.11918e-05	0	0	1.70639e-05	#DIV/0!	0.18695	2.95556e-05	#DIV/0!	0	0	0		0	0	0	0	0	0	0	#DIV/0!	#DIV/0!		0	0	0	0	0	0	0	#DIV/0!	#DIV/0!		0	0
1139	3865	tr|A0A0J1ATN4|A0A0J1ATN4_9TREE	46.82	0	0	0	0	0	0	0	0		0	0	0	0	0	0	0	#DIV/0!	#DIV/0!	0	#DIV/0!	0	0	0		0	2410.9	0	0	0.00104594	0	0.000348647	#DIV/0!	0.18695		0	0	0	0	0	0	0	#DIV/0!	#DIV/0!		0	0
991	14894	tr|A0A0J0XNH9|A0A0J0XNH9_9TREE	46.77	0	466.12	0	0	0.000421318	0	0.000140439	0.000243248		0	0	0	0	0	0	0	0	0.18695	0	0	684.19	726.93	0		0	0	0	0	0	0	0	0	0.18695		0	0	0	0	0	0	0	0	0.18695		0	0
1167	14541	tr|A0A0J1AW99|A0A0J1AW99_9TREE	46.63	0	0	0	0	0	0	0	0		507.46	0	0	9.87074e-05	0	0	3.29025e-05	#DIV/0!	0.18695	5.69887e-05	#DIV/0!	0	0	0		0	0	0	0	0	0	0	#DIV/0!	#DIV/0!		0	0	0	0	0	0	0	#DIV/0!	#DIV/0!		0	0
1152	4936	tr|A0A0J0XSV7|A0A0J0XSV7_9TREE	46.56	0	0	0	0	0	0	0	0		0	0	0	0	0	0	0	#DIV/0!	#DIV/0!	0	#DIV/0!	607.51	0	0		0	0	0	0	0	0	0	#DIV/0!	#DIV/0!		0	0	0	0	0	0	0	#DIV/0!	#DIV/0!		0	0
830	7018	tr|A0A0J0XIC9|A0A0J0XIC9_9TREE	46.34	0	0	0	0	0	0	0	0		0	0	0	0	0	0	0	#DIV/0!	#DIV/0!	0	#DIV/0!	29860	0	0		0	0	0	0	0	0	0	#DIV/0!	#DIV/0!		0	0	0	0	0	0	0	#DIV/0!	#DIV/0!		0	0
872	3898	tr|A0A0J0XH44|A0A0J0XH44_9TREE	46.29	0	694.31	0	0	0.000627574	0	0.000209191	0.00036233		0	972.4	0	0	0.000269431	0	8.98104e-05	0.429322	0.313861	0.000155556	0.429322	0	0	0		0	0	350.43	0	0	8.18937e-05	2.72979e-05	0.130492	0.218601		0	0	0	0	0	0	0	0	0.18695		0	0
1120	4138	tr|A0A0J0XDH8|A0A0J0XDH8_9TREE	46.16	0	0	1088.6	0	0	0.00149816	0.000499385	0.000864961		0	0	0	0	0	0	0	0	0.18695	0	0	0	0	0		0	0	0	0	0	0	0	0	0.18695		0	0	0	0	0	0	0	0	0.18695		0	0
1065	22296	tr|A0A0J0XJ84|A0A0J0XJ84_9TREE	46.09	0	0	0	0	0	0	0	0		0	0	0	0	0	0	0	#DIV/0!	#DIV/0!	0	#DIV/0!	9995.2	0	0		0	0	0	0	0	0	0	#DIV/0!	#DIV/0!		0	0	0	0	0	0	0	#DIV/0!	#DIV/0!		0	0
1069	11702	tr|A0A0J0XL23|A0A0J0XL23_9TREE	46.04	0	0	0	0	0	0	0	0		0	0	0	0	0	0	0	#DIV/0!	#DIV/0!	0	#DIV/0!	0	0	0		0	0	0	0	0	0	0	#DIV/0!	#DIV/0!		0	0	0	0	0	0	0	#DIV/0!	#DIV/0!		0	0
1157	14839	tr|A0A0J1BBS6|A0A0J1BBS6_9TREE	45.89	0	0	0	0	0	0	0	0		0	0	0	0	0	0	0	#DIV/0!	#DIV/0!	0	#DIV/0!	760.81	0	0		0	0	0	0	0	0	0	#DIV/0!	#DIV/0!		0	0	0	0	0	0	0	#DIV/0!	#DIV/0!		0	0
964	7245	tr|A0A0J0XH89|A0A0J0XH89_9TREE	45.85	0	0	0	0	0	0	0	0		0	1224.5	0	0	0.000339283	0	0.000113094	#DIV/0!	0.18695	0.000195885	#DIV/0!	0	0	0		0	0	0	0	0	0	0	#DIV/0!	#DIV/0!		0	2525.7	0	0	0.000736756	0	0.000245585	#DIV/0!	0.18695		0	0
954	6362	tr|A0A0J0XBK6|A0A0J0XBK6_9TREE	45.72	0	0	0	0	0	0	0	0		0	0	0	0	0	0	0	#DIV/0!	#DIV/0!	0	#DIV/0!	2354.4	0	0		0	0	0	0	0	0	0	#DIV/0!	#DIV/0!		0	0	0	0	0	0	0	#DIV/0!	#DIV/0!		0	0
942	5344	tr|A0A0J0XPN1|A0A0J0XPN1_9TREE	45.63	0	0	0	0	0	0	0	0		0	0	1040.6	0	0	0.000598022	0.000199341	#DIV/0!	0.18695	0.000345268	#DIV/0!	0	0	0		0	0	0	0	0	0	0	#DIV/0!	#DIV/0!		0	0	0	0	0	0	0	#DIV/0!	#DIV/0!		0	0
763	325	tr|A0A0J0XSJ9|A0A0J0XSJ9_9TREE	45.63	0	0	0	0	0	0	0	0		2439.4	2308.8	0	0.000474494	0.000639719	0	0.000371404	#DIV/0!	0.0623944	0.000332086	#DIV/0!	0	0	0		0	0	0	0	0	0	0	#DIV/0!	#DIV/0!		0	0	0	0	0	0	0	#DIV/0!	#DIV/0!		0	0
724	1603	tr|A0A0J0XKK0|A0A0J0XKK0_9TREE	45.56	0	0	2307.7	0	0	0.00317591	0.00105864	0.00183361		0	0	0	0	0	0	0	0	0.18695	0	0	0	3071.2	0		5152.8	0	460.1	0.00231189	0	0.000107523	0.000806471	0.761802	0.427788		0	0	0	0	0	0	0	0	0.18695		0	0
881	595	tr|A0A0J0XYY9|A0A0J0XYY9_9TREE	45.51	0	0	0	0	0	0	0	0		0	0	0	0	0	0	0	#DIV/0!	#DIV/0!	0	#DIV/0!	13270	1424.9	0		1142.9	12848	0	0.000512781	0.00557396	0	0.00202891	#DIV/0!	0.158831		0	0	0	0	0	0	0	#DIV/0!	#DIV/0!		0	0
488	1876	tr|A0A0J0XEW3|A0A0J0XEW3_9TREE	45.40	0	0	0	0	0	0	0	0		0	0	997.77	0	0	0.000573408	0.000191136	#DIV/0!	0.18695	0.000331057	#DIV/0!	0	0	0		287.9	0	1002	0.000129171	0	0.000234162	0.000121111	#DIV/0!	0.0741053		0	0	0	0	0	0	0	#DIV/0!	#DIV/0!		0	0
834	14536	tr|A0A0J0XML0|A0A0J0XML0_9TREE	45.32	0	0	0	0	0	0	0	0		0	0	0	0	0	0	0	#DIV/0!	#DIV/0!	0	#DIV/0!	1513.7	0	0		0	0	456.87	0	0	0.000106768	3.55894e-05	#DIV/0!	0.18695		0	0	0	0	0	0	0	#DIV/0!	#DIV/0!		0	0
1200	14593	tr|A0A0J1B0L2|A0A0J1B0L2_9TREE	45.29	0	0	0	0	0	0	0	0		0	0	0	0	0	0	0	#DIV/0!	#DIV/0!	0	#DIV/0!	0	0	0		0	0	0	0	0	0	0	#DIV/0!	#DIV/0!		0	0	0	0	0	0	0	#DIV/0!	#DIV/0!		0	0
1046	807	tr|A0A0J1AZ68|A0A0J1AZ68_9TREE	45.28	0	0	0	0	0	0	0	0		0	0	0	0	0	0	0	#DIV/0!	#DIV/0!	0	#DIV/0!	0	0	0		0	0	3918	0	0	0.000915617	0.000305206	#DIV/0!	0.18695		0	0	0	0	0	0	0	#DIV/0!	#DIV/0!		0	0
1128	3384	tr|A0A0J0XHF8|A0A0J0XHF8_9TREE	45.25	0	0	0	0	0	0	0	0		0	0	0	0	0	0	0	#DIV/0!	#DIV/0!	0	#DIV/0!	0	0	0		0	0	0	0	0	0	0	#DIV/0!	#DIV/0!		0	0	0	0	0	0	0	#DIV/0!	#DIV/0!		0	0
1199	6155	tr|A0A0J0XH40|A0A0J0XH40_9TREE	45.18	0	0	0	0	0	0	0	0		0	0	0	0	0	0	0	#DIV/0!	#DIV/0!	0	#DIV/0!	0	0	0		0	0	0	0	0	0	0	#DIV/0!	#DIV/0!		0	0	0	0	0	0	0	#DIV/0!	#DIV/0!		0	0
742	502	tr|A0A0J0XI61|A0A0J0XI61_9TREE	45.09	1100.3	0	0	0.00104998	0	0	0.000349993	0.000606206		0	0	0	0	0	0	0	0	0.18695	0	0	725.79	891.71	0		1664.1	16905	820.11	0.000746626	0.00733404	0.000191656	0.00275744	7.87855	0.179052		0	1694.2	0	0	0.000494204	0	0.000164735	0.47068	0.328499		0	0
929	11056	tr|A0A0J0XWC3|A0A0J0XWC3_9TREE	45.01	0	0	0	0	0	0	0	0		0	0	0	0	0	0	0	#DIV/0!	#DIV/0!	0	#DIV/0!	0	0	0		0	1898.3	0	0	0.000823556	0	0.000274519	#DIV/0!	0.18695		0	0	0	0	0	0	0	#DIV/0!	#DIV/0!		0	0
778	1808	tr|A0A0J0XN34|A0A0J0XN34_9TREE	44.91	1825.5	1010.8	0	0.00174201	0.000913644	0	0.000885219	0.000871355		0	0	0	0	0	0	0	0	0.0766433	0	0	2760.1	10606	0		0	1367.1	0	0	0.000593101	0	0.0001977	0.223335	0.136157		0	0	0	0	0	0	0	0	0.0766433		0	0
1106	14601	tr|A0A0J0XNR5|A0A0J0XNR5_9TREE	44.81	0	0	0	0	0	0	0	0		0	0	0	0	0	0	0	#DIV/0!	#DIV/0!	0	#DIV/0!	0	0	0		2482.1	0	0	0.00111364	0	0	0.000371212	#DIV/0!	0.18695		0	0	0	0	0	0	0	#DIV/0!	#DIV/0!		0	0
1061	4295	tr|A0A0J1AZ52|A0A0J1AZ52_9TREE	44.49	0	0	0	0	0	0	0	0		0	0	0	0	0	0	0	#DIV/0!	#DIV/0!	0	#DIV/0!	0	0	0		0	0	0	0	0	0	0	#DIV/0!	#DIV/0!		0	0	0	0	0	0	0	#DIV/0!	#DIV/0!		0	0
1144	21500	tr|A0A0J0XHL5|A0A0J0XHL5_9TREE	44.44	0	0	0	0	0	0	0	0		0	0	0	0	0	0	0	#DIV/0!	#DIV/0!	0	#DIV/0!	150630	0	0		0	0	0	0	0	0	0	#DIV/0!	#DIV/0!		0	0	0	0	0	0	0	#DIV/0!	#DIV/0!		0	0
1190	21499	tr|A0A0J1B9T3|A0A0J1B9T3_9TREE	44.19	0	0	0	0	0	0	0	0		0	0	0	0	0	0	0	#DIV/0!	#DIV/0!	0	#DIV/0!	0	0	0		0	0	0	0	0	0	0	#DIV/0!	#DIV/0!		0	0	0	0	0	0	0	#DIV/0!	#DIV/0!		0	0
1188	2245	tr|A0A0J0XHC9|A0A0J0XHC9_9TREE	44.17	0	0	0	0	0	0	0	0		0	0	0	0	0	0	0	#DIV/0!	#DIV/0!	0	#DIV/0!	0	0	0		0	0	0	0	0	0	0	#DIV/0!	#DIV/0!		0	0	0	0	0	0	0	#DIV/0!	#DIV/0!		0	0
1130	15033	tr|A0A0J0XFM6|A0A0J0XFM6_9TREE	44.16	0	0	0	0	0	0	0	0		0	0	0	0	0	0	0	#DIV/0!	#DIV/0!	0	#DIV/0!	0	0	0		7370.6	0	1340.8	0.00330694	0	0.000313338	0.00120676	#DIV/0!	0.15804		0	0	0	0	0	0	0	#DIV/0!	#DIV/0!		0	0
1194	14588	tr|A0A0J0XBY3|A0A0J0XBY3_9TREE	44.11	0	0	0	0	0	0	0	0		0	0	0	0	0	0	0	#DIV/0!	#DIV/0!	0	#DIV/0!	0	0	0		0	0	0	0	0	0	0	#DIV/0!	#DIV/0!		0	0	0	0	0	0	0	#DIV/0!	#DIV/0!		0	0
936	3629	tr|A0A0J0XLE4|A0A0J0XLE4_9TREE	44.09	0	0	0	0	0	0	0	0		0	0	0	0	0	0	0	#DIV/0!	#DIV/0!	0	#DIV/0!	0	0	0		0	0	0	0	0	0	0	#DIV/0!	#DIV/0!		0	0	0	0	0	0	0	#DIV/0!	#DIV/0!		0	0
1096	14696	tr|A0A0J0XE55|A0A0J0XE55_9TREE	44.09	0	0	0	0	0	0	0	0		0	0	0	0	0	0	0	#DIV/0!	#DIV/0!	0	#DIV/0!	2626.9	0	0		4566.4	0	0	0.00204879	0	0	0.00068293	#DIV/0!	0.18695		0	0	0	0	0	0	0	#DIV/0!	#DIV/0!		0	0
1161	7905	tr|A0A0J0XCT0|A0A0J0XCT0_9TREE	43.87	0	0	0	0	0	0	0	0		0	0	0	0	0	0	0	#DIV/0!	#DIV/0!	0	#DIV/0!	16574	0	0		0	0	0	0	0	0	0	#DIV/0!	#DIV/0!		0	0	414.1	0	0	0.000627161	0.000209054	#DIV/0!	0.18695		0	0
652	1238	tr|A0A0J1AVA9|A0A0J1AVA9_9TREE	43.64	0	0	0	0	0	0	0	0		0	0	0	0	0	0	0	#DIV/0!	#DIV/0!	0	#DIV/0!	0	0	0		1743.5	5610.3	0	0.00078225	0.00243396	0	0.00107207	#DIV/0!	0.104696		640.41	0	0	0.000237795	0	0	7.92652e-05	#DIV/0!	0.18695		0	0
1116	5028	tr|A0A0J0XFW5|A0A0J0XFW5_9TREE	43.57	0	0	0	0	0	0	0	0		0	0	0	0	0	0	0	#DIV/0!	#DIV/0!	0	#DIV/0!	0	0	0		0	0	0	0	0	0	0	#DIV/0!	#DIV/0!		0	0	0	0	0	0	0	#DIV/0!	#DIV/0!		0	0
1081	3238	tr|A0A0J0XZ93|A0A0J0XZ93_9TREE	43.55	0	0	0	0	0	0	0	0		0	0	0	0	0	0	0	#DIV/0!	#DIV/0!	0	#DIV/0!	0	0	0		0	0	0	0	0	0	0	#DIV/0!	#DIV/0!		0	0	0	0	0	0	0	#DIV/0!	#DIV/0!		0	0
1172	59769	tr|A0A0J0XU80|A0A0J0XU80_9TREE	43.51	0	0	0	0	0	0	0	0		0	0	0	0	0	0	0	#DIV/0!	#DIV/0!	0	#DIV/0!	0	0	0		0	0	0	0	0	0	0	#DIV/0!	#DIV/0!		0	0	0	0	0	0	0	#DIV/0!	#DIV/0!		0	0
589	1929	tr|A0A0J0XMS6|A0A0J0XMS6_9TREE	43.50	0	0	0	0	0	0	0	0		638.24	0	0	0.000124146	0	0	4.13819e-05	#DIV/0!	0.18695	7.16756e-05	#DIV/0!	1513.7	0	0		0	0	0	0	0	0	0	#DIV/0!	#DIV/0!		525.36	931.18	0	0.000195075	0.000271629	0	0.000155568	#DIV/0!	0.0633535		0	0
1074	29101	tr|A0A0J1AWD2|A0A0J1AWD2_9TREE	43.49	0	0	0	0	0	0	0	0		0	0	0	0	0	0	0	#DIV/0!	#DIV/0!	0	#DIV/0!	0	0	0		0	927.88	0	0	0.00040255	0	0.000134183	#DIV/0!	0.18695		0	0	0	0	0	0	0	#DIV/0!	#DIV/0!		0	0
1114	11519	tr|A0A0J0XTD3|A0A0J0XTD3_9TREE	43.27	0	0	0	0	0	0	0	0		0	0	0	0	0	0	0	#DIV/0!	#DIV/0!	0	#DIV/0!	723.55	0	0		0	0	0	0	0	0	0	#DIV/0!	#DIV/0!		0	0	0	0	0	0	0	#DIV/0!	#DIV/0!		0	0
966	772	tr|A0A0J0XRA8|A0A0J0XRA8_9TREE	43.20	0	0	1603.7	0	0	0.00220705	0.000735683	0.00127424		0	2073.8	0	0	0.000574606	0	0.000191535	0.26035	0.256842	0.000331749	0.26035	1836.9	0	0		0	0	0	0	0	0	0	0	0.18695		1729.9	2374.9	0	0.000642342	0.000692767	0	0.000445036	0.60493	0.362289		0	0
1189	21501	tr|A0A0J1BB72|A0A0J1BB72_9TREE	43.08	0	0	0	0	0	0	0	0		0	0	0	0	0	0	0	#DIV/0!	#DIV/0!	0	#DIV/0!	760.81	0	0		0	0	0	0	0	0	0	#DIV/0!	#DIV/0!		0	0	0	0	0	0	0	#DIV/0!	#DIV/0!		0	0
943	1335	tr|A0A0J0XPE9|A0A0J0XPE9_9TREE	42.97	0	0	0	0	0	0	0	0		0	0	0	0	0	0	0	#DIV/0!	#DIV/0!	0	#DIV/0!	0	0	0		0	0	0	0	0	0	0	#DIV/0!	#DIV/0!		0	0	0	0	0	0	0	#DIV/0!	#DIV/0!		0	0
1050	5228	tr|A0A0J0XIW5|A0A0J0XIW5_9TREE	42.86	0	0	0	0	0	0	0	0		0	0	0	0	0	0	0	#DIV/0!	#DIV/0!	0	#DIV/0!	9995.2	0	0		0	0	0	0	0	0	0	#DIV/0!	#DIV/0!		0	0	0	0	0	0	0	#DIV/0!	#DIV/0!		0	0
1014	22557	tr|A0A0J0XQ75|A0A0J0XQ75_9TREE	42.79	0	0	0	0	0	0	0	0		0	0	0	0	0	0	0	#DIV/0!	#DIV/0!	0	#DIV/0!	1543.1	0	0		0	0	519.92	0	0	0.000121503	4.05009e-05	#DIV/0!	0.18695		0	0	0	0	0	0	0	#DIV/0!	#DIV/0!		0	0
379	456	tr|A0A0J0XUM6|A0A0J0XUM6_9TREE	42.70	19042	20468	23426	0.0181711	0.0185007	0.0322394	0.0229704	0.00802887		22274	26204	12014	0.00433258	0.00726057	0.00690432	0.00616582	0.268425	0.0118406	0.0015976	0.198982	0	32812	20262		38171	25979	45405	0.0171261	0.0112707	0.0106109	0.0130026	0.566057	0.0605422		24332	0	0	0.0090349	0	0	0.00301163	0.131109	0.0112727		11549	21104
992	14679	tr|A0A0J0XYJ8|A0A0J0XYJ8_9TREE	42.69	0	0	0	0	0	0	0	0		322.06	0	0	6.26448e-05	0	0	2.08816e-05	#DIV/0!	0.18695	3.6168e-05	#DIV/0!	13270	0	0		0	0	0	0	0	0	0	#DIV/0!	#DIV/0!		0	0	0	0	0	0	0	#DIV/0!	#DIV/0!		0	0
1202	51926	tr|A0A0J0XC42|A0A0J0XC42_9TREE	42.34	0	0	0	0	0	0	0	0		0	0	0	0	0	0	0	#DIV/0!	#DIV/0!	0	#DIV/0!	0	0	0		0	0	0	0	0	0	0	#DIV/0!	#DIV/0!		0	0	0	0	0	0	0	#DIV/0!	#DIV/0!		0	0
1171	43964	tr|A0A0J0XEE7|A0A0J0XEE7_9TREE	42.30	0	0	0	0	0	0	0	0		0	0	0	0	0	0	0	#DIV/0!	#DIV/0!	0	#DIV/0!	0	0	0		0	0	0	0	0	0	0	#DIV/0!	#DIV/0!		0	0	0	0	0	0	0	#DIV/0!	#DIV/0!		0	0
1127	11030	tr|A0A0J0XHU2|A0A0J0XHU2_9TREE	42.20	0	0	0	0	0	0	0	0		0	0	0	0	0	0	0	#DIV/0!	#DIV/0!	0	#DIV/0!	150630	0	0		424.13	1790	0	0.000190293	0.000776571	0	0.000322288	#DIV/0!	0.119974		0	0	0	0	0	0	0	#DIV/0!	#DIV/0!		0	0
1110	21504	tr|A0A0J0XEI2|A0A0J0XEI2_9TREE	42.09	0	0	0	0	0	0	0	0		0	0	0	0	0	0	0	#DIV/0!	#DIV/0!	0	#DIV/0!	0	0	0		0	0	0	0	0	0	0	#DIV/0!	#DIV/0!		0	0	0	0	0	0	0	#DIV/0!	#DIV/0!		0	0
634	1052	tr|A0A0J0XEZ4|A0A0J0XEZ4_9TREE	41.90	17052	7833.7	8975.6	0.0162722	0.00708074	0.0123524	0.0119018	0.00461225		0	9737.2	0	0	0.00269797	0	0.000899323	0.0755621	0.00866348	0.00155767	0.337725	0	9056.2	4129.2		1802	8190.4	10136	0.000808497	0.00355331	0.00236873	0.00224351	0.188502	0.0127282		3983.9	0	858.26	0.00147929	0	0.00129985	0.00092638	0.0778355	0.00767497		0	3857
1040	15235	tr|A0A0J1B230|A0A0J1B230_9TREE	41.88	0	0	0	0	0	0	0	0		0	0	0	0	0	0	0	#DIV/0!	#DIV/0!	0	#DIV/0!	0	0	0		0	0	0	0	0	0	0	#DIV/0!	#DIV/0!		0	0	0	0	0	0	0	#DIV/0!	#DIV/0!		0	0
1100	6273	tr|A0A0J0XC65|A0A0J0XC65_9TREE	41.80	0	0	0	0	0	0	0	0		0	0	0	0	0	0	0	#DIV/0!	#DIV/0!	0	#DIV/0!	4089.3	0	0		0	0	0	0	0	0	0	#DIV/0!	#DIV/0!		0	0	0	0	0	0	0	#DIV/0!	#DIV/0!		0	0
751	1702	tr|A0A0J0XU33|A0A0J0XU33_9TREE	41.79	0	0	0	0	0	0	0	0		0	0	0	0	0	0	0	#DIV/0!	#DIV/0!	0	#DIV/0!	723.55	0	0		0	0	0	0	0	0	0	#DIV/0!	#DIV/0!		0	0	0	0	0	0	0	#DIV/0!	#DIV/0!		0	0
891	189	tr|A0A0J1BEF5|A0A0J1BEF5_9TREE	41.66	1931.3	0	0	0.00184298	0	0	0.000614325	0.00106404		0	0	0	0	0	0	0	0	0.18695	0	0	2215.2	0	0		1680.6	0	7146.3	0.000754029	0	0.00167005	0.000808028	1.31531	0.408209		0	0	8094.4	0	0	0.0122591	0.00408637	6.6518	0.224036		0	0
783	14539	tr|A0A0J0XWL0|A0A0J0XWL0_9TREE	41.56	0	0	0	0	0	0	0	0		0	0	0	0	0	0	0	#DIV/0!	#DIV/0!	0	#DIV/0!	468.81	1252.7	0		1240.1	702.97	0	0.000556391	0.000304975	0	0.000287122	#DIV/0!	0.0744184		0	0	0	0	0	0	0	#DIV/0!	#DIV/0!		0	0
1162	5003	tr|A0A0J0XVD2|A0A0J0XVD2_9TREE	41.47	0	0	0	0	0	0	0	0		0	0	0	0	0	0	0	#DIV/0!	#DIV/0!	0	#DIV/0!	0	0	0		0	0	0	0	0	0	0	#DIV/0!	#DIV/0!		0	0	0	0	0	0	0	#DIV/0!	#DIV/0!		0	0
860	1180	tr|A0A0J0XD87|A0A0J0XD87_9TREE	41.47	7467.9	3218.9	7570.5	0.00712637	0.00290951	0.0104187	0.00681819	0.00376407		9169.5	9605.6	571.29	0.00178358	0.00266151	0.000328315	0.00159114	0.233366	0.0416806	0.00117844	0.313077	0	3645.5	2992.2		13629	1044.9	4520.6	0.00611488	0.000453318	0.00105644	0.00254155	0.37276	0.101905		0	6035.9	0	0	0.00176069	0	0.000586898	0.0860783	0.0252124		0	0
647	1572	tr|A0A0J0XWJ7|A0A0J0XWJ7_9TREE	41.36	1646.1	0	2853.2	0.00157082	0	0.00392664	0.00183249	0.00197635		0	0	0	0	0	0	0	0	0.0917773	0	0	0	8696.2	879.11		5203.3	1642.5	9047.3	0.00233455	0.00071258	0.00211431	0.00172048	0.938877	0.466427		0	568.18	0	0	0.00016574	0	5.52467e-05	0.0301485	0.097377		0	722.68
1159	14597	tr|A0A0J0XY81|A0A0J0XY81_9TREE	41.35	0	0	0	0	0	0	0	0		0	0	0	0	0	0	0	#DIV/0!	#DIV/0!	0	#DIV/0!	3923.9	0	0		0	0	0	0	0	0	0	#DIV/0!	#DIV/0!		0	0	0	0	0	0	0	#DIV/0!	#DIV/0!		0	0
1085	2734	tr|A0A0J0XE42|A0A0J0XE42_9TREE	41.19	0	0	0	0	0	0	0	0		0	0	0	0	0	0	0	#DIV/0!	#DIV/0!	0	#DIV/0!	2626.9	0	0		0	0	0	0	0	0	0	#DIV/0!	#DIV/0!		0	0	0	0	0	0	0	#DIV/0!	#DIV/0!		0	0
846	4969	tr|A0A0J1B7H5|A0A0J1B7H5_9TREE	41.15	0	0	0	0	0	0	0	0		0	0	0	0	0	0	0	#DIV/0!	#DIV/0!	0	#DIV/0!	0	0	0		0	0	0	0	0	0	0	#DIV/0!	#DIV/0!		0	0	0	0	0	0	0	#DIV/0!	#DIV/0!		0	0
1001	14625	tr|A0A0J0XT16|A0A0J0XT16_9TREE	41.11	0	0	0	0	0	0	0	0		0	0	0	0	0	0	0	#DIV/0!	#DIV/0!	0	#DIV/0!	607.51	0	0		0	0	0	0	0	0	0	#DIV/0!	#DIV/0!		0	0	0	0	0	0	0	#DIV/0!	#DIV/0!		0	584.01
658	1422	tr|A0A0J0XFX8|A0A0J0XFX8_9TREE	40.97	0	0	1135.7	0	0	0.00156298	0.000520992	0.000902385		0	0	0	0	0	0	0	0	0.18695	0	0	0	0	0		0	0	0	0	0	0	0	0	0.18695		0	0	0	0	0	0	0	0	0.18695		0	0
1033	3436	tr|A0A0J0XCZ7|A0A0J0XCZ7_9TREE	40.95	0	0	0	0	0	0	0	0		0	0	0	0	0	0	0	#DIV/0!	#DIV/0!	0	#DIV/0!	0	0	0		0	0	0	0	0	0	0	#DIV/0!	#DIV/0!		0	0	0	0	0	0	0	#DIV/0!	#DIV/0!		0	0
1151	7864	tr|A0A0J0XV08|A0A0J0XV08_9TREE	40.88	0	0	0	0	0	0	0	0		0	0	0	0	0	0	0	#DIV/0!	#DIV/0!	0	#DIV/0!	9590	0	0		0	0	0	0	0	0	0	#DIV/0!	#DIV/0!		0	0	0	0	0	0	0	#DIV/0!	#DIV/0!		0	0
755	2647	tr|A0A0J0XGM7|A0A0J0XGM7_9TREE	40.88	0	0	0	0	0	0	0	0		0	0	0	0	0	0	0	#DIV/0!	#DIV/0!	0	#DIV/0!	0	770.13	0		0	0	0	0	0	0	0	#DIV/0!	#DIV/0!		0	0	0	0	0	0	0	#DIV/0!	#DIV/0!		0	0
1066	14605	tr|A0A0J0XLD2|A0A0J0XLD2_9TREE	40.87	0	0	0	0	0	0	0	0		0	0	0	0	0	0	0	#DIV/0!	#DIV/0!	0	#DIV/0!	0	0	0		584.57	0	0	0.000262277	0	0	8.74257e-05	#DIV/0!	0.18695		0	0	0	0	0	0	0	#DIV/0!	#DIV/0!		0	0
1009	3126	tr|A0A0J1BCL4|A0A0J1BCL4_9TREE	40.75	0	0	0	0	0	0	0	0		0	0	0	0	0	0	0	#DIV/0!	#DIV/0!	0	#DIV/0!	760.81	0	0		0	0	1822.7	0	0	0.000425956	0.000141985	#DIV/0!	0.18695		0	0	0	0	0	0	0	#DIV/0!	#DIV/0!		0	0
993	11066	tr|A0A0J0XUX3|A0A0J0XUX3_9TREE	40.71	0	0	0	0	0	0	0	0		0	0	0	0	0	0	0	#DIV/0!	#DIV/0!	0	#DIV/0!	0	0	0		6790.3	0	0	0.00304658	0	0	0.00101553	#DIV/0!	0.18695		0	0	0	0	0	0	0	#DIV/0!	#DIV/0!		0	0
1007	5470	tr|A0A0J0XKU4|A0A0J0XKU4_9TREE	40.53	0	0	0	0	0	0	0	0		0	0	0	0	0	0	0	#DIV/0!	#DIV/0!	0	#DIV/0!	0	0	0		0	0	0	0	0	0	0	#DIV/0!	#DIV/0!		31536	0	0	0.0117099	0	0	0.00390329	#DIV/0!	0.18695		0	0
986	974	tr|A0A0J1BEE7|A0A0J1BEE7_9TREE	40.52	0	0	0	0	0	0	0	0		0	831.56	0	0	0.000230408	0	7.68025e-05	#DIV/0!	0.18695	0.000133026	#DIV/0!	2215.2	0	0		0	0	0	0	0	0	0	#DIV/0!	#DIV/0!		0	0	0	0	0	0	0	#DIV/0!	#DIV/0!		0	0
1076	2736	tr|A0A0J0XEQ4|A0A0J0XEQ4_9TREE	40.08	0	0	0	0	0	0	0	0		0	0	0	0	0	0	0	#DIV/0!	#DIV/0!	0	#DIV/0!	0	0	0		0	253.03	845.16	0	0.000109774	0.00019751	0.000102428	#DIV/0!	0.0737382		0	0	0	0	0	0	0	#DIV/0!	#DIV/0!		0	0
906	719	tr|A0A0J0XTP4|A0A0J0XTP4_9TREE	40.04	0	0	0	0	0	0	0	0		0	0	0	0	0	0	0	#DIV/0!	#DIV/0!	0	#DIV/0!	723.55	394.35	0		0	0	0	0	0	0	0	#DIV/0!	#DIV/0!		0	0	0	0	0	0	0	#DIV/0!	#DIV/0!		0	0
975	4532	tr|A0A0J0XMT6|A0A0J0XMT6_9TREE	40.03	0	0	0	0	0	0	0	0		677.3	0	0	0.000131743	0	0	4.39145e-05	#DIV/0!	0.18695	7.60621e-05	#DIV/0!	262.02	0	0		0	0	0	0	0	0	0	#DIV/0!	#DIV/0!		0	0	0	0	0	0	0	#DIV/0!	#DIV/0!		0	0
887	1132	tr|A0A0J0XJB4|A0A0J0XJB4_9TREE	40.02	0	0	0	0	0	0	0	0		0	0	0	0	0	0	0	#DIV/0!	#DIV/0!	0	#DIV/0!	9995.2	0	0		0	0	0	0	0	0	0	#DIV/0!	#DIV/0!		0	0	0	0	0	0	0	#DIV/0!	#DIV/0!		0	0
1077	2890	tr|A0A0J1AXY2|A0A0J1AXY2_9TREE	40.00	0	0	0	0	0	0	0	0		0	0	0	0	0	0	0	#DIV/0!	#DIV/0!	0	#DIV/0!	0	0	0		0	0	0	0	0	0	0	#DIV/0!	#DIV/0!		0	0	0	0	0	0	0	#DIV/0!	#DIV/0!		0	0
951	2174	tr|A0A0J1BC82|A0A0J1BC82_9TREE	39.94	0	1694.3	0	0	0.00153145	0	0.000510482	0.000884182		0	0	0	0	0	0	0	0	0.18695	0	0	760.81	0	0		7983	3339.3	17014	0.00358171	0.00144872	0.00397609	0.00300217	5.88104	0.0281687		4429.3	10188	0	0.00164468	0.00297188	0	0.00153885	3.0145	0.180882		0	0
1201	6990	tr|A0A0J0XQ32|A0A0J0XQ32_9TREE	39.90	0	0	0	0	0	0	0	0		0	0	0	0	0	0	0	#DIV/0!	#DIV/0!	0	#DIV/0!	1543.1	0	0		0	0	0	0	0	0	0	#DIV/0!	#DIV/0!		0	0	0	0	0	0	0	#DIV/0!	#DIV/0!		0	0
955	3326	tr|A0A0J0XC84|A0A0J0XC84_9TREE	39.87	8513.1	0	0	0.00812377	0	0	0.00270792	0.00469026		5268.3	0	0	0.00102475	0	0	0.000341584	0.126142	0.217431	0.00059164	0.126142	4089.3	757.76	0		7207.8	0	0	0.0032339	0	0	0.00107797	0.398079	0.302914		5220	0	0	0.00193828	0	0	0.000646093	0.238593	0.250022		0	2986.8
640	802	tr|A0A0J0XVV1|A0A0J0XVV1_9TREE	39.85	470.28	0	0	0.000448773	0	0	0.000149591	0.000259099		0	551.81	0	0	0.000152895	0	5.09649e-05	0.340695	0.283202	8.82738e-05	0.340695	0	1123	0		2312.3	0	850.16	0.00103745	0	0.000198678	0.000412043	2.75447	0.248298		0	798.13	0	0	0.000232817	0	7.76058e-05	0.518787	0.345629		0	0
1142	14598	tr|A0A0J0XYU7|A0A0J0XYU7_9TREE	39.67	0	0	0	0	0	0	0	0		0	0	0	0	0	0	0	#DIV/0!	#DIV/0!	0	#DIV/0!	13270	0	0		0	0	0	0	0	0	0	#DIV/0!	#DIV/0!		0	0	0	0	0	0	0	#DIV/0!	#DIV/0!		0	0
888	839	tr|A0A0J0XD69|A0A0J0XD69_9TREE	39.67	0	2803.7	0	0	0.00253421	0	0.000844738	0.00146313		8270.4	279.92	0	0.0016087	7.75599e-05	0	0.000562086	0.665397	0.395119	0.000907222	0.620056	0	0	0		0	0	523.45	0	0	0.000122328	4.07759e-05	0.0482704	0.197813		0	1977.1	0	0	0.000576727	0	0.000192242	0.227576	0.246626		0	0
864	68	tr|A0A0J0XLT4|A0A0J0XLT4_9TREE	39.67	0	0	0	0	0	0	0	0		1612.3	0	0	0.000313613	0	0	0.000104538	#DIV/0!	0.18695	0.000181064	#DIV/0!	0	893.62	0		0	702.79	1778.5	0	0.000304897	0.000415627	0.000240175	#DIV/0!	0.0627124		0	0	0	0	0	0	0	#DIV/0!	#DIV/0!		0	0
1192	21502	tr|A0A0J1BC41|A0A0J1BC41_9TREE	39.66	0	0	0	0	0	0	0	0		0	0	0	0	0	0	0	#DIV/0!	#DIV/0!	0	#DIV/0!	760.81	0	0		0	0	0	0	0	0	0	#DIV/0!	#DIV/0!		0	0	0	0	0	0	0	#DIV/0!	#DIV/0!		0	0
814	4121	tr|A0A0J0XBM9|A0A0J0XBM9_9TREE	39.56	0	0	0	0	0	0	0	0		0	0	0	0	0	0	0	#DIV/0!	#DIV/0!	0	#DIV/0!	702.22	0	0		0	0	464.57	0	0	0.000108568	3.61892e-05	#DIV/0!	0.18695		0	0	0	0	0	0	0	#DIV/0!	#DIV/0!		0	0
1104	6922	tr|A0A0J0XW26|A0A0J0XW26_9TREE	39.46	0	0	0	0	0	0	0	0		0	0	0	0	0	0	0	#DIV/0!	#DIV/0!	0	#DIV/0!	28781	0	0		0	0	0	0	0	0	0	#DIV/0!	#DIV/0!		0	0	0	0	0	0	0	#DIV/0!	#DIV/0!		0	0
934	2332	tr|A0A0J0XQS9|A0A0J0XQS9_9TREE	39.36	0	0	0	0	0	0	0	0		0	0	0	0	0	0	0	#DIV/0!	#DIV/0!	0	#DIV/0!	1836.9	0	0		0	3265.2	0	0	0.00141657	0	0.00047219	#DIV/0!	0.18695		0	0	0	0	0	0	0	#DIV/0!	#DIV/0!		0	0
1063	7923	tr|A0A0J1AUS3|A0A0J1AUS3_9TREE	39.16	0	0	0	0	0	0	0	0		0	0	0	0	0	0	0	#DIV/0!	#DIV/0!	0	#DIV/0!	0	0	0		0	0	0	0	0	0	0	#DIV/0!	#DIV/0!		753.94	0	0	0.000279951	0	0	9.33171e-05	#DIV/0!	0.18695		0	0
1071	5471	tr|A0A0J0XTQ1|A0A0J0XTQ1_9TREE	39.12	0	0	2985.3	0	0	0.00410844	0.00136948	0.00237201		0	0	0	0	0	0	0	0	0.18695	0	0	723.55	0	0		0	0	0	0	0	0	0	0	0.18695		0	0	0	0	0	0	0	0	0.18695		0	0
890	5358	tr|A0A0J0XLN6|A0A0J0XLN6_9TREE	39.03	0	410.32	0	0	0.000370881	0	0.000123627	0.000214128		1663.3	0	0	0.000323533	0	0	0.000107844	0.872336	0.463993	0.000186792	0.872336	0	0	0		0	1461.4	0	0	0.000634012	0	0.000211337	1.70947	0.369137		0	0	0	0	0	0	0	0	0.18695		0	0
1196	14619	tr|A0A0J0XEU2|A0A0J0XEU2_9TREE	38.98	0	0	0	0	0	0	0	0		0	0	0	0	0	0	0	#DIV/0!	#DIV/0!	0	#DIV/0!	0	0	0		0	0	0	0	0	0	0	#DIV/0!	#DIV/0!		0	0	0	0	0	0	0	#DIV/0!	#DIV/0!		0	0
1149	15443	tr|A0A0J0XFW9|A0A0J0XFW9_9TREE	38.97	0	0	0	0	0	0	0	0		0	0	0	0	0	0	0	#DIV/0!	#DIV/0!	0	#DIV/0!	0	0	0		0	0	0	0	0	0	0	#DIV/0!	#DIV/0!		0	0	0	0	0	0	0	#DIV/0!	#DIV/0!		0	0
1163	21468	tr|A0A0J0XBT8|A0A0J0XBT8_9TREE	38.94	0	0	0	0	0	0	0	0		0	0	0	0	0	0	0	#DIV/0!	#DIV/0!	0	#DIV/0!	0	0	0		0	0	0	0	0	0	0	#DIV/0!	#DIV/0!		0	0	0	0	0	0	0	#DIV/0!	#DIV/0!		0	0
862	1091	tr|A0A0J0XGS7|A0A0J0XGS7_9TREE	38.85	16074	17866	24583	0.0153389	0.0161488	0.0338317	0.0217731	0.0104509		10399	20894	4739.2	0.00202274	0.00578928	0.00272357	0.00351186	0.161294	0.0205238	0.00200319	0.191677	0	26090	17912		25468	22008	21642	0.0114266	0.00954792	0.00505763	0.0086774	0.398537	0.0535413		16970	30101	0	0.00630126	0.00878057	0	0.00502728	0.230894	0.0317641		0	4363.2
1156	4805	tr|A0A0J0XL26|A0A0J0XL26_9TREE	38.83	0	0	0	0	0	0	0	0		0	0	0	0	0	0	0	#DIV/0!	#DIV/0!	0	#DIV/0!	0	0	0		0	0	0	0	0	0	0	#DIV/0!	#DIV/0!		0	0	0	0	0	0	0	#DIV/0!	#DIV/0!		0	0
903	1439	tr|A0A0J0XJJ7|A0A0J0XJJ7_9TREE	38.83	0	0	0	0	0	0	0	0		0	0	0	0	0	0	0	#DIV/0!	#DIV/0!	0	#DIV/0!	0	0	0		60080	0	0	0.0269559	0	0	0.0089853	#DIV/0!	0.18695		2382.5	0	0	0.000884664	0	0	0.000294888	#DIV/0!	0.18695		0	299.87
1153	7129	tr|A0A0J1B855|A0A0J1B855_9TREE	38.80	0	0	0	0	0	0	0	0		0	0	0	0	0	0	0	#DIV/0!	#DIV/0!	0	#DIV/0!	0	0	0		0	1102.4	0	0	0.000478264	0	0.000159421	#DIV/0!	0.18695		0	0	0	0	0	0	0	#DIV/0!	#DIV/0!		0	0
1186	6989	tr|A0A0J0XRC4|A0A0J0XRC4_9TREE	38.67	0	0	0	0	0	0	0	0		0	0	0	0	0	0	0	#DIV/0!	#DIV/0!	0	#DIV/0!	1836.9	0	0		0	0	0	0	0	0	0	#DIV/0!	#DIV/0!		0	0	0	0	0	0	0	#DIV/0!	#DIV/0!		0	0
922	6177	tr|A0A0J0XP16|A0A0J0XP16_9TREE	38.48	0	0	0	0	0	0	0	0		833.1	0	0	0.000162049	0	0	5.40162e-05	#DIV/0!	0.18695	9.35588e-05	#DIV/0!	0	0	0		0	0	561.43	0	0	0.000131203	4.37345e-05	#DIV/0!	0.18695		0	0	0	0	0	0	0	#DIV/0!	#DIV/0!		0	0
1012	7010	tr|A0A0J0XEA4|A0A0J0XEA4_9TREE	38.38	0	0	0	0	0	0	0	0		0	0	0	0	0	0	0	#DIV/0!	#DIV/0!	0	#DIV/0!	0	0	0		0	0	0	0	0	0	0	#DIV/0!	#DIV/0!		0	0	0	0	0	0	0	#DIV/0!	#DIV/0!		0	0
802	188	tr|A0A0J0XZX4|A0A0J0XZX4_9TREE	38.36	0	0	0	0	0	0	0	0		347.89	0	0	6.7669e-05	0	0	2.25563e-05	#DIV/0!	0.18695	3.90687e-05	#DIV/0!	0	0	0		19380	0	0	0.00869516	0	0	0.00289839	#DIV/0!	0.18695		0	769.94	0	0	0.000224594	0	7.48648e-05	#DIV/0!	0.18695		0	0
973	7090	tr|A0A0J1AT88|A0A0J1AT88_9TREE	38.21	0	0	0	0	0	0	0	0		5528.2	3211.1	0	0.00107531	0.000889727	0	0.000655011	#DIV/0!	0.059826	0.000574795	#DIV/0!	0	0	0		0	0	5084.8	0	0	0.00118829	0.000396097	#DIV/0!	0.18695		715.91	0	2372.9	0.00026583	0	0.0035938	0.00128654	#DIV/0!	0.164088		0	0
999	5070	tr|A0A0J0XVV4|A0A0J0XVV4_9TREE	38.21	0	0	0	0	0	0	0	0		0	0	0	0	0	0	0	#DIV/0!	#DIV/0!	0	#DIV/0!	0	0	0		0	0	0	0	0	0	0	#DIV/0!	#DIV/0!		0	0	0	0	0	0	0	#DIV/0!	#DIV/0!		0	0
1177	74250	tr|A0A0J0XK87|A0A0J0XK87_9TREE	38.17	0	0	0	0	0	0	0	0		0	0	0	0	0	0	0	#DIV/0!	#DIV/0!	0	#DIV/0!	0	0	0		0	0	0	0	0	0	0	#DIV/0!	#DIV/0!		0	0	0	0	0	0	0	#DIV/0!	#DIV/0!		0	0
1103	11153	tr|A0A0J0XK57|A0A0J0XK57_9TREE	38.03	0	0	0	0	0	0	0	0		0	0	0	0	0	0	0	#DIV/0!	#DIV/0!	0	#DIV/0!	0	0	0		0	0	0	0	0	0	0	#DIV/0!	#DIV/0!		0	0	0	0	0	0	0	#DIV/0!	#DIV/0!		0	0
607	506	tr|A0A0J0XJ53|A0A0J0XJ53_9TREE	38.00	0	0	0	0	0	0	0	0		0	0	0	0	0	0	0	#DIV/0!	#DIV/0!	0	#DIV/0!	9995.2	0	0		0	0	0	0	0	0	0	#DIV/0!	#DIV/0!		0	0	0	0	0	0	0	#DIV/0!	#DIV/0!		0	0
1138	8086	tr|A0A0J0XXN8|A0A0J0XXN8_9TREE	37.98	0	0	0	0	0	0	0	0		0	0	0	0	0	0	0	#DIV/0!	#DIV/0!	0	#DIV/0!	0	0	0		0	0	0	0	0	0	0	#DIV/0!	#DIV/0!		0	0	0	0	0	0	0	#DIV/0!	#DIV/0!		0	0
1025	3069	tr|A0A0J0XD85|A0A0J0XD85_9TREE	37.97	0	0	0	0	0	0	0	0		1161	640.78	0	0.000225829	0.000177546	0	0.000134459	#DIV/0!	0.060892	0.000118921	#DIV/0!	0	0	0		0	662.67	0	0	0.000287492	0	9.58306e-05	#DIV/0!	0.18695		0	0	0	0	0	0	0	#DIV/0!	#DIV/0!		0	0
927	5640	tr|A0A0J0XZL8|A0A0J0XZL8_9TREE	37.83	0	0	0	0	0	0	0	0		0	0	0	0	0	0	0	#DIV/0!	#DIV/0!	0	#DIV/0!	0	0	0		748.79	13064	1833.7	0.000335957	0.00566767	0.000428527	0.00214405	#DIV/0!	0.145278		0	0	0	0	0	0	0	#DIV/0!	#DIV/0!		0	0
866	450	tr|A0A0J0XIV7|A0A0J0XIV7_9TREE	37.82	0	0	1639.6	0	0	0.00225645	0.000752151	0.00130276		0	805.34	0	0	0.000223143	0	7.43808e-05	0.0988908	0.210276	0.000128831	0.0988908	9995.2	0	0		0	0	585.58	0	0	0.000136847	4.56157e-05	0.060647	0.20076		0	0	0	0	0	0	0	0	0.18695		0	0
1075	11715	tr|A0A0J0XXQ5|A0A0J0XXQ5_9TREE	37.77	0	0	0	0	0	0	0	0		0	0	0	0	0	0	0	#DIV/0!	#DIV/0!	0	#DIV/0!	0	0	0		0	0	0	0	0	0	0	#DIV/0!	#DIV/0!		0	0	0	0	0	0	0	#DIV/0!	#DIV/0!		0	0
818	7437	tr|A0A0J0XVN9|A0A0J0XVN9_9TREE	37.71	0	0	0	0	0	0	0	0		0	0	0	0	0	0	0	#DIV/0!	#DIV/0!	0	#DIV/0!	1902.7	0	0		0	0	0	0	0	0	0	#DIV/0!	#DIV/0!		0	0	0	0	0	0	0	#DIV/0!	#DIV/0!		0	0
981	4007	tr|A0A0J0XIA3|A0A0J0XIA3_9TREE	37.68	0	0	0	0	0	0	0	0		0	0	0	0	0	0	0	#DIV/0!	#DIV/0!	0	#DIV/0!	0	0	0		0	0	0	0	0	0	0	#DIV/0!	#DIV/0!		730.13	1408.1	0	0.00027111	0.000410748	0	0.000227286	#DIV/0!	0.0662618		0	0
1187	35865	tr|A0A0J1BBF9|A0A0J1BBF9_9TREE	37.57	0	0	0	0	0	0	0	0		0	0	0	0	0	0	0	#DIV/0!	#DIV/0!	0	#DIV/0!	760.81	0	0		0	0	0	0	0	0	0	#DIV/0!	#DIV/0!		0	0	0	0	0	0	0	#DIV/0!	#DIV/0!		0	0
1176	11031	tr|A0A0J0XL82|A0A0J0XL82_9TREE	37.56	0	0	0	0	0	0	0	0		0	0	0	0	0	0	0	#DIV/0!	#DIV/0!	0	#DIV/0!	51629	0	0		0	0	0	0	0	0	0	#DIV/0!	#DIV/0!		0	0	0	0	0	0	0	#DIV/0!	#DIV/0!		0	0
1036	553	tr|A0A0J0XZR9|A0A0J0XZR9_9TREE	37.52	0	0	0	0	0	0	0	0		0	0	0	0	0	0	0	#DIV/0!	#DIV/0!	0	#DIV/0!	821.56	263.24	0		0	0	0	0	0	0	0	#DIV/0!	#DIV/0!		0	0	0	0	0	0	0	#DIV/0!	#DIV/0!		0	0
1155	11144	tr|A0A0J0XI01|A0A0J0XI01_9TREE	37.42	0	12488	0	0	0.0112877	0	0.00376256	0.00651695		0	0	0	0	0	0	0	0	0.18695	0	0	725.79	0	12630		0	0	30064	0	0	0.00702581	0.00234194	0.622431	0.3823		0	0	0	0	0	0	0	0	0.18695		0	0
876	2384	tr|A0A0J0XDC1|A0A0J0XDC1_9TREE	37.41	0	255.94	0	0	0.00023134	0	7.71132e-05	0.000133564		0	0	0	0	0	0	0	0	0.18695	0	0	0	0	0		2630.6	0	4137.6	0.00118026	0	0.000966937	0.000715733	9.28159	0.080246		0	450.79	1006.1	0	0.000131497	0.00152375	0.000551751	7.15507	0.195332		0	0
895	2037	tr|A0A0J1B9C9|A0A0J1B9C9_9TREE	37.35	720.1	2028.7	0	0.000687167	0.00183371	0	0.000840291	0.000926393		0	0	0	0	0	0	0	0	0.0956306	0	0	0	0	0		39220	0	0	0.0175967	0	0	0.00586557	6.9804	0.220813		0	0	1062.6	0	0	0.00160932	0.000536442	0.6384	0.354421		0	0
938	1480	tr|A0A0J0XC90|A0A0J0XC90_9TREE	37.33	0	0	870.08	0	0	0.00119742	0.000399141	0.000691333		0	1094.2	744.77	0	0.000303179	0.000428012	0.00024373	0.610637	0.364721	0.000220112	0.318387	4089.3	880.54	0		0	0	662.46	0	0	0.000154814	5.16045e-05	0.129289	0.218277		979.02	1124.6	0	0.000363527	0.00032805	0	0.000230526	0.577554	0.35285		0	0
1082	11271	tr|A0A0J0XUJ7|A0A0J0XUJ7_9TREE	37.32	0	0	0	0	0	0	0	0		0	0	0	0	0	0	0	#DIV/0!	#DIV/0!	0	#DIV/0!	0	0	0		0	2748	0	0	0.00119219	0	0.000397396	#DIV/0!	0.18695		0	0	0	0	0	0	0	#DIV/0!	#DIV/0!		0	0
962	1346	tr|A0A0J0XC88|A0A0J0XC88_9TREE	37.28	0	0	0	0	0	0	0	0		2111.5	0	0	0.000410714	0	0	0.000136905	#DIV/0!	0.18695	0.000237126	#DIV/0!	4089.3	0	0		0	0	559.68	0	0	0.000130794	4.35981e-05	#DIV/0!	0.18695		0	0	0	0	0	0	0	#DIV/0!	#DIV/0!		0	0
716	82	tr|A0A0J0XI41|A0A0J0XI41_9TREE	37.27	0	17659	3240.1	0	0.0159617	0.0044591	0.00680692	0.00823576		0	0	0	0	0	0	0	0	0.112764	0	0	725.79	3797.9	0		4836.7	0	2782	0.00217007	0	0.00065014	0.000940068	0.138105	0.144275		0	0	0	0	0	0	0	0	0.112764		0	0
937	1031	tr|A0A0J1AY57|A0A0J1AY57_9TREE	37.26	0	3398.6	0	0	0.00307193	0	0.00102398	0.00177358		0	0	0	0	0	0	0	0	0.18695	0	0	0	5922.5	0		0	1834.9	19935	0	0.00079605	0.00465871	0.00181825	1.77568	0.338081		0	625.54	6179.2	0	0.000182472	0.0093585	0.00318032	3.10585	0.271934		0	0
886	742	tr|A0A0J0XY76|A0A0J0XY76_9TREE	37.20	318.93	0	0	0.000304344	0	0	0.000101448	0.000175713		377.32	0	0	7.33935e-05	0	0	2.44645e-05	0.241153	0.250816	4.23738e-05	0.241153	3923.9	390.73	0		0	0	709.73	0	0	0.00016586	5.52868e-05	0.544976	0.354954		0	0	0	0	0	0	0	0	0.18695		0	0
1108	21466	tr|A0A0J0XLS3|A0A0J0XLS3_9TREE	37.13	0	0	0	0	0	0	0	0		0	0	0	0	0	0	0	#DIV/0!	#DIV/0!	0	#DIV/0!	0	0	0		0	0	0	0	0	0	0	#DIV/0!	#DIV/0!		0	0	0	0	0	0	0	#DIV/0!	#DIV/0!		0	0
1185	5326	tr|A0A0J0XT81|A0A0J0XT81_9TREE	37.12	0	0	0	0	0	0	0	0		0	0	0	0	0	0	0	#DIV/0!	#DIV/0!	0	#DIV/0!	723.55	0	0		0	0	0	0	0	0	0	#DIV/0!	#DIV/0!		0	0	0	0	0	0	0	#DIV/0!	#DIV/0!		0	0
1125	6995	tr|A0A0J1B252|A0A0J1B252_9TREE	37.10	0	0	0	0	0	0	0	0		1184.5	0	0	0.0002304	0	0	7.68001e-05	#DIV/0!	0.18695	0.000133022	#DIV/0!	0	0	0		0	0	0	0	0	0	0	#DIV/0!	#DIV/0!		0	0	0	0	0	0	0	#DIV/0!	#DIV/0!		0	0
868	197	tr|A0A0J0XT15|A0A0J0XT15_9TREE	37.09	0	0	0	0	0	0	0	0		0	0	0	0	0	0	0	#DIV/0!	#DIV/0!	0	#DIV/0!	607.51	0	0		399.21	0	0	0.000179112	0	0	5.97041e-05	#DIV/0!	0.18695		0	0	0	0	0	0	0	#DIV/0!	#DIV/0!		0	0
1097	11314	tr|A0A0J0XU61|A0A0J0XU61_9TREE	37.09	0	417.32	0	0	0.000377208	0	0.000125736	0.000217781		0	0	0	0	0	0	0	0	0.18695	0	0	723.55	0	0		0	0	0	0	0	0	0	0	0.18695		0	0	0	0	0	0	0	0	0.18695		0	0
1015	979	tr|A0A0J0XLY1|A0A0J0XLY1_9TREE	37.01	0	837.18	1577	0	0.000756712	0.0021703	0.000975672	0.00110159		0	0	0	0	0	0	0	0	0.0998992	0	0	0	1030.7	0		3525.6	1174.8	5361.2	0.00158182	0.000509673	0.00125289	0.00111479	1.14259	0.427171		0	0	0	0	0	0	0	0	0.0998992		0	0
871	2161	tr|A0A0J0XP31|A0A0J0XP31_9TREE	36.96	0	0	0	0	0	0	0	0		0	0	0	0	0	0	0	#DIV/0!	#DIV/0!	0	#DIV/0!	0	0	0		4511.5	0	0	0.00202416	0	0	0.00067472	#DIV/0!	0.18695		0	0	0	0	0	0	0	#DIV/0!	#DIV/0!		0	0
1154	2067	tr|A0A0J0XQE1|A0A0J0XQE1_9TREE	36.94	0	0	0	0	0	0	0	0		0	0	0	0	0	0	0	#DIV/0!	#DIV/0!	0	#DIV/0!	1836.9	0	0		0	0	1821.3	0	0	0.000425629	0.000141876	#DIV/0!	0.18695		0	0	0	0	0	0	0	#DIV/0!	#DIV/0!		0	0
1181	3995	tr|A0A0J0XC11|A0A0J0XC11_9TREE	36.89	0	0	0	0	0	0	0	0		0	0	0	0	0	0	0	#DIV/0!	#DIV/0!	0	#DIV/0!	13270	0	0		0	906.11	0	0	0.000393105	0	0.000131035	#DIV/0!	0.18695		0	0	0	0	0	0	0	#DIV/0!	#DIV/0!		0	0
1148	28855	tr|A0A0J0XG46|A0A0J0XG46_9TREE	36.82	0	0	0	0	0	0	0	0		0	0	0	0	0	0	0	#DIV/0!	#DIV/0!	0	#DIV/0!	0	1415.9	0		0	0	1295	0	0	0.000302635	0.000100878	#DIV/0!	0.18695		0	0	0	0	0	0	0	#DIV/0!	#DIV/0!		0	0
1002	74	tr|A0A0J0XXQ3|A0A0J0XXQ3_9TREE	36.80	0	0	0	0	0	0	0	0		0	0	0	0	0	0	0	#DIV/0!	#DIV/0!	0	#DIV/0!	0	0	0		0	0	0	0	0	0	0	#DIV/0!	#DIV/0!		0	0	0	0	0	0	0	#DIV/0!	#DIV/0!		0	0
905	1865	tr|A0A0J0XGG9|A0A0J0XGG9_9TREE	36.68	0	0	0	0	0	0	0	0		0	0	8479.2	0	0	0.00487291	0.0016243	#DIV/0!	0.18695	0.00281338	#DIV/0!	2550.4	0	0		1862	0	0	0.000835417	0	0	0.000278472	#DIV/0!	0.18695		0	0	0	0	0	0	0	#DIV/0!	#DIV/0!		0	0
1118	1223	tr|A0A0J0XCG1|A0A0J0XCG1_9TREE	36.67	0	0	0	0	0	0	0	0		0	0	0	0	0	0	0	#DIV/0!	#DIV/0!	0	#DIV/0!	1029.8	0	0		0	0	0	0	0	0	0	#DIV/0!	#DIV/0!		0	0	0	0	0	0	0	#DIV/0!	#DIV/0!		0	0
1079	11218	tr|A0A0J0XVH0|A0A0J0XVH0_9TREE	36.63	0	0	0	0	0	0	0	0		0	0	0	0	0	0	0	#DIV/0!	#DIV/0!	0	#DIV/0!	1902.7	0	0		0	0	0	0	0	0	0	#DIV/0!	#DIV/0!		0	0	0	0	0	0	0	#DIV/0!	#DIV/0!		0	0
923	3090	tr|A0A0J0XFL0|A0A0J0XFL0_9TREE	36.62	0	0	0	0	0	0	0	0		1320	0	0	0.000256757	0	0	8.55856e-05	#DIV/0!	0.18695	0.000148239	#DIV/0!	0	0	0		0	3835.7	8131	0	0.00166407	0.00190017	0.00118808	#DIV/0!	0.0589295		1398.3	1006.4	0	0.000519213	0.000293571	0	0.000270928	#DIV/0!	0.072911		0	0
804	11520	tr|A0A0J0XX22|A0A0J0XX22_9TREE	36.62	0	0	0	0	0	0	0	0		0	0	0	0	0	0	0	#DIV/0!	#DIV/0!	0	#DIV/0!	0	0	0		0	0	6183.6	0	0	0.00144508	0.000481692	#DIV/0!	0.18695		0	0	0	0	0	0	0	#DIV/0!	#DIV/0!		0	0
956	1264	tr|A0A0J0XNM9|A0A0J0XNM9_9TREE	36.54	0	0	0	0	0	0	0	0		824.68	0	671.42	0.000160411	0	0.000385858	0.00018209	#DIV/0!	0.0895274	0.00019384	#DIV/0!	0	0	0		0	0	2779.6	0	0	0.000649579	0.000216526	#DIV/0!	0.18695		1421.3	0	0	0.000527754	0	0	0.000175918	#DIV/0!	0.18695		0	0
1101	14869	tr|A0A0J0XX57|A0A0J0XX57_9TREE	36.52	0	0	0	0	0	0	0	0		0	0	0	0	0	0	0	#DIV/0!	#DIV/0!	0	#DIV/0!	0	389.49	0		2254.3	0	0	0.00101143	0	0	0.000337143	#DIV/0!	0.18695		0	0	0	0	0	0	0	#DIV/0!	#DIV/0!		0	0
1133	11241	tr|A0A0J0XES3|A0A0J0XES3_9TREE	36.48	0	1191.1	1487.3	0	0.00107661	0.00204686	0.00104116	0.00102389		0	0	0	0	0	0	0	0	0.0764956	0	0	0	0	0		0	0	0	0	0	0	0	0	0.0764956		0	0	0	0	0	0	0	0	0.0764956		0	0
1026	4088	tr|A0A0J0XSZ6|A0A0J0XSZ6_9TREE	36.45	0	0	0	0	0	0	0	0		0	0	0	0	0	0	0	#DIV/0!	#DIV/0!	0	#DIV/0!	607.51	0	0		0	0	0	0	0	0	0	#DIV/0!	#DIV/0!		0	0	0	0	0	0	0	#DIV/0!	#DIV/0!		0	0
1112	5171	tr|A0A0J0XWS3|A0A0J0XWS3_9TREE	36.45	0	0	0	0	0	0	0	0		0	0	0	0	0	0	0	#DIV/0!	#DIV/0!	0	#DIV/0!	468.81	0	0		0	0	0	0	0	0	0	#DIV/0!	#DIV/0!		0	0	0	0	0	0	0	#DIV/0!	#DIV/0!		0	0
1165	21514	tr|A0A0J0XH74|A0A0J0XH74_9TREE	36.44	0	0	0	0	0	0	0	0		0	0	0	0	0	0	0	#DIV/0!	#DIV/0!	0	#DIV/0!	0	0	0		0	0	0	0	0	0	0	#DIV/0!	#DIV/0!		0	0	0	0	0	0	0	#DIV/0!	#DIV/0!		0	0
773	3456	tr|A0A0J0XCW2|A0A0J0XCW2_9TREE	36.39	0	0	482.82	0	0	0.000664468	0.000221489	0.000383631		0	0	0	0	0	0	0	0	0.18695	0	0	16574	0	0		0	0	0	0	0	0	0	0	0.18695		0	0	0	0	0	0	0	0	0.18695		0	0
1008	2841	tr|A0A0J0XD14|A0A0J0XD14_9TREE	36.32	1235.2	1376.2	0	0.00117871	0.00124392	0	0.000807544	0.000700114		0	0	0	0	0	0	0	0	0.0582023	0	0	0	0	0		0	0	0	0	0	0	0	0	0.0582023		0	563.26	0	0	0.000164305	0	5.47683e-05	0.0678209	0.0693578		0	0
1206	68926	tr|A0A0J0XGA7|A0A0J0XGA7_9TREE	36.31	0	0	0	0	0	0	0	0		0	0	0	0	0	0	0	#DIV/0!	#DIV/0!	0	#DIV/0!	2550.4	0	0		0	0	0	0	0	0	0	#DIV/0!	#DIV/0!		0	0	0	0	0	0	0	#DIV/0!	#DIV/0!		0	0
953	244	tr|A0A0J0XT20|A0A0J0XT20_9TREE	36.29	1432.9	0	770.43	0.00136737	0	0.00106028	0.000809217	0.000717426		0	0	0	0	0	0	0	0	0.061221	0	0	607.51	796.89	0		1325.3	0	918.01	0.000594618	0	0.000214534	0.000269717	0.333307	0.148004		0	0	0	0	0	0	0	0	0.061221		0	0
1068	2634	tr|A0A0J0XUT1|A0A0J0XUT1_9TREE	36.26	0	0	0	0	0	0	0	0		0	0	0	0	0	0	0	#DIV/0!	#DIV/0!	0	#DIV/0!	9467.3	0	0		0	0	0	0	0	0	0	#DIV/0!	#DIV/0!		0	0	0	0	0	0	0	#DIV/0!	#DIV/0!		0	0
786	1268	tr|A0A0J0XHN3|A0A0J0XHN3_9TREE	36.20	0	0	721.96	0	0	0.000993578	0.000331193	0.000573642		0	0	0	0	0	0	0	0	0.18695	0	0	150630	0	0		1350.2	0	4195.2	0.00060579	0	0.000980397	0.000528729	1.59644	0.337457		0	0	0	0	0	0	0	0	0.18695		0	0
1102	7809	tr|A0A0J0XJG6|A0A0J0XJG6_9TREE	36.19	0	0	950.84	0	0	0.00130857	0.000436189	0.000755502		0	0	0	0	0	0	0	0	0.18695	0	0	0	0	0		0	0	0	0	0	0	0	0	0.18695		0	0	0	0	0	0	0	0	0.18695		0	0
1047	333	tr|A0A0J1B8T9|A0A0J1B8T9_9TREE	36.16	0	0	0	0	0	0	0	0		1561.1	0	0	0.000303654	0	0	0.000101218	#DIV/0!	0.18695	0.000175315	#DIV/0!	0	0	0		0	0	3818	0	0	0.000892248	0.000297416	#DIV/0!	0.18695		0	0	0	0	0	0	0	#DIV/0!	#DIV/0!		0	0
898	469	tr|A0A0J0XVT0|A0A0J0XVT0_9TREE	36.09	1397.1	0	0	0.00133321	0	0	0.000444402	0.000769727		5593.1	0	0	0.00108793	0	0	0.000362643	0.816025	0.446773	0.000628116	0.816025	0	4112	0		0	0	0	0	0	0	0	0	0.18695		0	0	0	0	0	0	0	0	0.18695		0	5779.7
897	4807	tr|A0A0J1B0S8|A0A0J1B0S8_9TREE	36.07	0	0	0	0	0	0	0	0		0	0	0	0	0	0	0	#DIV/0!	#DIV/0!	0	#DIV/0!	0	0	0		0	0	0	0	0	0	0	#DIV/0!	#DIV/0!		0	0	0	0	0	0	0	#DIV/0!	#DIV/0!		0	0
892	513	tr|A0A0J1AYD7|A0A0J1AYD7_9TREE	36.06	1097.5	1341.9	2194	0.00104731	0.00121292	0.00301943	0.00175989	0.00109394		0	0	0	0	0	0	0	0	0.0247453	0	0	0	5356.8	884.85		4136.8	0	12588	0.00185604	0	0.00294175	0.00159927	0.908732	0.443767		0	0	0	0	0	0	0	0	0.0247453		0	0
867	161	tr|A0A0J0XGA4|A0A0J0XGA4_9TREE	35.98	761.22	0	0	0.000726407	0	0	0.000242136	0.000419391		318.04	236.17	0	6.18628e-05	6.54377e-05	0	4.24335e-05	0.175247	0.228727	3.67919e-05	0.087727	2550.4	2148.6	0		0	0	979.2	0	0	0.000228834	7.62781e-05	0.315022	0.274598		0	1214.3	0	0	0.000354216	0	0.000118072	0.487627	0.334528		0	2371.5
1042	1522	tr|A0A0J0XNE8|A0A0J0XNE8_9TREE	35.72	0	237.38	0	0	0.000214564	0	7.15212e-05	0.000123878		0	1063.1	0	0	0.000294562	0	9.81874e-05	1.37284	0.418496	0.000170066	1.37284	684.19	0	0		0	0	0	0	0	0	0	0	0.18695		0	0	0	0	0	0	0	0	0.18695		0	0
1048	7182	tr|A0A0J0XE33|A0A0J0XE33_9TREE	35.70	0	0	0	0	0	0	0	0		753.11	0	0	0.000146489	0	0	4.88298e-05	#DIV/0!	0.18695	8.45757e-05	#DIV/0!	2626.9	733.94	0		0	0	3261.2	0	0	0.000762126	0.000254042	#DIV/0!	0.18695		1598.2	1519.7	0	0.00059344	0.000443302	0	0.000345581	#DIV/0!	0.0621954		0	0
1090	3820	tr|A0A0J0XW68|A0A0J0XW68_9TREE	35.68	0	0	0	0	0	0	0	0		0	0	0	0	0	0	0	#DIV/0!	#DIV/0!	0	#DIV/0!	28781	0	0		0	0	0	0	0	0	0	#DIV/0!	#DIV/0!		0	0	0	0	0	0	0	#DIV/0!	#DIV/0!		0	0
				1.04793e+06	1.10634e+06	726627							5.14105e+06	3.60908e+06	1.74007e+06										1.59915e+06	300930	0	2.22883e+06	2.30501e+06	4.27908e+06								2.69311e+06	3.42814e+06	660277								204172	639397
[truncated: 7 more columns]

## Sheet: Membran
Protein Group	Protein ID	Accession	-10lgP	Intensity Cel1	Intensity Cel2	Intensity Cel3	Cell-Summe	Cel/Glu	Verhältnisse			Mittelwert	Regulierung	T-Test		Intensity Tre1	Intensity Tre2	Intensity Tre3	Tre-Mittelwert	Verhältnisse			Mittelwert	Regulierung	T-Test		Intensity Mal1	Intensity Mal2	Intensity Mal3	Mal-Mittelwert	Verhältnisse			Mittelwert	Regulierung	T-Test		Intensity Glu1	Intensity Glu2	Intensity Glu3	Glu-Mittelwert	Verhältnisse			Mittelwert	Regulierung	T-Test		Intensity Lac1
13	28	tr|A0A0J1AVF9|A0A0J1AVF9_9TREE	525.92	40923	0	14257	55180	3.99844	0.00325276	0	0.00248966	0.00191414	3.04292	0.166179		98193	46514	51830	65512.3	0.00841913	0.00699514	0.00602895	0.00714774	11.3628	0.00112078		20050	56196	5564.8	27270.3	0.00280709	0.00586355	0.00112433	0.00326499	5.19038	0.0792803		3991.6	0	0	1330.53	0.00188714	0	0	0.000629046				116100
2	7	tr|A0A0J1B5J5|A0A0J1B5J5_9TREE	511.72	214370	9800.5	103180	327350	2.83319	0.0170392	0.00785444	0.0180181	0.0143039	2.87867	0.0423184		162010	99513	120810	127444	0.0138908	0.0149656	0.0140528	0.0143031	2.8785	0.0104405		107600	121720	44338	91219.3	0.0150645	0.0127004	0.0089582	0.012241	2.46352	0.0384412		16854	16565	0	11139.7	0.0079682	0.00693859	0	0.00496893				325170
1	6	tr|A0A0J1AUV4|A0A0J1AUV4_9TREE	505.44	145580	12858	80835	239273	1.47371	0.0115714	0.0103048	0.014116	0.0119974	1.70798	0.131681		179160	131530	143150	151280	0.0153613	0.0197805	0.0166515	0.0172644	2.4578	0.0289168		78100	114260	24052	72137.3	0.0109344	0.011922	0.00485955	0.00923864	1.31523	0.315778		26016	20945	0	15653.7	0.0122998	0.00877325	0	0.00702434				221600
3	86	tr|A0A0J0XD64|A0A0J0XD64_9TREE	493.84	42989	15740	38266	96995	0.682247	0.00341697	0.0126146	0.00668229	0.00757127	0.937929	0.445748		25636	18072	25792	23166.7	0.00219805	0.00271781	0.00300017	0.00263868	0.326879	0.0331418		67639	86669	170320	108209	0.00946978	0.00904314	0.034412	0.0176417	2.18545	0.165539		11437	15451	14233	13707	0.00540716	0.00647197	0.0123379	0.00807233				47440
5	17	tr|A0A0J0XQA7|A0A0J0XQA7_9TREE	481.89	104230	1620.4	36764	142614	2.38335	0.0082847	0.00129864	0.00642	0.00533445	2.02043	0.188163		144160	70114	58383	90885.7	0.0123604	0.0105443	0.00679121	0.00989862	3.74912	0.0190386		46444	100270	25030	57248	0.00650238	0.0104623	0.00505715	0.0073406	2.78026	0.0588541		12451	4856.4	0	5769.13	0.00588655	0.0020342	0	0.00264025				161060
8	10	tr|A0A0J0XL15|A0A0J0XL15_9TREE	472.67	172550	14345	71765	258660	1.73991	0.0137151	0.0114966	0.0125321	0.0125813	1.9522	0.0758714		78808	40092	45425	54775	0.00675705	0.00602935	0.00528391	0.00602344	0.934639	0.454185		85683	93314	67401	82132.7	0.011996	0.00973648	0.0136179	0.0117835	1.82841	0.105675		24542	18457	0	14333	0.0116029	0.0077311	0	0.00644467				134430
42	4	tr|A0A0J1B7D0|A0A0J1B7D0_9TREE	470.74	40553	986.95	11930	53469.9	7.44683	0.00322335	0.000790974	0.00208331	0.00203254	6.21025	0.0463258		38446	29319	35730	34498.3	0.00329638	0.00440922	0.00415617	0.00395393	12.0809	0.000756908		19247	19931	7868.3	15682.1	0.00269467	0.00207962	0.00158974	0.00212134	6.48158	0.00861248		2076.8	0	0	692.267	0.000981865	0	0	0.000327288				93136
15	23	tr|A0A0J0XE37|A0A0J0XE37_9TREE	470.67	51701	0	8050	59751	5.2236	0.00410944	0	0.00140575	0.0018384	3.76151	0.167151		80823	30410	35422	48885	0.00692981	0.0045733	0.00412035	0.00520782	10.6556	0.00322152		15384	43065	5762.2	21403.7	0.00215383	0.00449345	0.00116421	0.00260383	5.32764	0.0530252		1491.2	1817.3	0	1102.83	0.000705006	0.000761214	0	0.00048874				93077
22	33	tr|A0A0J1B4N6|A0A0J1B4N6_9TREE	468.85	26546	2424.3	28195	57165.3	0.242778	0.00211	0.00194291	0.00492362	0.00299218	0.259525	0.00304426		58454	42526	57306	52762	0.00501188	0.0063954	0.00666593	0.0060244	0.522524	0.00826681		66794	110750	135140	104228	0.00935147	0.0115558	0.0273042	0.0160705	1.39386	0.238631		26027	31680	10398	22701.7	0.012305	0.0132698	0.00901349	0.0115294				140230
28	15	tr|A0A0J1BBR2|A0A0J1BBR2_9TREE	467.48	47144	519.06	19607	67270.1	4.1994	0.00374723	0.000415992	0.00342392	0.00252905	3.46363	0.117468		44849	26264	26961	32691.3	0.00384538	0.00394979	0.00313615	0.00364377	4.99028	0.00983446		12449	18929	3398.6	11592.2	0.00174292	0.00197507	0.000686665	0.00146822	2.01078	0.212291		4633.3	0	0	1544.43	0.00219052	0	0	0.000730174				72720
23	16	tr|A0A0J0XFP0|A0A0J0XFP0_9TREE	463.13	40114	878.88	18497	59489.9	5.17117	0.00318845	0.000704363	0.00323008	0.0023743	3.51523	0.0613826		100070	39473	30928	56823.7	0.00858006	0.00593626	0.0035976	0.00603797	8.93942	0.0106706		35754	65505	5130.7	35463.2	0.00500573	0.00683486	0.00103662	0.00429241	6.35505	0.052301		1592.8	514.34	1220.3	1109.15	0.00075304	0.000215442	0.00105782	0.000675433				137930
6	1	tr|A0A0J0XZP1|A0A0J0XZP1_9TREE	454.43	150370	27928	116910	295208	0.85082	0.0119521	0.0223824	0.0204157	0.0182501	1.18788	0.37536		212600	154240	112280	159707	0.0182285	0.0231958	0.0130606	0.0181616	1.18212	0.377638		105400	134760	82893	107684	0.0147565	0.014061	0.016748	0.0151885	0.988605	0.491686		60717	37896	1743.7	33452.2	0.0287056	0.0158735	0.00151152	0.0153636				145730
4	24	tr|A0A0J0XWJ8|A0A0J0XWJ8_9TREE	453.78	118180	5728	63954	187862	2.63022	0.00939351	0.00459061	0.0111681	0.00838408	2.69902	0.0558786		142120	73645	89225	101663	0.0121855	0.0110753	0.0103788	0.0112132	3.60978	0.00514584		50571	75303	21112	48995.3	0.00708018	0.0078572	0.00426554	0.00640097	2.06062	0.0888074		12349	8309.7	0	6886.23	0.00583833	0.00348069	0	0.00310634				190290
26	22	tr|A0A0J0XQ73|A0A0J0XQ73_9TREE	453.24	86927	2790.9	39315	129033	2.58587	0.00690938	0.00223672	0.00686548	0.00533719	2.45535	0.0913491		58290	28341	30953	39194.7	0.00499782	0.00426214	0.00360051	0.00428682	1.97213	0.0861343		22257	29843	13666	21922	0.00311608	0.00311385	0.00276113	0.00299702	1.37876	0.267288		8823	5609.8	0	4810.93	0.00417132	0.00234978	0	0.0021737				101420
20	173	tr|A0A0J0XEM1|A0A0J0XEM1_9TREE	452.14	78871	14722	58983	152576	1.36801	0.00626905	0.0117987	0.0103	0.00945593	1.83525	0.0777902		52179	40710	44714	45867.7	0.00447386	0.00612229	0.00520121	0.00526579	1.02201	0.47751		38801	43668	48260	43576.3	0.00543232	0.00455637	0.00975062	0.00657977	1.27703	0.29448		17492	12531	2236.2	10753.1	0.00826983	0.00524887	0.00193845	0.00515238				114920
30	41	tr|A0A0J0XVC3|A0A0J0XVC3_9TREE	450.25	101140	3429.3	36798	141367	8.19728	0.00803909	0.00274835	0.00642594	0.0057378	7.61694	0.0186603		28945	24932	32001	28626	0.00248176	0.00374947	0.00372241	0.00331788	4.4045	0.00649034		7420	20159	3714.4	10431.1	0.00103883	0.00210341	0.00075047	0.00129757	1.72253	0.206531		3163.1	1825	0	1662.7	0.00149544	0.000764439	0	0.000753294				112860
27	126	tr|A0A0J0XN68|A0A0J0XN68_9TREE	447.87	82557	5027.9	43281	130866	1.76573	0.00656203	0.00402953	0.00755805	0.00604987	1.86735	0.130491		81873	33645	46693	54070.3	0.00701984	0.0050598	0.00543141	0.00583702	1.80165	0.128714		33621	34354	21081	29685.3	0.0047071	0.00358453	0.00425928	0.00418364	1.29132	0.322911		13732	7704.7	0	7145.57	0.00649218	0.00322727	0	0.00323982				108130
168	27	tr|A0A0J0XJI7|A0A0J0XJI7_9TREE	447.83	7534.6	0	664.23	8198.83	#DIV/0!	0.000598886	0	0.000115993	0.000238293	#DIV/0!	0.131811		30470	6608.1	7432.2	14836.8	0.00261252	0.000993778	0.000864526	0.00149027	#DIV/0!	0.0284899		1261	449.04	0	570.013	0.000176546	4.68533e-05	0	7.44664e-05	#DIV/0!	0.115632		0	0	0	0	0	0	0	0				26080
49	231	tr|A0A0J0XPP5|A0A0J0XPP5_9TREE	442.07	54903	1547.7	20558	77008.7	3.46729	0.00436395	0.00124038	0.00358999	0.00306477	3.13884	0.0676405		37589	20353	23512	27151.3	0.0032229	0.00306085	0.00273496	0.00300623	3.07888	0.0156582		23231	26451	19210	22964	0.00325245	0.00275993	0.00388125	0.00329788	3.37757	0.0140116		4422.2	2001.8	0	2141.33	0.00209072	0.000838495	0	0.000976404				53825
65	36	tr|A0A0J1AY85|A0A0J1AY85_9TREE	440.18	23680	1734.3	1426.2	26840.5	16.7403	0.0018822	0.00138993	0.000249054	0.00117373	8.75913	0.0535197		21316	11653	11036	14668.3	0.00182765	0.00175247	0.00128373	0.00162128	12.0991	0.00117786		3823.2	13180	0	5667.73	0.000535266	0.00137522	0	0.000636827	4.75243	0.149685		0	0	463.75	154.583	0	0	0.000402001	0.000134				44862
142	84	tr|A0A0J0XLM8|A0A0J0XLM8_9TREE	438.47	2611.5	0	0	2611.5	#DIV/0!	0.000207575	0	0	6.91915e-05	#DIV/0!	0.18695		3939.3	1425.7	743.75	2036.25	0.000337758	0.000214408	8.65143e-05	0.000212893	#DIV/0!	0.0212967		0	2486.1	1035.7	1173.93	0	0.000259402	0.000209256	0.00015622	#DIV/0!	0.0603252		0	0	0	0	0	0	0	0				5195.7
16	30	tr|A0A0J0XZG4|A0A0J0XZG4_9TREE	434.90	71197	0	18352	89549	3.02522	0.00565908	0	0.00320476	0.00295461	1.9224	0.226683		82097	47983	36452	55510.7	0.00703905	0.00721606	0.00424016	0.00616509	4.01127	0.0063765		23638	59865	8530.8	30677.9	0.00330943	0.00624638	0.00172359	0.0037598	2.44629	0.0951322		5113.4	1776.5	1671.8	2853.9	0.0024175	0.000744124	0.0014492	0.00153694				89577
11	81	tr|A0A0J0XVA5|A0A0J0XVA5_9TREE	433.24	15786	9836.9	41213	66835.9	0.164304	0.00125475	0.00788362	0.00719692	0.00544509	0.264065	0.00113213		18284	18255	45158	27232.3	0.00156768	0.00274533	0.00525285	0.00318862	0.154635	7.39001e-05		114010	150120	105340	123157	0.0159619	0.0156637	0.0212833	0.0176363	0.855287	0.0975247		42681	52035	22941	39219	0.0201786	0.0217959	0.0198864	0.0206203				68300
7	83	tr|A0A0J0XZM9|A0A0J0XZM9_9TREE	433.06	187870	19685	112260	319815	1.78255	0.0149328	0.0157762	0.0196037	0.0167709	2.06976	0.0246993		113490	84697	110140	102776	0.0097307	0.0127374	0.0128117	0.0117599	1.45134	0.140547		80971	99940	36791	72567.3	0.0113363	0.0104278	0.00743338	0.00973252	1.20113	0.307809		22879	26027	2987.6	17297.9	0.0108167	0.0109019	0.0025898	0.00810281				303990
19	8	tr|A0A0J0XBS3|A0A0J0XBS3_9TREE	431.31	86337	3776.8	34460	124574	3.35739	0.00686248	0.00302685	0.00601766	0.00530233	3.28522	0.0324903		110190	59673	59649	76504	0.00944776	0.0089741	0.00693847	0.00845344	5.23759	0.00214296		37570	66696	8350.7	37538.9	0.00525998	0.00695913	0.0016872	0.00463544	2.87203	0.0830521		6430.7	4301.3	0	3577.33	0.00304029	0.00180169	0	0.00161399				167290
299	21	tr|A0A0J1B2I4|A0A0J1B2I4_9TREE	424.49	5255.8	0	0	5255.8	#DIV/0!	0.000417756	0	0	0.000139252	#DIV/0!	0.18695		1417.8	1987.5	0	1135.1	0.000121563	0.000298896	0	0.000140153	#DIV/0!	0.0908083		0	1526.5	1858.7	1128.4	0	0.000159277	0.000375538	0.000178272	#DIV/0!	0.0883645		0	0	0	0	0	0	0	0				4889.9
9	155	tr|A0A0J0XIC0|A0A0J0XIC0_9TREE	423.73	92773	26862	65618	185253	0.364107	0.00737404	0.0215281	0.0114587	0.0134536	0.478612	0.0677433		45164	120620	125330	97038	0.00387239	0.0181398	0.0145786	0.0121969	0.433905	0.0571036		50613	82813	14816	49414	0.00708606	0.0086408	0.00299348	0.00624011	0.221992	0.0165268		36384	64511	46266	49053.7	0.0172015	0.0270218	0.0401056	0.0281096				83258
29	87	tr|A0A0J1B3H9|A0A0J1B3H9_9TREE	422.68	55225	12536	32140	99901	0.866709	0.00438955	0.0100468	0.00561253	0.00668295	1.343	0.304338		26142	21540	28912	25531.3	0.00224143	0.00323936	0.00336309	0.00294796	0.592419	0.23765		65107	51789	100220	72372	0.00911529	0.00540372	0.0202488	0.0115893	2.32897	0.133789		17877	15462	0	11113	0.00845185	0.00647658	0	0.00497614				62246
55	217	tr|A0A0J0XY69|A0A0J0XY69_9TREE	421.14	21732	0	15442	37174	1.5291	0.00172736	0	0.0026966	0.00147465	1.40272	0.340811		14335	7744.1	16522	12867	0.00122909	0.00116462	0.00192187	0.00143853	1.36836	0.27588		16838	21013	18121	18657.3	0.0023574	0.00219252	0.00366123	0.00273705	2.60354	0.0391167		3867.1	3164.6	0	2343.9	0.00182828	0.00132556	0	0.00105128				20913
47	2	tr|A0A0J0XJE0|A0A0J0XJE0_9TREE	420.63	33941	1597.1	10167	45705.1	3.26912	0.00269779	0.00127997	0.00177544	0.00191773	2.95379	0.0279079		39414	21669	24666	28583	0.00337938	0.00325876	0.00286919	0.00316911	4.88122	0.00040619		13103	14618	6206.5	11309.2	0.00183448	0.00152526	0.00125398	0.00153791	2.36876	0.0178135		2234.5	1511.4	297.9	1347.93	0.00105642	0.000633081	0.000258234	0.000649246				64778
78	32	tr|A0A0J0XKF1|A0A0J0XKF1_9TREE	420.17	57094	0	4530.1	61624.1	11.093	0.00453811	0	0.00079108	0.00177639	7.71639	0.167002		29270	10813	18741	19608	0.00250963	0.00162614	0.00217998	0.00210525	9.1449	0.00173444		3639.3	14290	1689	6539.43	0.000509519	0.00149103	0.000341251	0.000780602	3.39081	0.116669		326.39	1280.4	0	535.597	0.00015431	0.000536322	0	0.000230211				25533
53	31	tr|A0A0J0XXG3|A0A0J0XXG3_9TREE	418.42	53077	0	8221.9	61298.9	6.50296	0.00421881	0	0.00143577	0.00188486	4.48778	0.157742		43546	25749	22264	30519.7	0.00373366	0.00387234	0.00258979	0.00339859	8.09193	0.00219843		8946.5	25495	1952.6	12131.4	0.00125255	0.00266018	0.00039451	0.00143575	3.41846	0.118592		2188.3	538.15	0	908.817	0.00103458	0.000225415	0	0.000419998				18455
87	3	tr|A0A0J0XC78|A0A0J0XC78_9TREE	417.73	33234	0	13143	46377	3.02499	0.0026416	0	0.00229513	0.00164558	2.53588	0.164363		7692	6142.9	6931.2	6922.03	0.000659517	0.000923818	0.000806249	0.000796528	1.22747	0.347827		406.97	8040.5	0	2815.82	5.69777e-05	0.000838955	0	0.000298644	0.460219	0.233649		1656.8	2777.6	0	1478.13	0.000783298	0.00116346	0	0.000648918				45907
110	29	tr|A0A0J0XYJ8|A0A0J0XYJ8_9TREE	416.94	45972	0	17708	63680	8.30944	0.00365408	0	0.0030923	0.00224879	7.26613	0.0874456		24928	12796	28311	22011.7	0.00213734	0.00192436	0.00329318	0.00245163	7.92153	0.00759308		5095.3	12277	874.17	6082.16	0.000713366	0.001281	0.00017662	0.000723661	2.33824	0.202029		0	2216.6	0	738.867	0	0.000928469	0	0.00030949				25492
64	79	tr|A0A0J0XXC9|A0A0J0XXC9_9TREE	414.86	962.51	0	926.73	1889.24	0.0409169	7.65049e-05	0	0.000161832	7.94458e-05	0.0400404	0.110135		46476	18283	67320	44026.3	0.00398488	0.00274954	0.00783078	0.00485507	2.44693	0.113681		2294.4	1550.7	2299.3	2048.13	0.000321227	0.000161802	0.000464559	0.000315862	0.159193	0.136576		1789	10981	584.89	4451.63	0.000845799	0.00459962	0.000507011	0.00198414				170790
154	80	tr|A0A0J0XHK9|A0A0J0XHK9_9TREE	413.97	490.48	0	2949.5	3439.98	#DIV/0!	3.89857e-05	0	0.000515064	0.000184683	#DIV/0!	0.16358		90300	119300	134090	114563	0.00774238	0.0179413	0.0155976	0.0137604	#DIV/0!	0.00557299		0	0	0	0	0	0	0	0	#DIV/0!	#DIV/0!		0	0	0	0	0	0	0	0				0
76	19	tr|A0A0J0XNG6|A0A0J0XNG6_9TREE	413.19	38743	0	4159.2	42902.2	3.92535	0.00307948	0	0.00072631	0.0012686	2.41555	0.239789		19613	7821.4	13283	13572.5	0.00168163	0.00117624	0.0015451	0.00146766	2.79458	0.011797		10777	12526	6629.5	9977.5	0.00150883	0.00130698	0.00133945	0.00138508	2.63735	0.0095602		2027.4	816.64	317.2	1053.75	0.000958509	0.000342067	0.000274964	0.00052518				39592
54	71	tr|A0A0J0XB79|A0A0J0XB79_9TREE	412.40	23816	14462	41727	80005	0.359334	0.00189301	0.0115903	0.00728668	0.00692334	0.712289	0.305001		39439	25488	57428	40785	0.00338152	0.00383309	0.00668012	0.00463158	0.476507	0.152917		11844	21867	16372	16694.3	0.00165822	0.00228163	0.00330786	0.0024159	0.248553	0.0800287		27516	35316	1566.3	21466.1	0.013009	0.0147928	0.00135775	0.00971984				40432
45	59	tr|A0A0J1AV93|A0A0J1AV93_9TREE	411.60	87372	3171.8	41954	132498	1.81382	0.00694475	0.00254199	0.00732632	0.00560435	1.74988	0.192147		118890	89794	108720	105801	0.0101937	0.0135039	0.0126465	0.0121147	3.78264	0.00731192		19837	30307	9210.6	19784.9	0.00277727	0.00316227	0.00186094	0.00260016	0.811862	0.386998		14061	7067.6	0	7042.87	0.00664773	0.00296041	0	0.00320271				75433
137	26	tr|A0A0J0XPW1|A0A0J0XPW1_9TREE	409.64	25875	0	3048.4	28923.4	#DIV/0!	0.00205667	0	0.000532334	0.000863001	#DIV/0!	0.11701		17752	8338.8	8594	11561.6	0.00152207	0.00125405	0.000999669	0.0012586	#DIV/0!	0.000563565		2305	3194.9	0	1833.3	0.000322711	0.000333359	0	0.00021869	#DIV/0!	0.0581106		0	0	0	0	0	0	0	0				18901
112	482	tr|A0A0J0XUK3|A0A0J0XUK3_9TREE	409.17	10167	3134.1	11706	25007.1	1.17247	0.000808122	0.00251177	0.00204419	0.00178803	1.70441	0.114268		8969.1	8467	8816.5	8750.87	0.000769016	0.00127333	0.00102555	0.00102263	0.974812	0.446183		3079.3	6747.2	20819	10215.2	0.000431116	0.00070401	0.00420634	0.00178049	1.69723	0.290647		2506.8	2706.8	955.43	2056.34	0.00118516	0.0011338	0.000828213	0.00104906				7183.3
237	38	tr|A0A0J0XYG5|A0A0J0XYG5_9TREE	409.13	8023.6	0	16237	24260.6	0.372873	0.000637754	0	0.00283543	0.00115773	0.440606	0.311542		0	4115.3	7942.4	4019.23	0	0.000618891	0.000923873	0.000514255	0.195715	0.234259		2588.1	1778.9	741.92	1702.97	0.000362346	0.000185612	0.0001499	0.00023262	0.0885301	0.206871		0	18819	0	6273	0	0.00788273	0	0.00262758				12325
39	144	tr|A0A0J0XVG0|A0A0J0XVG0_9TREE	407.50	96219	7542.1	51517	155278	0.661439	0.00764795	0.00604449	0.00899628	0.00756291	0.539022	0.144657		41175	58652	79675	59834	0.00353037	0.00882055	0.00926793	0.00720628	0.513605	0.142935		38903	48619	24485	37335.7	0.0054466	0.00507296	0.00494703	0.00515553	0.367444	0.0825472		18437	21211	28253	22633.7	0.0087166	0.00888466	0.0244911	0.0140308				60629
68	48	tr|A0A0J0XR20|A0A0J0XR20_9TREE	407.03	63591	1019.6	16758	81368.6	2.61581	0.00505452	0.000817141	0.00292641	0.00293269	2.17957	0.161506		32133	15891	17669	21897.7	0.0027551	0.00238981	0.00205529	0.00240007	1.78373	0.110542		17102	26783	13815	19233.3	0.00239436	0.00279457	0.00279123	0.00266005	1.97695	0.0692906		4970.3	4026.9	0	2999.07	0.00234985	0.00168675	0	0.00134553				41699
10	97	tr|A0A0J0XXH2|A0A0J0XXH2_9TREE	406.79	145500	15904	88535	249939	1.26692	0.011565	0.012746	0.0154606	0.0132572	1.55401	0.179874		237210	106890	117640	153913	0.0203385	0.016075	0.0136841	0.0166992	1.95748	0.0831779		109410	124530	52264	95401.3	0.0153179	0.0129936	0.0105596	0.012957	1.51882	0.196775		31382	25679	0	19020.3	0.0148367	0.0107562	0	0.00853096				206990
70	96	tr|A0A0J0XFV4|A0A0J0XFV4_9TREE	405.32	39172	0	9579.8	48751.8	4.88309	0.00311358	0	0.0016729	0.00159549	3.50596	0.160609		18991	10112	18684	15929	0.0016283	0.00152072	0.00217335	0.00177413	3.89849	0.0285148		13838	13496	2557.2	9963.73	0.00193738	0.00140819	0.000516666	0.00128741	2.82898	0.123869		2887.7	0	0	962.567	0.00136524	0	0	0.00045508				58843
18	46	tr|A0A0J0XWV0|A0A0J0XWV0_9TREE	405.14	86942	1606.5	30105	118654	1.49314	0.00691057	0.0012875	0.00525716	0.00448508	1.29099	0.359322		109590	57297	76384	81090.3	0.00939631	0.00861678	0.00888512	0.00896607	2.58081	0.0267198		57473	72289	16787	48849.7	0.00804649	0.00754271	0.0033917	0.00632697	1.82117	0.158311		14744	8240.6	0	7661.53	0.00697063	0.00345175	0	0.00347413				96487
25	130	tr|A0A0J1B5H2|A0A0J1B5H2_9TREE	404.36	129780	14306	56435	200521	1.56797	0.0103155	0.0114653	0.0098551	0.0105453	1.88689	0.0615301		92689	68204	81192	80695	0.00794721	0.0102571	0.00944439	0.00921622	1.64907	0.116769		57929	62210	25272	48470.3	0.00811033	0.00649106	0.00510604	0.00656914	1.17543	0.364788		17773	18515	701.56	12329.9	0.00840268	0.00775539	0.000608146	0.00558874				93485
43	111	tr|A0A0J0XSS4|A0A0J0XSS4_9TREE	403.78	78291	6073.1	30424	114788	1.50113	0.00622294	0.00486718	0.00531286	0.00546766	1.47885	0.0401729		53295	35084	46988	45122.3	0.00456955	0.00527621	0.00546572	0.00510383	1.38044	0.0578509		22713	38385	26058	29052	0.00317993	0.00400513	0.00526485	0.00414997	1.12245	0.318262		9971.9	9266.5	2879.1	7372.5	0.00471449	0.00388146	0.00249574	0.00369723				83318
48	5	tr|A0A0J0XH02|A0A0J0XH02_9TREE	402.64	52559	0	23625	76184	6.42486	0.00417764	0	0.00412557	0.00276774	5.41353	0.0921689		42460	27594	30532	33528.7	0.00364055	0.0041498	0.00355153	0.00378063	7.39468	0.000259167		25737	38830	2629.3	22398.8	0.0036033	0.00405156	0.000531233	0.0027287	5.33717	0.0614062		1802.9	1626.8	0	1143.23	0.000852371	0.000681419	0	0.000511263				62279
88	122	tr|A0A0J0XDC4|A0A0J0XDC4_9TREE	402.33	39057	596.76	11599	51252.8	2.63449	0.00310444	0.000478263	0.0020255	0.0018694	2.2614	0.148901		57342	23490	31459	37430.3	0.00491654	0.00353261	0.00365936	0.00403617	4.88253	0.00316202		22721	26315	6695.1	18577	0.00318105	0.00274574	0.0013527	0.00242649	2.93531	0.0414411		2281.4	3345.6	0	1875.67	0.0010786	0.00140137	0	0.000826656				49948
224	148	tr|A0A0J0XNU7|A0A0J0XNU7_9TREE	400.65	7483.4	0	1585.5	9068.9	4.46481	0.000594817	0	0.000276872	0.000290563	3.5422	0.167487		11009	4161.6	5575.8	6915.47	0.000943918	0.000625854	0.000648586	0.000739453	9.01455	0.00372036		3496	6072	855.89	3474.63	0.000489456	0.000633559	0.000172927	0.000431981	5.26621	0.0461769		0	587.5	0	195.833	0	0.000246086	0	8.20288e-05				35109
181	61	tr|A0A0J1B7V0|A0A0J1B7V0_9TREE	397.43	0	0	576.75	576.75	0.124352	0	0	0.000100716	3.35721e-05	0.158801	0.226402		0	896.71	0	298.903	0	0.000134854	0	4.49514e-05	0.212626	0.242085		44684	70243	27023	47316.7	0.00625597	0.00732923	0.00545982	0.00634834	30.0285	0.000227894		1341.5	0	0	447.167	0.000634231	0	0	0.00021141				951.43
183	35	tr|A0A0J1ATI0|A0A0J1ATI0_9TREE	395.77	2788.2	0	0	2788.2	#DIV/0!	0.00022162	0	0	7.38732e-05	#DIV/0!	0.18695		14617	8400.6	3193	8736.87	0.00125327	0.00126335	0.000371415	0.000962678	#DIV/0!	0.0155964		3511.5	9180.3	0	4230.6	0.000491626	0.000957883	0	0.00048317	#DIV/0!	0.0777676		0	0	0	0	0	0	0	0				13281
90	18	tr|A0A0J1AXP0|A0A0J1AXP0_9TREE	395.21	15741	0	5715.5	21456.5	12.2089	0.00125117	0	0.000998083	0.000749751	5.10455	0.107334		37963	23040	13838	24947	0.00325497	0.00346494	0.00160966	0.00277652	18.9035	0.00608423		5183.9	20235	1003.4	8807.43	0.00072577	0.00211134	0.00020273	0.00101328	6.89875	0.107329		0	0	508.32	169.44	0	0	0.000440637	0.000146879				23163
121	11	tr|A0A0J0XG84|A0A0J0XG84_9TREE	395.12	21098	3261.8	9496.7	33856.5	5.90738	0.00167697	0.00261411	0.00165838	0.00198316	7.82153	0.00428138		30866	22914	14948	22909.3	0.00264647	0.00344599	0.00173878	0.00261041	10.2954	0.00535859		3913.2	11788	0	5233.73	0.000547866	0.00122997	0	0.000592613	2.33726	0.219602		1229.8	427.89	0	552.563	0.000581422	0.000179231	0	0.000253551				19898
275	34	tr|A0A0J1BBP6|A0A0J1BBP6_9TREE	395.11	6845.9	0	416.24	7262.14	3.36326	0.000544145	0	7.26869e-05	0.000205611	2.35791	0.284973		0	1955.3	2029.4	1328.23	0	0.000294053	0.000236063	0.000176706	2.02643	0.257187		1237.3	874.29	0	703.863	0.000173228	9.12244e-05	0	8.81507e-05	1.0109	0.496456		0	624.54	0	208.18	0	0.000261601	0	8.72005e-05				7839.5
38	129	tr|A0A0J0XP96|A0A0J0XP96_9TREE	394.91	114220	4341	36921	155482	3.20633	0.00907875	0.00347902	0.00644742	0.00633506	3.04697	0.0456547		81752	42806	53459	59339	0.00700947	0.00643751	0.00621844	0.00655514	3.15282	0.00686569		51454	37221	13845	34173.3	0.0072038	0.00388368	0.00279729	0.00462826	2.22605	0.102415		6722.9	7302.9	0	4675.27	0.00317844	0.00305897	0	0.00207914				95524
37	85	tr|A0A0J1AVX1|A0A0J1AVX1_9TREE	394.82	17012	5264.1	30298	52574.1	0.190681	0.0013522	0.00421882	0.00529086	0.00362063	0.265903	0.0021326		16691	10422	20869	15994	0.0014311	0.00156734	0.00242752	0.00180865	0.132829	0.000383039		58387	87733	62319	69479.7	0.00817445	0.00915416	0.0125911	0.00997325	0.732446	0.0583549		29402	37265	13081	26582.7	0.0139006	0.0156092	0.0113392	0.0136164				90171
101	65	tr|A0A0J0XWD0|A0A0J0XWD0_9TREE	393.34	19606	0	3531	23137	#DIV/0!	0.00155838	0	0.000616609	0.000724996	#DIV/0!	0.0924227		22042	7915.5	8839.5	12932.3	0.00188989	0.0011904	0.00102823	0.00136951	#DIV/0!	0.00330268		1808.3	15616	0	5808.1	0.00025317	0.00162939	0	0.00062752	#DIV/0!	0.141444		0	0	0	0	0	0	0	0				16828
133	704	tr|A0A0J0XNN9|A0A0J0XNN9_9TREE	391.72	3303.6	2025	6306.4	11635	0.398368	0.000262586	0.0016229	0.00110127	0.000995586	0.509522	0.244952		0	11322	7688.8	6336.93	0	0.00170269	0.000894374	0.000865689	0.443043	0.224029		8798	16565	17881	14414.7	0.00123176	0.00172841	0.00361274	0.00219097	1.1213	0.436916		1415.1	2016.5	5016.1	2815.9	0.000669028	0.000844653	0.0043482	0.00195396				2650.1
33	241	tr|A0A0J0XBT4|A0A0J0XBT4_9TREE	390.86	23448	13968	55268	92684	0.209535	0.00186376	0.0111944	0.00965131	0.00756983	0.380241	0.0857485		33857	30422	53399	39226	0.00290292	0.0045751	0.00621146	0.00456316	0.229213	0.0450636		100270	112380	92864	101838	0.0140383	0.0117259	0.0187626	0.0148422	0.745542	0.258528		50939	69438	7562.5	42646.5	0.0240828	0.0290855	0.00655554	0.019908				72448
21	51	tr|A0A0J0XPS4|A0A0J0XPS4_9TREE	390.08	58755	2244	27753	88752	2.13086	0.00467013	0.00179842	0.00484643	0.00377166	2.04687	0.146259		56359	37177	25391	39642.3	0.00483225	0.00559097	0.00295352	0.00445892	2.41984	0.0753847		22350	32866	15536	23584	0.0031291	0.00342927	0.00313895	0.00323244	1.75424	0.164817		8937.8	3109.2	0	4015.67	0.00422559	0.00130235	0	0.00184265				57806
126	100	tr|A0A0J0XPL9|A0A0J0XPL9_9TREE	387.94	3862.6	0	1142.2	5004.8	3.59121	0.000307018	0	0.000199459	0.000168826	2.65767	0.196536		4422.4	2717.4	1216.3	2785.37	0.000379179	0.000408664	0.000141482	0.000309775	4.87651	0.0402113		4151	9235.6	30433	14606.5	0.000581159	0.000963653	0.00614879	0.00256453	40.3711	0.118157		403.09	0	0	134.363	0.000190572	0	0	6.3524e-05				6283.5
113	47	tr|A0A0J0XIJ6|A0A0J0XIJ6_9TREE	387.87	12405	0	4064.9	16469.9	3.48353	0.000986009	0	0.000709843	0.000565284	2.81692	0.15333		26482	11367	15967	17938.7	0.00227058	0.00170946	0.00185731	0.00194578	9.69621	0.000451108		6054.5	6626.9	0	4227.13	0.000847658	0.000691458	0	0.000513039	2.55657	0.163779		542.01	825.49	0	455.833	0.00025625	0.000345774	0	0.000200675				59100
81	102	tr|A0A0J0XPV5|A0A0J0XPV5_9TREE	385.43	61808	0	17439	79247	5.48028	0.0049128	0	0.00304533	0.00265271	4.02455	0.137301		69434	24924	31253	41870.3	0.00595331	0.00374827	0.0036354	0.00444566	6.74473	0.00972281		27546	39842	11145	26177.7	0.00385657	0.00415716	0.00225177	0.00342183	5.19143	0.0177689		4182.5	0	0	1394.17	0.00197739	0	0	0.000659131				79723
109	53	tr|A0A0J0XCQ5|A0A0J0XCQ5_9TREE	385.02	21231	0	12151	33382	1.25695	0.00168754	0	0.0021219	0.00126981	1.08956	0.451831		45729	40625	38281	41545	0.00392083	0.00610951	0.00445291	0.00482775	4.14243	0.00553627		19106	27819	3834.6	16919.9	0.00267493	0.00290266	0.000774756	0.00211745	1.81687	0.158122		3244.1	4205.6	231.85	2560.52	0.00153374	0.0017616	0.000200979	0.00116544				48839
128	164	tr|A0A0J0XWC4|A0A0J0XWC4_9TREE	383.13	39380	664.07	8156.4	48200.5	3.73415	0.00313011	0.000532208	0.00142433	0.00169555	3.01986	0.119805		15749	11314	10294	12452.3	0.00135033	0.00170149	0.00119742	0.00141641	2.5227	0.033208		5223.9	7294.7	14104	8874.2	0.000731371	0.000761137	0.00284962	0.00144738	2.57785	0.155755		2236.2	1497.3	0	1244.5	0.00105723	0.000627175	0	0.000561467				19839
203	39	tr|A0A0J0XP09|A0A0J0XP09_9TREE	383.04	13233	402.37	1517.5	15152.9	13.9811	0.00105182	0.000322473	0.000264997	0.000546431	12.4844	0.0610622		5950.4	1269.9	2006.3	3075.53	0.000510191	0.000190978	0.000233376	0.000311515	7.11722	0.0351861		534.96	3114.2	537.58	1395.58	7.48969e-05	0.000324939	0.000108615	0.000169483	3.87221	0.116915		0	313.48	0	104.493	0	0.000131308	0	4.37692e-05				14322
153	109	tr|A0A0J0XHC0|A0A0J0XHC0_9TREE	382.76	0	0	10892	10892	0.0961017	0	0	0.00190204	0.000634014	0.126253	0.0509145	3417.77	2352.4	2186.8	5714.1	3417.77	0.000201696	0.000328868	0.000664674	0.000398413	0.0793373	0.0398743	60103.3	27583	79221	73506	60103.3	0.00386175	0.00826601	0.0148514	0.00899305	1.79082	0.174904		14409	17129	1243.8	10927.3	0.00681225	0.00717483	0.00107819	0.00502176				0
106	500	tr|A0A0J0XQ46|A0A0J0XQ46_9TREE	380.99	9820	2438.7	16138	28396.7	1.56742	0.000780541	0.00195445	0.00281814	0.00185104	1.37283	0.35617		0	5392.8	17635	7675.93	0	0.000811012	0.00205133	0.000954115	0.70762	0.386076		2101.1	5178	10518	5932.37	0.000294164	0.000540278	0.00212509	0.000986512	0.731648	0.394272		0	1110.2	4129.9	1746.7	0	0.00046503	0.00358	0.00134834				8494
17	303	tr|A0A0J1ASH7|A0A0J1ASH7_9TREE	380.62	25386	12881	38588	76855	0.386963	0.0020178	0.0103233	0.00673852	0.00635986	0.72744	0.304369		19448	21270	33510	24742.7	0.00166748	0.00319875	0.00389794	0.00292139	0.334148	0.0916035		70044	82975	48700	67239.7	0.00980649	0.0086577	0.00983952	0.00943457	1.07912	0.428135		23180	32220	2045.8	19148.6	0.010959	0.013496	0.0017734	0.0087428				61008
155	13	tr|A0A0J0XEY8|A0A0J0XEY8_9TREE	379.25	17440	0	876.9	18316.9	#DIV/0!	0.00138621	0	0.000153131	0.000513115	#DIV/0!	0.153585		20802	5451	21599	15950.7	0.00178358	0.000819765	0.00251243	0.00170526	#DIV/0!	0.0126908		863.34	10292	168.76	3774.7	0.000120872	0.00107388	3.40969e-05	0.000409616	#DIV/0!	0.143079		0	0	0	0	0	0	0	0				30065
60	324	tr|A0A0J0XH60|A0A0J0XH60_9TREE	378.26	64782	7728.5	36074	108584	3.4312	0.00514918	0.00619388	0.00629951	0.00588086	4.21976	0.00475126		57014	24902	39155	40357	0.00488841	0.00374496	0.00455458	0.00439598	3.1543	0.0170962		17138	29038	14860	20345.3	0.0023994	0.00302986	0.00300237	0.00281054	2.01668	0.0974245		6435.1	2718.2	0	3051.1	0.00304237	0.00113857	0	0.00139365				103180
50	108	tr|A0A0J0XTP2|A0A0J0XTP2_9TREE	378.03	69952	6592	35977	112521	2.08871	0.00556012	0.00528305	0.00628257	0.00570858	2.41071	0.0450047		47881	27493	27844	34406	0.00410535	0.00413462	0.00323886	0.00382627	1.61582	0.192991		27496	28318	18887	24900.3	0.00384957	0.00295473	0.00381599	0.0035401	1.49497	0.239075		10710	4871.6	0	5193.87	0.00506345	0.00204057	0	0.00236801				67503
247	25	tr|A0A0J1B2Z6|A0A0J1B2Z6_9TREE	376.03	8780.6	0	1004.2	9784.8	0.487375	0.000697924	0	0.000175361	0.000291095	0.173488	0.229098		9460	3003.2	4145.6	5536.27	0.000811106	0.000451645	0.000482223	0.000581658	0.346658	0.275039		277.06	8061.7	940.23	3093	3.87897e-05	0.000841167	0.000189967	0.000356641	0.212552	0.239718		0	0	5806.9	1935.63	0	0	0.0050337	0.0016779				17418
131	9	tr|A0A0J0XD36|A0A0J0XD36_9TREE	374.94	18556	0	4223	22779	2.4717	0.00147492	0	0.000737452	0.000737457	1.79506	0.284222		10576	7303.4	6958.6	8279.33	0.000906793	0.00109834	0.000809436	0.000938191	2.28367	0.087744		3596.5	19985	707.09	8096.2	0.000503527	0.00208526	0.000142863	0.000910549	2.21638	0.249184		2150.7	514.9	0	888.533	0.0010168	0.000215676	0	0.000410826				14369
14	103	tr|A0A0J0XJD0|A0A0J0XJD0_9TREE	374.65	142890	18687	99834	261411	0.917912	0.0113576	0.0149764	0.0174338	0.0145892	1.15413	0.387168		161150	137510	133120	143927	0.0138171	0.0206798	0.0154847	0.0166606	1.31799	0.283226		123150	124180	59995	102442	0.0172416	0.0129571	0.0121216	0.0141068	1.11596	0.413772		47970	32541	1860.9	27457.3	0.0226791	0.0136305	0.00161312	0.0126409				142700
120	43	tr|A0A0J0XJU7|A0A0J0XJU7_9TREE	373.83	29982	0	2264.5	32246.5	13.8734	0.00238311	0	0.000395444	0.000926186	4.76781	0.195735		22842	7653	8025.3	12840.1	0.00195849	0.00115092	0.000933516	0.00134764	6.93738	0.0174306		16451	14026	588.62	10355.2	0.00230322	0.00146349	0.000118927	0.00129521	6.66748	0.0866106		0	0	672.29	224.097	0	0	0.000582774	0.000194258				31040
89	211	tr|A0A0J0XG12|A0A0J0XG12_9TREE	373.12	39851	0	10017	49868	4.12838	0.00316755	0	0.00174924	0.00163893	2.97664	0.183061		47528	30888	51852	43422.7	0.00407508	0.00464518	0.00603151	0.00491726	8.93078	0.00274302		17329	23035	1320.8	13894.9	0.00242614	0.0024035	0.000266859	0.00169883	3.08544	0.136268		3493.8	0	0	1164.6	0.00165179	0	0	0.000550597				83884
140	93	tr|A0A0J0XKZ9|A0A0J0XKZ9_9TREE	372.86	17311	0	7158.3	24469.3	21.3924	0.00137596	0	0.00125004	0.000875332	9.15657	0.0788935		13101	7970.5	9265.6	10112.4	0.00112329	0.00119867	0.00107779	0.00113325	11.8545	0.000261807		5580.5	9908.9	0	5163.13	0.000781296	0.00103391	0	0.000605067	6.32941	0.0963226		0	0	330.84	110.28	0	0	0.000286788	9.55961e-05				45293
44	105	tr|A0A0J0XBQ8|A0A0J0XBQ8_9TREE	372.68	62226	0	26592	88818	3.4847	0.00494602	0	0.00464369	0.00319657	2.84041	0.152805		46818	22453	40363	36544.7	0.0040142	0.00337666	0.00469509	0.00402865	3.57978	0.0126908		31280	39435	5877.9	25531	0.00437935	0.00411469	0.00118759	0.00322721	2.86764	0.0858277		5346.5	2025.6	0	2457.37	0.00252771	0.000848464	0	0.00112539				70611
221	187	tr|A0A0J0XV52|A0A0J0XV52_9TREE	372.55	10431	0	0	10431	#DIV/0!	0.000829106	0	0	0.000276369	#DIV/0!	0.18695		3071.9	2294	3276.7	2880.87	0.000263387	0.00034499	0.000381151	0.000329843	#DIV/0!	0.000346781		907.3	2339.2	0	1082.17	0.000127026	0.000244075	0	0.0001237	#DIV/0!	0.0770421		0	0	0	0	0	0	0	0				131100
86	50	tr|A0A0J1B725|A0A0J1B725_9TREE	370.32	29927	0	10557	40484	9.23756	0.00237874	0	0.00184354	0.00140743	3.84257	0.133573		25365	15144	12959	17822.7	0.00217481	0.00227747	0.00150741	0.00198657	5.42374	0.0104757		4562.7	16172	1314	7349.57	0.000638799	0.0016874	0.000265485	0.000863896	2.35862	0.212787		0	0	1267.6	422.533	0	0	0.00109882	0.000366272				31853
24	201	tr|A0A0J0XC60|A0A0J0XC60_9TREE	370.14	64789	48153	89381	202323	0.334245	0.00514974	0.0385914	0.0156084	0.0197832	0.601889	0.152497		51853	52847	92374	65691.3	0.00444591	0.00794755	0.0107451	0.00771285	0.234658	0.00495201		134430	127490	68554	110158	0.0188208	0.0133024	0.0138509	0.0153247	0.466244	0.0159431		56159	69271	49650	58360	0.0265507	0.0290156	0.043039	0.0328684				81999
97	60	tr|A0A0J1B954|A0A0J1B954_9TREE	368.64	53345	0	3611.3	56956.3	0.451378	0.00424012	0	0.000630632	0.00162358	0.199838	0.120173		60313	15619	45887	40606.3	0.00517127	0.00234891	0.00533765	0.00428595	0.527534	0.226954		24187	35477	10169	23277.7	0.00338629	0.00370171	0.00205458	0.00304753	0.375104	0.163875		18433	0	18064	12165.7	0.00871471	0	0.0156588	0.00812449				21230
52	235	tr|A0A0J0XNE6|A0A0J0XNE6_9TREE	368.29	17607	5579.5	18746	41932.5	0.400899	0.00139949	0.0044716	0.00327357	0.00304822	0.556678	0.0559058		15280	10734	21302	15772	0.00131012	0.00161426	0.00247788	0.00180076	0.328861	0.00659401		28684	22623	31224	27510.3	0.00401589	0.00236051	0.0063086	0.00422834	0.772196	0.210366		8252.1	14612	7389.1	10084.4	0.00390141	0.00612054	0.00640523	0.00547573				58838
161	52	tr|A0A0J0XV01|A0A0J0XV01_9TREE	368.28	6568.4	1415.7	14382	22366.1	2.6279	0.000522088	0.00113459	0.00251149	0.00138939	2.36629	0.165509		3149.5	10557	13744	9150.17	0.00027004	0.00158765	0.00159873	0.00115214	1.96222	0.20428		2213.7	8954.5	2604.3	4590.83	0.000309928	0.000934322	0.000526182	0.000590144	1.00508	0.497581		0	831.41	1630.3	820.57	0	0.000348253	0.00141322	0.000587159				10349
36	57	tr|A0A0J0XNU8|A0A0J0XNU8_9TREE	368.24	46275	2980.7	24042	73297.7	1.20622	0.00367816	0.00238883	0.00419839	0.00342179	1.20641	0.335031		50589	21490	24644	32241	0.00433753	0.00323184	0.00286663	0.00347867	1.22646	0.315649		18900	38610	17177	24895.7	0.00264609	0.00402861	0.0034705	0.00338173	1.19228	0.339506		10644	5652.5	1279.5	5858.67	0.00503225	0.00236767	0.00110913	0.00283635				58417
31	150	tr|A0A0J0XID4|A0A0J0XID4_9TREE	367.06	96114	8862.3	62044	167020	1.39246	0.0076396	0.00710254	0.0108346	0.00852558	1.61979	0.195914		92055	42920	62872	65949	0.00789285	0.00645465	0.00731338	0.00722029	1.3718	0.28825		46767	41726	25783	38092	0.0065476	0.00435374	0.00520929	0.00537021	1.0203	0.487709		23341	11352	0	11564.3	0.0110351	0.00475502	0	0.00526337				115710
179	263	tr|A0A0J0XUQ0|A0A0J0XUQ0_9TREE	366.51	1676.4	0	1902.3	3578.7	0.24014	0.000133248	0	0.000332194	0.000155147	0.191131	0.00985368		293	4737.2	2867.7	2632.63	2.5122e-05	0.000712418	0.000333576	0.000357038	0.439848	0.0692491		9427.7	28917	31355	23233.2	0.00131992	0.00301723	0.00633507	0.00355741	4.3825	0.0685692		1256.8	1799.2	1254.4	1436.8	0.000594187	0.000753632	0.00108737	0.000811731				4812.5
35	99	tr|A0A0J0XVD5|A0A0J0XVD5_9TREE	366.16	92365	8390.8	31340	132096	1.47588	0.00734161	0.00672466	0.00547282	0.00651303	1.65292	0.185745		74817	36813	53662	55097.3	0.00641485	0.00553623	0.00624205	0.00606438	1.53905	0.222784		54937	35659	12616	34404	0.00769144	0.0037207	0.00254898	0.00465371	1.18105	0.410211		18131	7756.7	0	8629.23	0.00857193	0.00324905	0	0.00394033				134880
278	186	tr|A0A0J0XJ86|A0A0J0XJ86_9TREE	366.05	23342	0	1648.1	24990.1	10.7083	0.00185533	0	0.000287803	0.000714379	6.71567	0.179124		12156	8735.5	7322.8	9404.77	0.00104226	0.00131371	0.0008518	0.00106926	10.0518	0.00245244		3039.3	5404.2	2077.8	3507.1	0.000425516	0.00056388	0.000419806	0.000469734	4.41583	0.0177061		675	0	0	225	0.000319125	0	0	0.000106375				49488
334	37	tr|A0A0J0XVB9|A0A0J0XVB9_9TREE	365.51	3959.7	0	0	3959.7	#DIV/0!	0.000314736	0	0	0.000104912	#DIV/0!	0.18695		6828.2	416.85	2647.8	3297.62	0.000585454	6.26892e-05	0.000307997	0.000318713	#DIV/0!	0.0512092		1164.8	5657.1	0	2273.97	0.000163077	0.000590268	0	0.000251115	#DIV/0!	0.11339		0	0	0	0	0	0	0	0				12188
116	45	tr|A0A0J0XWG8|A0A0J0XWG8_9TREE	365.46	18741	0	2802.2	21543.2	12.7207	0.00148962	0	0.000489341	0.000659655	8.54529	0.130401		13671	10816	11421	11969.3	0.00117216	0.0016266	0.00132851	0.00137576	17.8218	0.000542076		5125.1	6576.2	954.77	4218.69	0.000717538	0.000686168	0.000192905	0.000532204	6.89426	0.0356683		489.84	0	0	163.28	0.000231585	0	0	7.71951e-05				19567
229	377	tr|A0A0J0XXI2|A0A0J0XXI2_9TREE	365.44	19063	1591.3	9131.6	29785.9	3.1451	0.00151522	0.00127532	0.00159463	0.00146172	3.48599	0.0131474		10222	7086	10605	9304.33	0.00087644	0.00106565	0.00123359	0.00105856	2.52451	0.0522216		3544.1	6273.4	2469.8	4095.77	0.000496191	0.000654573	0.000499007	0.000549924	1.31149	0.338985		2050.7	688.55	0	913.083	0.000969525	0.000288413	0	0.000419313				23399
107	182	tr|A0A0J0XTR0|A0A0J0XTR0_9TREE	365.07	13438	0	7612.1	21050.1	#DIV/0!	0.00106812	0	0.00132928	0.000799133	#DIV/0!	0.0604077		5630.5	1778.4	5023.7	4144.2	0.000482762	0.00026745	0.000584365	0.000444859	#DIV/0!	0.00444762		17933	16307	7915.4	14051.8	0.0025107	0.00170149	0.00159925	0.00193715	#DIV/0!	0.00127716		0	0	0	0	0	0	0	0				14410
102	20	tr|A0A0J0XCB4|A0A0J0XCB4_9TREE	364.71	13114	0	5284	18398	5.10702	0.00104236	0	0.000922731	0.000655032	3.07967	0.136589		18114	11083	9785.6	12994.2	0.00155311	0.00166675	0.00113828	0.00145271	6.83002	0.00162595		6531	11012	491.41	6011.47	0.000914371	0.001149	9.92862e-05	0.000720887	3.3893	0.103516		0	591.89	450.09	347.327	0	0.000247925	0.00039016	0.000212695				22751
80	157	tr|A0A0J0XJ11|A0A0J0XJ11_9TREE	363.08	28651	957.18	4980.7	34588.9	3.31536	0.00227732	0.000767116	0.000869767	0.00130473	2.74362	0.145089		46671	14170	18787	26542.7	0.0040016	0.002131	0.00218534	0.00277264	5.83038	0.0208651		12395	17912	5882.4	12063.1	0.00173536	0.00186896	0.0011885	0.00159761	3.35948	0.0483641		3017.6	0	0	1005.87	0.00142665	0	0	0.000475551				32794
122	529	tr|A0A0J0XVF7|A0A0J0XVF7_9TREE	361.94	58459	14658	20716	93833	60.9384	0.0046466	0.0117474	0.00361758	0.00667053	51.8343	0.0314385		0	0	0	0	0	0	0	0	0	0.18695		0	0	0	0	0	0	0	0	0	0.18695		0	0	445.37	148.457	0	0	0.000386068	0.000128689				289430
67	14	tr|A0A0J0XLA4|A0A0J0XLA4_9TREE	361.93	50984	0	18565	69549	2.37122	0.00405245	0	0.00324196	0.00243147	1.912	0.228424		51966	36535	26489	38330	0.0044556	0.00549442	0.00308125	0.00434375	3.41573	0.0170212		18155	33455	6893.9	19501.3	0.00254179	0.00349073	0.00139287	0.00247513	1.94633	0.12754		4852.5	3631	0	2827.83	0.00229415	0.00152092	0	0.00127169				59482
58	189	tr|A0A0J0XX55|A0A0J0XX55_9TREE	360.93	77135	7161.4	33358	117654	0.967206	0.00613106	0.00573938	0.00582522	0.00589855	1.12869	0.405267		73694	69132	62877	68567.7	0.00631857	0.0103966	0.00731396	0.00800971	1.53266	0.195489		34342	42649	21770	32920.3	0.00480804	0.00445004	0.00439849	0.00455219	0.871059	0.405101		17448	17736	0	11728	0.00824903	0.00742909	0	0.00522604				68851
83	237	tr|A0A0J0XKV1|A0A0J0XKV1_9TREE	359.95	17753	3850.6	11501	33104.6	0.28312	0.00141109	0.003086	0.00200839	0.00216849	0.318494	0.0631839		8650	21995	34888	21844.3	0.000741656	0.00330778	0.00405823	0.00270256	0.396934	0.0922303		16515	21713	1592.7	13273.6	0.00231218	0.00226556	0.000321795	0.00163318	0.23987	0.0510093		7279	13444	13097	11273.3	0.00344135	0.0056313	0.0113531	0.00680859				38660
119	94	tr|A0A0J0XM28|A0A0J0XM28_9TREE	359.55	33476	0	6762.6	40238.6	6.58587	0.00266083	0	0.00118094	0.00128059	4.78888	0.133333		9357.9	8803.1	11345	9835.33	0.000802352	0.00132388	0.00131967	0.00114863	4.29542	0.00980211		9642.1	13581	3614.8	8945.97	0.00134994	0.00141706	0.000730347	0.00116578	4.35954	0.0144449		1150.1	617.1	0	589.067	0.000543742	0.000258485	0	0.000267409				45284
253	763	tr|A0A0J0XHU6|A0A0J0XHU6_9TREE	359.46	3972.7	5202.4	6777.1	15952.2	0.149023	0.000315769	0.00416938	0.00118347	0.00188954	0.293638	0.0885446		7562.8	6104.8	9605.5	7757.7	0.000648439	0.000918088	0.00111733	0.000894618	0.139026	0.0465904		23574	27683	29454	26903.7	0.00330047	0.00288847	0.00595099	0.00404664	0.628858	0.212947		7637.7	10100	13224	10320.6	0.00361093	0.00423059	0.0114632	0.00643491				14817
185	161	tr|A0A0J0XLA5|A0A0J0XLA5_9TREE	359.32	20313	0	5184.3	25497.3	6.29894	0.00161457	0	0.000905321	0.000839965	4.55243	0.130983		23125	8743.2	12396	14754.7	0.00198275	0.00131487	0.00144192	0.00157985	8.56243	0.00358429		8359	12379	4068.8	8268.93	0.0011703	0.00129164	0.000822074	0.00109467	5.93287	0.00860757		1170.8	0	0	390.267	0.000553528	0	0	0.000184509				30904
34	142	tr|A0A0J1B1I8|A0A0J1B1I8_9TREE	359.18	68451	11150	38359	117960	0.868161	0.00544081	0.00893598	0.00669853	0.00702511	1.16337	0.379766		55572	41658	32569	43266.3	0.00476478	0.00626486	0.00378848	0.00493937	0.817971	0.362911		38107	36153	34579	36279.7	0.00533516	0.00377224	0.00698646	0.00536462	0.888393	0.416064		22443	15865	991.83	13099.9	0.0106105	0.00664538	0.000859767	0.00603857				66336
238	184	tr|A0A0J0XN79|A0A0J0XN79_9TREE	359.17	2261.1	0	1048.3	3309.4	0.666439	0.000179723	0	0.000183062	0.000120928	0.334035	0.231302		1208.3	2380.3	4401.1	2663.23	0.0001036	0.000357968	0.000511943	0.000324504	0.896364	0.455368		0	1280.4	567.54	615.98	0	0.000133598	0.000114668	8.27554e-05	0.228592	0.197874		0	354.9	1081.4	478.767	0	0.000148657	0.00093741	0.000362022				12191
225	113	tr|A0A0J0XY05|A0A0J0XY05_9TREE	358.75	11731	0	3626.1	15357.1	12.3929	0.000932436	0	0.000633216	0.000521884	10.4285	0.0832585		17626	3651.3	5119.8	8799.03	0.00151126	0.000549111	0.000595544	0.000885306	17.6906	0.0290042		2320.7	5471.5	0	2597.4	0.000324909	0.000570902	0	0.000298604	5.96684	0.111783		0	358.42	0	119.473	0	0.000150132	0	5.00439e-05				16573
84	192	tr|A0A0J0XXE2|A0A0J0XXE2_9TREE	358.57	34533	2845.1	13436	50814.1	1.77069	0.00274485	0.00228016	0.00234629	0.0024571	1.83445	0.0634594		21746	12868	18817	17810.3	0.00186452	0.00193519	0.00218883	0.00199618	1.49033	0.157273		11891	16940	9900.2	12910.4	0.0016648	0.00176754	0.00200027	0.00181087	1.35198	0.227943		5109.6	2596.9	593.86	2766.79	0.0024157	0.00108777	0.000514787	0.00133942				27190
92	395	tr|A0A0J1AV25|A0A0J1AV25_9TREE	358.34	47846	704.36	15485	64035.4	9.50698	0.00380303	0.000564497	0.00270411	0.00235721	8.66575	0.0513361		30221	11143	22425	21263	0.00259117	0.00167577	0.00260851	0.00229182	8.42535	0.00397966		13179	23249	7745.6	14724.5	0.00184512	0.00242583	0.00156495	0.0019453	7.15145	0.0054109		0	1948.2	0	649.4	0	0.000816044	0	0.000272015				59951
227	75	tr|A0A0J1AZR4|A0A0J1AZR4_9TREE	358.02	4502.1	0	0	4502.1	#DIV/0!	0.000357849	0	0	0.000119283	#DIV/0!	0.18695		18859	4702.6	2912.5	8824.7	0.00161698	0.000707214	0.000338787	0.000887661	#DIV/0!	0.0398262		3983.5	6129.6	0	3371.03	0.000557709	0.000639569	0	0.000399093	#DIV/0!	0.0589863		0	0	0	0	0	0	0	0				28962
243	488	tr|A0A0J0XUC2|A0A0J0XUC2_9TREE	357.90	6838.8	0	2374.2	9213	#DIV/0!	0.000543581	0	0.0004146	0.000319394	#DIV/0!	0.0616368		6327.8	1264.8	1915.8	3169.47	0.000542549	0.000190211	0.000222849	0.000318536	#DIV/0!	0.0235791		0	674.89	2062.9	912.597	0	7.04188e-05	0.000416795	0.000162405	#DIV/0!	0.137952		0	0	0	0	0	0	0	0				8668.5
268	12	tr|A0A0J0XW02|A0A0J0XW02_9TREE	357.19	18602	0	3902.5	22504.5	#DIV/0!	0.00147858	0	0.000681483	0.00072002	#DIV/0!	0.0836166		20032	12058	10062	14050.7	0.00171756	0.00181338	0.00117043	0.00156712	#DIV/0!	0.000719901		2401.3	4257.6	0	2219.63	0.000336193	0.000444243	0	0.000260145	#DIV/0!	0.0618422		0	0	0	0	0	0	0	0				22045
148	160	tr|A0A0J0XN23|A0A0J0XN23_9TREE	356.19	14902	0	8790.1	23692.1	6.349	0.00118448	0	0.00153499	0.000906492	5.57635	0.0954751		11159	9818.3	12045	11007.4	0.000956779	0.00147655	0.00140109	0.00127814	7.86258	0.00192897		5817.5	7873.8	1999	5230.1	0.000814477	0.000821561	0.000403885	0.000679974	4.18291	0.0174869		660.04	419.29	0	359.777	0.000312052	0.000175628	0	0.00016256				20031
132	64	tr|A0A0J0XF70|A0A0J0XF70_9TREE	355.88	16682	0	3625.9	20307.9	10.5379	0.00132597	0	0.000633182	0.000653049	8.39112	0.107477		14054	9825.8	7116.9	10332.2	0.001205	0.00147768	0.00082785	0.00117018	15.0358	0.00292531		3369.6	8096.8	891.75	4119.38	0.00047176	0.000844829	0.000180172	0.00049892	6.4107	0.0561453		0	557.4	0	185.8	0	0.000233478	0	7.78262e-05				9689.9
104	178	tr|A0A0J0XQ52|A0A0J0XQ52_9TREE	355.49	12524	2599.3	8607.3	23730.6	0.516468	0.000995468	0.00208316	0.00150307	0.00152723	0.657262	0.0474195		13396	7987.7	17131	12838.2	0.00114858	0.00120125	0.00199271	0.00144751	0.622953	0.0285155		5525.3	5319.4	0	3614.9	0.000773568	0.000555032	0	0.000442867	0.190593	0.0015795		4296.4	6376.1	2617.4	4429.97	0.00203124	0.00267076	0.00226889	0.00232363				35737
172	181	tr|A0A0J0XCE8|A0A0J0XCE8_9TREE	355.38	16868	731.21	6462.8	24062	0.712372	0.00134075	0.000586016	0.00112858	0.00101845	0.593728	0.0230896		7791.3	9823.7	9957.4	9190.8	0.000668031	0.00147737	0.00115826	0.00110122	0.641981	0.036453		4439.2	7941	769.59	4383.26	0.000621509	0.000828573	0.000155491	0.000535191	0.312002	0.00294867		3302.8	4512	1954.9	3256.57	0.00156149	0.00188994	0.0016946	0.00171535				16570
156	44	tr|A0A0J0XSM6|A0A0J0XSM6_9TREE	355.03	11617	2056.1	3150.3	16823.4	#DIV/0!	0.000923375	0.00164783	0.000550129	0.00104044	#DIV/0!	0.0160061		18921	8438.4	5218.9	10859.4	0.0016223	0.00126903	0.000607071	0.00116613	#DIV/0!	0.00863048		3141.3	3601.7	0	2247.67	0.000439797	0.000375805	0	0.000271867	#DIV/0!	0.0592796		0	0	0	0	0	0	0	0				17056
59	124	tr|A0A0J0XQF8|A0A0J0XQF8_9TREE	354.74	25942	812.07	12550	39304.1	1.91024	0.00206199	0.00065082	0.00219157	0.0016348	1.87464	0.159647		38063	22611	18408	26360.7	0.00326354	0.00340042	0.00214125	0.00293507	3.36567	0.0135261		16871	14525	4404.7	11933.6	0.00236202	0.00151555	0.000889941	0.00158917	1.82232	0.157171		2289.1	3662.1	0	1983.73	0.00108224	0.00153395	0	0.000872061				55096
387	216	tr|A0A0J1BCZ7|A0A0J1BCZ7_9TREE	354.61	11714	0	1093.2	12807.2	#DIV/0!	0.000931085	0	0.000190903	0.000373996	#DIV/0!	0.129087		5562.4	1060.9	4638.2	3753.83	0.000476924	0.000159547	0.000539523	0.000391998	#DIV/0!	0.0145164		880.9	2987.2	0	1289.37	0.00012333	0.000311688	0	0.000145006	#DIV/0!	0.092421		0	0	0	0	0	0	0	0				26715
403	406	tr|A0A0J0XBV1|A0A0J0XBV1_9TREE	353.86	3161.6	0	0	3161.6	#DIV/0!	0.000251299	0	0	8.37664e-05	#DIV/0!	0.18695		0	1563.9	1586.4	1050.1	0	0.000235192	0.000184533	0.000139908	#DIV/0!	0.0609392		0	0	0	0	0	0	0	0	#DIV/0!	#DIV/0!		0	0	0	0	0	0	0	0				0
51	204	tr|A0A0J0XBM3|A0A0J0XBM3_9TREE	353.48	37487	3604.4	14780	55871.4	0.863146	0.00297965	0.00288869	0.00258099	0.00281644	0.974499	0.475477		32659	18148	28645	26484	0.0028002	0.00272924	0.00333203	0.00295383	1.02203	0.478984		30328	23088	11903	21773	0.00424606	0.00240903	0.00240492	0.00302	1.04493	0.461929		6012.2	11585	1125.2	6240.8	0.00284243	0.00485262	0.000975378	0.00289014				25417
171	345	tr|A0A0J0XQI6|A0A0J0XQI6_9TREE	353.40	23249	2399.4	8533.5	34181.9	1.31584	0.00184794	0.00192296	0.00149018	0.00175369	1.01106	0.493187		6900.3	1788.8	4645.6	4444.9	0.000591636	0.000269014	0.000540384	0.000467011	0.269248	0.147434		4968.9	10119	7812.5	7633.47	0.000695669	0.00105583	0.00157846	0.00110999	0.639945	0.296815		1428.9	1666.5	4418.2	2504.53	0.000675552	0.000698048	0.00382991	0.0017345				10913
157	90	tr|A0A0J0XJQ1|A0A0J0XJQ1_9TREE	352.75	13816	0	3197.7	17013.7	11.131	0.00109816	0	0.000558406	0.000552189	4.3226	0.141074		18587	9973.6	7339.3	11966.6	0.00159366	0.00149991	0.00085372	0.00131576	10.3	0.00550842		13468	16878	0	10115.3	0.00188558	0.00176107	0	0.00121555	9.51548	0.0776333		0	0	442.1	147.367	0	0	0.000383234	0.000127745				62543
170	92	tr|A0A0J0XIW3|A0A0J0XIW3_9TREE	352.30	1925.2	0	2203.1	4128.3	0.750936	0.000153024	0	0.000384722	0.000179249	0.757755	0.371869		3957.8	851.37	4609.4	3139.52	0.000339344	0.000128036	0.000536173	0.000334518	1.41414	0.295257		8570.3	18952	13943	13821.8	0.00119988	0.00197747	0.00281709	0.00199815	8.44697	0.0108381		808.99	781.11	0	530.033	0.000382472	0.000327184	0	0.000236552				21625
244	866	tr|A0A0J1AZX9|A0A0J1AZX9_9TREE	351.88	2854.5	0	2413.9	5268.4	0.541766	0.000226889	0	0.000421533	0.000216141	0.55037	0.344859		8526.6	2276.7	6428.2	5743.83	0.000731076	0.000342388	0.000747739	0.000607068	1.54581	0.316152		5163.2	5777	13324	8088.07	0.000722872	0.000602778	0.00269203	0.00133923	3.41014	0.146626		0	2812.7	0	937.567	0	0.00117816	0	0.000392719				26345
192	784	tr|A0A0J0XL27|A0A0J0XL27_9TREE	350.99	12213	1399.6	6654	20266.6	0.643067	0.000970748	0.00112169	0.00116197	0.0010848	0.81094	0.366806		16136	24277	28593	23002	0.00138351	0.00365097	0.00332599	0.00278682	2.08328	0.108343		3309.8	9722.9	4969.2	6000.63	0.000463388	0.0010145	0.00100399	0.000827293	0.61844	0.257121		3615.7	5499.8	0	3038.5	0.00170942	0.0023037	0	0.00133771				26970
56	668	tr|A0A0J0XCN1|A0A0J0XCN1_9TREE	350.80	17360	5517.1	13130	36007.1	0.407677	0.00137986	0.00442159	0.00229286	0.0026981	0.503399	0.172861		30498	21051	33210	28253	0.00261492	0.00316582	0.00386304	0.00321459	0.599764	0.206636		35607	44269	48896	42924	0.00498515	0.00461908	0.00987912	0.00649445	1.2117	0.356689		4783.4	9331.9	11431	8515.43	0.00226148	0.00390886	0.00990895	0.00535976				40882
91	249	tr|A0A0J0XFD8|A0A0J0XFD8_9TREE	350.65	6843.6	7468.7	25364	39676.3	0.149808	0.000543962	0.00598566	0.00442925	0.00365296	0.25517	0.00680188		27440	17513	31882	25611.7	0.00235272	0.00263374	0.00370857	0.00289834	0.202458	0.00229842		33209	58523	42113	44615	0.00464942	0.00610635	0.00850866	0.00642148	0.448558	0.0123704		27231	28407	20966	25534.7	0.0128742	0.0118989	0.0181743	0.0143158				22689
218	151	tr|A0A0J0XW07|A0A0J0XW07_9TREE	350.07	20932	0	3835	24767	#DIV/0!	0.00166378	0	0.000669696	0.000777824	#DIV/0!	0.0914154		12170	5089	9866.6	9041.87	0.00104346	0.000765324	0.0011477	0.000985496	#DIV/0!	0.00049448		3769.4	5937.4	0	3235.6	0.000527734	0.000619515	0	0.000382416	#DIV/0!	0.059328		0	0	0	0	0	0	0	0				24300
264	74	tr|A0A0J0XLQ1|A0A0J0XLQ1_9TREE	349.36	57095	1614.6	12791	71500.6	#DIV/0!	0.00453818	0.00129399	0.00223366	0.00268861	#DIV/0!	0.0246624		4676.7	2477.9	2034.5	3063.03	0.000400983	0.000372646	0.000236656	0.000336762	#DIV/0!	0.00133495		1462.8	2052.5	0	1171.77	0.000204799	0.00021416	0	0.000139653	#DIV/0!	0.0581575		0	0	0	0	0	0	0	0				86607
71	62	tr|A0A0J1BEF3|A0A0J1BEF3_9TREE	348.89	22332	0	3146.3	25478.3	8.79329	0.00177505	0	0.00054943	0.000774828	4.30774	0.163408		16982	8043.4	10665	11896.8	0.00145605	0.00120963	0.00124057	0.00130208	7.23907	0.000383155		4798.2	10332	2987.1	6039.1	0.000671771	0.00107805	0.000603524	0.000784449	4.36123	0.0130349		474.19	0	363.87	279.353	0.000224186	0	0.00031542	0.000179869				31032
98	257	tr|A0A0J1BAA6|A0A0J1BAA6_9TREE	348.58	37325	832.58	10819	48976.6	2.24866	0.00296677	0.000667257	0.00188929	0.00184111	1.96865	0.163823		42732	19066	16645	26147.7	0.00366387	0.0028673	0.00193617	0.00282245	3.01798	0.025546		11825	19435	6450.5	12570.2	0.00165556	0.00202787	0.00130328	0.00166224	1.77739	0.114869		3095.6	3204.1	0	2099.9	0.00146353	0.0013421	0	0.000935211				34042
204	190	tr|A0A0J1B8S2|A0A0J1B8S2_9TREE	348.20	41407	1124.7	10371	52902.7	3.05736	0.00329123	0.000901372	0.00181106	0.00200122	2.5373	0.156675		41956	20576	19807	27446.3	0.00359733	0.00309438	0.00230398	0.00299857	3.80182	0.0323803		14820	20480	6956.3	14085.4	0.00207487	0.00213691	0.00140547	0.00187242	2.374	0.129083		5004.8	0	0	1668.27	0.00236616	0	0	0.000788719				66724
394	143	tr|A0A0J0XWB3|A0A0J0XWB3_9TREE	347.94	2541.4	0	0	2541.4	0.526744	0.000202003	0	0	6.73342e-05	0.166988	0.228717		1546	0	1002.7	849.567	0.000132555	0	0.000116636	8.30636e-05	0.205996	0.236921		0	517.15	0	172.383	0	5.396e-05	0	1.79867e-05	0.0446066	0.196954		0	0	1395.5	465.167	0	0	0.00120969	0.000403229				3334.9
359	224	tr|A0A0J0XVR8|A0A0J0XVR8_9TREE	347.93	0	0	0	0	#DIV/0!	0	0	0	0	#DIV/0!	#DIV/0!		0	0	0	0	0	0	0	0	#DIV/0!	#DIV/0!		336.94	1340.9	4477.6	2051.81	4.71732e-05	0.000139911	0.00090467	0.000363918	#DIV/0!	0.125737		0	0	0	0	0	0	0	0				15413
134	167	tr|A0A0J0XEZ8|A0A0J0XEZ8_9TREE	347.85	44427	0	11740	56167	25.9985	0.00353127	0	0.00205013	0.00186047	21.3242	0.0797361		15152	5558.2	7995	9568.4	0.00129914	0.000835886	0.000929992	0.00102167	11.7102	0.00245631		10409	15258	3924.6	9863.87	0.00145731	0.00159204	0.00079294	0.00128076	14.6798	0.00518398		0	624.87	0	208.29	0	0.00026174	0	8.72466e-05				37822
117	134	tr|A0A0J0XGH9|A0A0J0XGH9_9TREE	346.85	12894	0	7454	20348	7.11023	0.00102488	0	0.00130167	0.000775517	5.94513	0.0983247		17146	5032	16871	13016.3	0.00147011	0.000756752	0.00196246	0.00139644	10.7052	0.0137732		5153.9	6019.9	9092.2	6755.33	0.00072157	0.000628123	0.00183702	0.00106224	8.14314	0.0426472		827.74	0	0	275.913	0.000391337	0	0	0.000130446				20525
57	112	tr|A0A0J0XT97|A0A0J0XT97_9TREE	346.79	38296	1466.5	21839	61601.5	3.36009	0.00304395	0.0011753	0.00381369	0.00267765	3.40895	0.0484839		28825	21006	18659	22830	0.00247147	0.00315905	0.00217045	0.00260032	3.31051	0.0103666		22659	21908	4236.7	16267.9	0.00317237	0.0022859	0.000855997	0.00210476	2.6796	0.0831736		2509.5	2793.2	0	1767.57	0.00118644	0.00116999	0	0.000785475				73835
72	440	tr|A0A0J0XVF5|A0A0J0XVF5_9TREE	346.77	61050	4403.3	21039	86492.3	2.50014	0.00485255	0.00352895	0.00367399	0.00401849	2.64617	0.0348936		75542	29462	37024	47342.7	0.00647702	0.00443073	0.00430669	0.00507148	3.33956	0.0189374		30360	31754	8891.4	23668.5	0.00425054	0.00331325	0.00179645	0.00312008	2.05456	0.12148		6762.1	3244.1	0	3335.4	0.00319697	0.00135886	0	0.00151861				80943
85	315	tr|A0A0J0XX21|A0A0J0XX21_9TREE	346.29	42561	0	13143	55704	7.58414	0.00338295	0	0.00229513	0.00189269	5.85504	0.0989652		60384	26713	22109	36402	0.00517736	0.00401731	0.00257176	0.00392214	12.1331	0.00498172		19356	31670	5679.1	18901.7	0.00270993	0.00330448	0.00114742	0.00238728	7.38504	0.0188592		1482.7	641.7	0	708.133	0.000700987	0.000268789	0	0.000323259				74721
435	72	tr|A0A0J1B974|A0A0J1B974_9TREE	346.11	4042.7	0	6559.2	10601.9	#DIV/0!	0.000321333	0	0.00114542	0.000488916	#DIV/0!	0.112527		3481.3	761.92	2251	2164.74	0.000298489	0.000114584	0.00026184	0.000224971	#DIV/0!	0.00804394		0	493.84	0	164.613	0	5.15278e-05	0	1.71759e-05	#DIV/0!	0.18695		0	0	0	0	0	0	0	0				4347
176	110	tr|A0A0J0XY42|A0A0J0XY42_9TREE	346.08	41809	0	16242	58051	3.42241	0.00332318	0	0.0028363	0.00205316	2.67231	0.182332		43975	20092	4792.7	22953.2	0.00377044	0.00302159	0.000557495	0.00244984	3.18862	0.117521		5593.4	24592	5981.4	12055.6	0.000783102	0.00256596	0.0012085	0.00151919	1.97731	0.22378		4636.1	269.97	0	1635.36	0.00219184	0.000113083	0	0.000768309				25589
190	91	tr|A0A0J0XUR3|A0A0J0XUR3_9TREE	346.01	12867	0	1054.4	13921.4	16.6217	0.00102273	0	0.000184127	0.000402286	5.7471	0.180489		24785	12666	15943	17798	0.00212508	0.00190481	0.00185452	0.00196147	28.0218	3.19439e-05		7411.3	10213	0	5874.77	0.00103762	0.00106564	0	0.000701084	10.0158	0.0761619		0	0	242.25	80.75	0	0	0.000209994	6.9998e-05				38079
276	88	tr|A0A0J0XSG0|A0A0J0XSG0_9TREE	345.70	13697	0	1264.2	14961.2	#DIV/0!	0.0010887	0	0.000220764	0.000436489	#DIV/0!	0.129624		10471	1454.2	3782.7	5235.97	0.00089779	0.000218694	0.00044001	0.000518831	#DIV/0!	0.030193		2483.8	6792.7	373.98	3216.83	0.000347744	0.000708758	7.55602e-05	0.000377354	#DIV/0!	0.0543684		0	0	0	0	0	0	0	0				17177
259	49	tr|A0A0J1BA47|A0A0J1BA47_9TREE	344.27	13269	0	2436.3	15705.3	#DIV/0!	0.00105468	0	0.000425445	0.000493376	#DIV/0!	0.0912887		7521.8	2642.6	4137.6	4767.33	0.000644924	0.000397415	0.000481293	0.000507877	#DIV/0!	0.00110296		0	2662.9	497.24	1053.38	0	0.00027785	0.000100464	0.000126105	#DIV/0!	0.0977476		0	0	0	0	0	0	0	0				16221
74	278	tr|A0A0J0XJT0|A0A0J0XJT0_9TREE	343.60	17343	17354	37353	72050	0.29518	0.0013785	0.0139081	0.00652286	0.00726981	0.641515	0.216332		5149.2	4012.4	12545	7235.53	0.000441496	0.000603416	0.00145926	0.000834723	0.073659	0.0116016		54996	78032	59298	64108.7	0.0076997	0.00814194	0.0119808	0.00927414	0.818385	0.278616		29120	35107	6372.7	23533.2	0.0137673	0.0147053	0.00552417	0.0113322				41515
282	548	tr|A0A0J1B0K3|A0A0J1B0K3_9TREE	343.21	4684.6	474.21	2309.6	7468.41	#DIV/0!	0.000372354	0.000380048	0.000403319	0.000385241	#DIV/0!	1.01855e-06		2763.7	0	1253.1	1338.93	0.000236961	0	0.000145763	0.000127575	#DIV/0!	0.0690964		2869.5	3764.2	5745.8	4126.5	0.000401743	0.000392761	0.0011609	0.000651802	#DIV/0!	0.0313033		0	0	0	0	0	0	0	0				5668.5
144	42	tr|A0A0J0XFH5|A0A0J0XFH5_9TREE	343.20	22163	0	6745.7	28908.7	4.17637	0.00176162	0	0.00117798	0.000979869	3.50529	0.14999		17416	10821	13306	13847.7	0.00149326	0.00162735	0.00154778	0.00155613	5.56674	0.00531665		2602.7	5211.7	2286.7	3367.03	0.00036439	0.000543794	0.000462013	0.000456732	1.63387	0.283452		0	2002.1	0	667.367	0	0.000838621	0	0.00027954				46628
79	415	tr|A0A0J1BEM6|A0A0J1BEM6_9TREE	340.69	17963	11966	41818	71747	0.180883	0.00142779	0.00958995	0.00730257	0.00610677	0.276253	0.0196282		55590	45583	57641	52938	0.00476632	0.00685513	0.0067049	0.00610878	0.276344	0.0141392		58264	80257	64566	67695.7	0.00815723	0.0083741	0.0130451	0.00985882	0.445985	0.0347686		36516	41839	36371	38242	0.017264	0.0175251	0.0315282	0.0221057				37896
414	206	tr|A0A0J0XXX3|A0A0J0XXX3_9TREE	339.66	0	0	0	0	#DIV/0!	0	0	0	0	#DIV/0!	#DIV/0!		0	2841.4	3882.8	2241.4	0	0.000427312	0.000451654	0.000292989	#DIV/0!	0.0582107		0	3285.5	1317.3	1534.27	0	0.000342813	0.000266152	0.000202988	#DIV/0!	0.0611909		0	0	0	0	0	0	0	0				3006.4
123	586	tr|A0A0J0XE84|A0A0J0XE84_9TREE	339.35	1723.9	0	7939.1	9663	0.308472	0.000137024	0	0.00138638	0.000507803	0.383528	0.191598		448.52	411.3	1996.9	952.24	3.84564e-05	6.18546e-05	0.000232283	0.000110865	0.0837326	0.0814759		11993	15341	6723.1	11352.4	0.00167908	0.0016007	0.00135836	0.00154604	1.16768	0.385763		3281.9	5778.6	0	3020.17	0.00155161	0.00242049	0	0.00132403				6441.7
245	807	tr|A0A0J0XL23|A0A0J0XL23_9TREE	339.00	2501.8	0	0	2501.8	1.26712	0.000198855	0	0	6.6285e-05	0.401702	0.304177		925.56	0	0	308.52	7.93581e-05	0	0	2.64527e-05	0.160309	0.226827		894.51	3216.6	9496.2	4535.77	0.000125236	0.000335624	0.00191864	0.000793168	4.80678	0.173356		0	0	571.07	190.357	0	0	0.000495031	0.00016501				5538.1
478	58	tr|A0A0J1B1Q0|A0A0J1B1Q0_9TREE	338.61	7368.5	0	0	7368.5	#DIV/0!	0.000585684	0	0	0.000195228	#DIV/0!	0.18695		3059	674.21	2042.9	1925.37	0.000262281	0.000101393	0.000237634	0.000200436	#DIV/0!	0.00802276		0	476.45	0	158.817	0	4.97133e-05	0	1.65711e-05	#DIV/0!	0.18695		0	0	0	0	0	0	0	0				9526.9
195	67	tr|A0A0J0XSI2|A0A0J0XSI2_9TREE	338.36	9240.3	1225.1	8795.1	19260.5	22.0376	0.000734463	0.000981836	0.00153587	0.00108405	30.7137	0.00594553		1739.6	6847.8	5293.8	4627.07	0.000149154	0.00102983	0.000615784	0.000598255	16.9499	0.0467378		511.16	1743.1	1564.4	1272.89	7.15648e-05	0.000181877	0.000316077	0.00018984	5.37859	0.0610696		0	252.79	0	84.2633	0	0.000105886	0	3.52954e-05				19995
73	120	tr|A0A0J1BAC3|A0A0J1BAC3_9TREE	337.98	35550	1511	22823	59884	1.86799	0.00282568	0.00121097	0.00398552	0.00267406	1.93657	0.145938		48706	24936	22187	31943	0.00417608	0.00375007	0.00258083	0.00350233	2.53641	0.033183		28084	29409	7228.4	21573.8	0.00393189	0.00306857	0.00146045	0.0028203	2.04249	0.113026		4795.7	4476.7	0	3090.8	0.0022673	0.00187516	0	0.00138082				39269
145	437	tr|A0A0J1B6G1|A0A0J1B6G1_9TREE	337.28	18254	0	5598.7	23852.7	25.4627	0.00145092	0	0.000977687	0.000809534	21.3987	0.0731715		20004	7837.7	9571.5	12471.1	0.00171516	0.0011787	0.00111337	0.00133574	35.3081	0.001307		4876.7	2913.6	0	2596.77	0.000682761	0.000304008	0	0.000328923	8.69454	0.11064		0	270.95	0	90.3167	0	0.000113493	0	3.7831e-05				28192
271	89	tr|A0A0J0XMT2|A0A0J0XMT2_9TREE	337.06	5523.9	0	468.99	5992.89	6.74465	0.000439066	0	8.18985e-05	0.000173655	4.83944	0.189611		9127.1	3188.8	2818.6	5044.83	0.000782563	0.000479557	0.000327864	0.000529995	14.77	0.0116844		255.76	608.6	0	288.12	3.58076e-05	6.3502e-05	0	3.31032e-05	0.922525	0.474168		0	257	0	85.6667	0	0.00010765	0	3.58832e-05				5655.5
62	493	tr|A0A0J0XCF9|A0A0J0XCF9_9TREE	336.88	11063	2965	12591	26619	0.580654	0.00087934	0.00237625	0.00219873	0.00181811	0.761932	0.246413		12533	21145	26409	20029	0.00107459	0.00317995	0.00307194	0.00244216	1.02346	0.476742		9714.3	8884.5	14354	10984.3	0.00136005	0.000927018	0.00290013	0.00172907	0.724616	0.238536		2584.7	7404.3	3270.6	4419.87	0.00122199	0.00310144	0.00283512	0.00238618				43381
125	101	tr|A0A0J0XVV4|A0A0J0XVV4_9TREE	336.86	21879	0	2487.3	24366.3	5.37027	0.00173905	0	0.000434351	0.000724466	3.6778	0.189237		26445	10960	11643	16349.3	0.00226741	0.00164825	0.00135433	0.00175667	8.91782	0.00285567		8813.5	11023	0	6612.17	0.00123393	0.00115015	0	0.000794694	4.03431	0.110172		765.14	547.21	0	437.45	0.000361741	0.00022921	0	0.000196984				27167
167	256	tr|A0A0J0XMM3|A0A0J0XMM3_9TREE	336.78	12214	1147.9	5195.7	18557.6	4.6395	0.000970827	0.000919965	0.000907312	0.000932701	5.40266	0.00055049		15547	4910.8	9378.3	9945.37	0.00133301	0.000738525	0.0010909	0.00105414	6.10612	0.00522605		6019.1	7495.9	3928.1	5814.37	0.000842702	0.00078213	0.000793647	0.00080616	4.66967	0.00108895		617.88	539.05	0	385.643	0.00029212	0.000225792	0	0.000172637				14615
77	125	tr|A0A0J0XF24|A0A0J0XF24_9TREE	336.56	44073	368.79	22519	66960.8	1.54279	0.00350313	0.000295561	0.00393243	0.00257704	1.32402	0.338327		29589	17547	20159	22431.7	0.00253698	0.00263886	0.00234493	0.00250692	1.28799	0.26456		14090	21475	16128	17231	0.00197267	0.00224072	0.00325856	0.00249065	1.27963	0.288906		6730.7	5336.5	486.48	4184.56	0.00318212	0.0022353	0.000421705	0.00194638				51252
135	401	tr|A0A0J0XTD1|A0A0J0XTD1_9TREE	336.43	1746.9	0	8423.8	10170.7	0.182844	0.000138852	0	0.00147103	0.000536626	0.212703	0.0507081		475.96	2049.2	5621.5	2715.55	4.08091e-05	0.000308175	0.000653902	0.000334295	0.132505	0.0289464		21966	15354	24195	20505	0.00307534	0.00160205	0.00488844	0.00318861	1.26387	0.311227		6201.8	8781.7	1105.4	5362.97	0.00293207	0.0036784	0.000958215	0.00252289				18905
370	546	tr|A0A0J0XX19|A0A0J0XX19_9TREE	335.42	1610.4	0	0	1610.4	0.580221	0.000128002	0	0	4.26674e-05	0.183941	0.233593		0	0	0	0	0	0	0	0	0	0.18695		0	0	933.85	311.283	0	0	0.000188678	6.28928e-05	0.271133	0.260277		0	0	802.78	267.593	0	0	0.000695889	0.000231963				781.89
189	159	tr|A0A0J0XNQ8|A0A0J0XNQ8_9TREE	334.86	26519	0	10171	36690	5.23058	0.00210786	0	0.00177614	0.00129466	4.19836	0.110809		19466	9123.7	9830.4	12806.7	0.00166903	0.00137209	0.00114349	0.00139487	4.52331	0.0056782		7513.9	12251	3128.5	7631.13	0.00105198	0.00127828	0.000632093	0.000987452	3.20213	0.0326937		1396.6	632.27	0	676.29	0.000660281	0.000264839	0	0.000308374				32089
178	145	tr|A0A0J0XQ58|A0A0J0XQ58_9TREE	334.59	23074	0	4453.7	27527.7	9.46491	0.00183403	0	0.000777738	0.00087059	6.98809	0.117866		10403	10127	9450.4	9993.47	0.00089196	0.00152298	0.00109929	0.00117141	9.4027	0.0029534		6270.8	6235.9	690.46	4399.05	0.000877941	0.000650661	0.000139503	0.000556035	4.4632	0.0651114		396.68	444.54	0	280.407	0.000187541	0.000186205	0	0.000124582				27106
269	385	tr|A0A0J0XCX3|A0A0J0XCX3_9TREE	334.09	0	0	6774.1	6774.1	0.0951455	0	0	0.00118294	0.000394315	0.128345	0.08687		2638.4	3913.7	7315.5	4622.53	0.000226218	0.000588573	0.000850951	0.000555248	0.180727	0.0934126		23807	35490	27343	28880	0.00333309	0.00370307	0.00552447	0.00418688	1.36278	0.275197		10965	9628	0	6864.33	0.00518401	0.00403289	0	0.0030723				0
46	485	tr|A0A0J0XG19|A0A0J0XG19_9TREE	334.02	6733.9	10984	36699	54416.9	0.36067	0.000535243	0.00880294	0.00640865	0.00524895	0.750216	0.30242		16663	17093	27635	20463.7	0.0014287	0.00257058	0.00321455	0.00240461	0.343684	0.0410014		24545	50354	41043	38647.3	0.00343642	0.00525399	0.00829247	0.00566096	0.809104	0.302616		14608	24739	4292.5	14546.5	0.00690634	0.0103624	0.00372095	0.00699657				41122
111	114	tr|A0A0J0XSL4|A0A0J0XSL4_9TREE	333.83	1670.5	4305.2	11123	17098.7	0.253117	0.000132779	0.00345033	0.00194238	0.00184183	0.626713	0.294822		2917.4	3036.8	4314.8	3423	0.00025014	0.000456698	0.000501905	0.000402914	0.137098	0.0953345		25023	26149	19585	23585.7	0.00350334	0.00272842	0.00395702	0.00339626	1.15563	0.397624		11731	7807.8	0	6512.93	0.00554616	0.00327046	0	0.00293887				9164.3
257	40	tr|A0A0J1ATL2|A0A0J1ATL2_9TREE	333.60	16955	0	5628.9	22583.9	5.70741	0.00134766	0	0.00098296	0.000776875	4.30725	0.123799		14157	8242.4	6927.7	9775.7	0.00121383	0.00123956	0.000805842	0.00108641	6.02341	0.00831693		942.17	15984	657.76	5861.31	0.000131908	0.00166779	0.000132896	0.000644197	3.57164	0.220429		1144.5	0	0	381.5	0.000541094	0	0	0.000180365				23127
413	78	tr|A0A0J0XJL8|A0A0J0XJL8_9TREE	333.44	2100.4	0	0	2100.4	0.358227	0.00016695	0	0	5.565e-05	0.235021	0.248916		1900.8	2451.4	4515.4	2955.87	0.000162976	0.000368661	0.000525239	0.000352292	1.4878	0.339339		1720.4	2163.6	839.35	1574.45	0.000240864	0.000225752	0.000169585	0.000212067	0.895601	0.461101		0	1695.9	0	565.3	0	0.000710363	0	0.000236788				799.6
415	350	tr|A0A0J0XNP3|A0A0J0XNP3_9TREE	332.92	1581.2	0	1270.5	2851.7	#DIV/0!	0.000125681	0	0.000221864	0.000115848	#DIV/0!	0.0728214		16198	4836.3	7242.4	9425.57	0.00138883	0.000727321	0.000842448	0.000986199	#DIV/0!	0.00422024		2447.6	1984.2	1714.7	2048.83	0.000342675	0.000207034	0.000346444	0.000298718	#DIV/0!	0.00143318		0	0	0	0	0	0	0	0				25911
12	681	tr|A0A0J0XYI9|A0A0J0XYI9_9TREE	332.63	33965	16626	35118	85709	0.408589	0.0026997	0.0133246	0.00613257	0.00738563	0.673687	0.166917		42343	38051	50782	43725.3	0.00363051	0.00572241	0.00590705	0.00508666	0.463984	0.00358106		57728	61515	41357	53533.3	0.00808219	0.00641854	0.00835591	0.00761888	0.694963	0.0184987		19685	26671	14317	20224.3	0.00930663	0.0111717	0.0124107	0.010963				34703
230	70	tr|A0A0J0XQB3|A0A0J0XQB3_9TREE	332.41	0	0	0	0	0	0	0	0	0	0	0.18695		31440	21990	17469	23633	0.00269568	0.00330703	0.00203202	0.00267825	15.9097	0.00172094		0	0	0	0	0	0	0	0	0	0.18695		1068.2	0	0	356.067	0.000505021	0	0	0.00016834				14801
130	168	tr|A0A0J0XUM7|A0A0J0XUM7_9TREE	332.36	41846	1469.1	21103	64418.1	1.66715	0.00332612	0.00117739	0.00368516	0.00272956	1.65285	0.198718		26742	19146	18012	21300	0.00229288	0.00287933	0.00209519	0.00242246	1.4669	0.210312		17400	23461	8118.2	16326.4	0.00243608	0.00244795	0.00164023	0.00217475	1.3169	0.289797		5062.8	6113.3	0	3725.37	0.00239358	0.00256068	0	0.00165142				42161
293	82	tr|A0A0J0XFU5|A0A0J0XFU5_9TREE	332.25	9001.2	0	578.84	9580.04	#DIV/0!	0.000715459	0	0.000101081	0.00027218	#DIV/0!	0.145158		5669.3	2782.5	2818.3	3756.7	0.000486089	0.000418454	0.000327829	0.000410791	#DIV/0!	0.000429158		0	4277.9	0	1425.97	0	0.000446361	0	0.000148787	#DIV/0!	0.18695		0	0	0	0	0	0	0	0				9167.8
536	364	tr|A0A0J0XW48|A0A0J0XW48_9TREE	331.73	1430.4	0	0	1430.4	#DIV/0!	0.000113695	0	0	3.78984e-05	#DIV/0!	0.18695		0	0	0	0	0	0	0	0	#DIV/0!	#DIV/0!		0	0	1067	355.667	0	0	0.00021558	7.18601e-05	#DIV/0!	0.18695		0	0	0	0	0	0	0	0				1663.5
207	73	tr|A0A0J0XI58|A0A0J0XI58_9TREE	331.18	11751	0	1833.7	13584.7	#DIV/0!	0.000934026	0	0.000320214	0.00041808	#DIV/0!	0.100896		17389	10416	5870.2	11225.1	0.00149094	0.00156644	0.000682832	0.00124674	#DIV/0!	0.00580645		3449.5	13069	462.16	5660.22	0.000482946	0.00136363	9.33764e-05	0.000646652	#DIV/0!	0.08017		0	0	0	0	0	0	0	0				13278
222	307	tr|A0A0J1ATD8|A0A0J1ATD8_9TREE	330.87	0	0	12979	12979	0.434348	0	0	0.00226649	0.000755496	0.58721	0.311258		0	0	0	0	0	0	0	0	0	0.0596082		8679.8	16699	20185	15187.9	0.00121521	0.00174239	0.00407825	0.00234528	1.82287	0.194048		4442.9	4200	0	2880.97	0.0021005	0.00175926	0	0.00128659				6288.2
515	254	tr|A0A0J0XSN7|A0A0J0XSN7_9TREE	330.21	4564.8	0	751.08	5315.88	#DIV/0!	0.000362832	0	0.000131159	0.000164664	#DIV/0!	0.0977623		1405.9	723.02	809.78	979.567	0.000120543	0.000108733	9.4195e-05	0.000107824	#DIV/0!	7.23859e-05		0	590.26	0	196.753	0	6.15884e-05	0	2.05295e-05	#DIV/0!	0.18695		0	0	0	0	0	0	0	0				7794.8
241	55	tr|A0A0J0XIH6|A0A0J0XIH6_9TREE	329.96	12522	0	3838.5	16360.5	12.2819	0.000995309	0	0.000670307	0.000555205	9.14387	0.086898		7390	2703.8	3335.5	4476.43	0.000633623	0.000406619	0.000387991	0.000476078	7.84069	0.00701487		4136.7	13373	1124.1	6211.27	0.000579157	0.00139535	0.000227117	0.000733876	12.0865	0.0639104		385.29	0	0	128.43	0.000182157	0	0	6.07188e-05				18709
63	416	tr|A0A0J0XYE0|A0A0J0XYE0_9TREE	329.94	71097	17886	50240	139223	1.81442	0.00565113	0.0143344	0.00877328	0.00958628	2.56957	0.0431254		22528	14881	30828	22745.7	0.00193156	0.00223792	0.00358597	0.00258515	0.69294	0.0896056		7417.9	19056	45225	23899.6	0.00103854	0.00198832	0.00913741	0.00405476	1.08686	0.45345		8380.2	10590	3223.5	7397.9	0.00396197	0.00443584	0.00279429	0.0037307				15696
574	312	tr|A0A0J0XUH2|A0A0J0XUH2_9TREE	329.86	0	0	0	0	#DIV/0!	0	0	0	0	#DIV/0!	#DIV/0!		0	0	0	0	0	0	0	0	#DIV/0!	#DIV/0!		1294.9	0	258.87	517.923	0.000181292	0	5.2303e-05	7.7865e-05	#DIV/0!	0.110939		0	0	0	0	0	0	0	0				0
152	602	tr|A0A0J0XVY5|A0A0J0XVY5_9TREE	329.75	11152	3783.4	12163	27098.4	0.293624	0.000886414	0.00303214	0.00212399	0.00201418	0.371957	0.0711756		13560	5112.7	11162	9944.9	0.00116264	0.000768888	0.00129838	0.00107664	0.198822	0.0349623		24949	37565	13474	25329.3	0.00349298	0.00391957	0.00272233	0.00337829	0.623866	0.159733		9775.4	6790.3	10128	8897.9	0.00462159	0.00284426	0.00877944	0.0054151				23044
158	76	tr|A0A0J0XRN6|A0A0J0XRN6_9TREE	328.99	23529	928.83	13851	38308.8	0.948948	0.0018702	0.000744395	0.00241876	0.00167779	0.953079	0.472004		63124	40611	38968	47567.7	0.00541229	0.0061074	0.00453282	0.00535084	3.03958	0.0150094		7051	8780.3	5774.7	7202	0.000987173	0.000916146	0.00116674	0.00102335	0.581324	0.249371		7238.6	4437.9	0	3892.17	0.00342225	0.00185891	0	0.00176038				2148.9
329	77	tr|A0A0J0XV13|A0A0J0XV13_9TREE	328.80	6474.2	0	0	6474.2	3.07657	0.0005146	0	0	0.000171533	0.975331	0.493378		10993	0	1869.2	4287.4	0.000942546	0	0.000217429	0.000386658	2.19852	0.281594		3312.2	3795.9	499.53	2535.88	0.000463724	0.000396068	0.000100927	0.00032024	1.82087	0.263083		0	0	608.66	202.887	0	0	0.000527616	0.000175872				8731.4
317	202	tr|A0A0J1B6H2|A0A0J1B6H2_9TREE	328.32	4629.6	0	1214.1	5843.7	#DIV/0!	0.000367983	0	0.000212015	0.000193333	#DIV/0!	0.0720228		2278.7	752.55	541.51	1190.92	0.000195377	0.000113174	6.29894e-05	0.000123847	#DIV/0!	0.0163025		786.97	0	0	262.323	0.000110179	0	0	3.67265e-05	#DIV/0!	0.18695		0	0	0	0	0	0	0	0				13168
41	318	tr|A0A0J0XUT0|A0A0J0XUT0_9TREE	328.21	15733	4209.8	9974.1	29916.9	0.542515	0.00125053	0.00337387	0.00174175	0.00212205	0.765235	0.20614		6482.9	11063	32270	16605.3	0.000555848	0.00166374	0.0037537	0.0019911	0.718011	0.236261		33106	43198	15350	30551.3	0.004635	0.00450733	0.00310137	0.00408123	1.47174	0.0435762		4871.8	8007.5	3070.7	5316.67	0.00230328	0.00335411	0.00266183	0.00277307				42166
180	423	tr|A0A0J0XF84|A0A0J0XF84_9TREE	327.81	12870	1092.2	4339.5	18301.7	2.90233	0.00102297	0.000875325	0.000757796	0.000885363	1.67996	0.268952		4859.1	0	2040.4	2299.83	0.000416622	0	0.000237343	0.000217988	0.413628	0.299095		3322.9	2394.5	17608	7775.13	0.000465222	0.000249845	0.00355758	0.00142422	2.70242	0.246653		0	0	1823.9	607.967	0	0	0.00158105	0.000527015				18583
368	321	tr|A0A0J0XDA7|A0A0J0XDA7_9TREE	327.23	3914.6	0	1797.1	5711.7	#DIV/0!	0.000311151	0	0.000313823	0.000208325	#DIV/0!	0.0580619		1580.6	839.68	1621.7	1347.33	0.000135522	0.000126278	0.000188639	0.000150146	#DIV/0!	0.000755103		0	1043.2	0	347.733	0	0.000108849	0	3.62829e-05	#DIV/0!	0.18695		0	0	0	0	0	0	0	0				3409.5
356	297	tr|A0A0J0XWH3|A0A0J0XWH3_9TREE	327.19	5261.5	0	669.91	5931.41	6.33481	0.000418209	0	0.000116985	0.000178398	4.71792	0.170476		6934.8	4712.9	6986.2	6211.3	0.000594594	0.000708763	0.000812647	0.000705335	18.6533	0.00040642		0	1595.4	0	531.8	0	0.000166466	0	5.54886e-05	1.46745	0.402686		0	270.82	0	90.2733	0	0.000113439	0	3.78128e-05				8139.3
363	212	tr|A0A0J0XQC4|A0A0J0XQC4_9TREE	326.07	0	0	0	0	#DIV/0!	0	0	0	0	#DIV/0!	#DIV/0!		0	0	0	0	0	0	0	0	#DIV/0!	#DIV/0!		917.43	1658.7	3605.4	2060.51	0.000128445	0.000173071	0.000728447	0.000343321	#DIV/0!	0.0749362		0	0	0	0	0	0	0	0				1148.1
236	127	tr|A0A0J0XEU0|A0A0J0XEU0_9TREE	325.50	1903.9	0	4307.4	6211.3	1.64558	0.000151331	0	0.00075219	0.000301174	1.8217	0.307686		448.3	5799.9	5801.8	4016.67	3.84375e-05	0.000872235	0.000674875	0.000528516	3.19681	0.124887		0	619.37	666.42	428.597	0	6.46257e-05	0.000134646	6.64238e-05	0.401775	0.200699		717.53	374.21	0	363.913	0.000339232	0.000156746	0	0.000165326				12705
231	250	tr|A0A0J1AYX8|A0A0J1AYX8_9TREE	325.31	16622	0	4914	21536	18.6811	0.0013212	0	0.000858119	0.000726438	13.8244	0.0797767		8222.6	4958.7	5793	6324.77	0.000705011	0.000745729	0.000673852	0.000708197	13.4772	0.000157753		550.55	4796.8	13321	6222.78	7.70796e-05	0.000500503	0.00269142	0.00108967	20.7368	0.135271		333.44	0	0	111.147	0.000157643	0	0	5.25477e-05				2933.5
254	98	tr|A0A0J0XQJ9|A0A0J0XQJ9_9TREE	324.73	12762	0	1107.3	13869.3	#DIV/0!	0.00101439	0	0.000193365	0.000402583	#DIV/0!	0.132555		9846.3	6458.5	3602.4	6635.73	0.000844228	0.00097128	0.000419037	0.000744848	#DIV/0!	0.0055775		153.79	6173.6	530.25	2285.88	2.15313e-05	0.00064416	0.000107134	0.000257608	#DIV/0!	0.128336		0	0	0	0	0	0	0	0				9679.5
239	54	tr|A0A0J0XCL0|A0A0J0XCL0_9TREE	324.37	7282.7	0	1462	8744.7	#DIV/0!	0.000578864	0	0.000255305	0.000278056	#DIV/0!	0.0861125		11788	4768.4	3131.5	6562.63	0.00101071	0.00071711	0.000364261	0.00069736	#DIV/0!	0.0101334		4770.3	9679.3	515.93	4988.51	0.000667864	0.00100995	0.00010424	0.000594018	#DIV/0!	0.0438399		0	0	0	0	0	0	0	0				24438
635	853	tr|A0A0J1B6E7|A0A0J1B6E7_9TREE	324.22	0	0	0	0	#DIV/0!	0	0	0	0	#DIV/0!	#DIV/0!		721.53	0	0	240.51	6.18644e-05	0	0	2.06215e-05	#DIV/0!	0.18695		0	409.7	0	136.567	0	4.27485e-05	0	1.42495e-05	#DIV/0!	0.18695		0	0	0	0	0	0	0	0				2969.4
255	445	tr|A0A0J1AZ86|A0A0J1AZ86_9TREE	324.11	12059	0	2033.3	14092.3	#DIV/0!	0.000958507	0	0.00035507	0.000437859	#DIV/0!	0.0963139		2969.1	1842.9	3593.5	2801.83	0.000254572	0.00027715	0.000418002	0.000316575	#DIV/0!	0.00172963		1670.6	2940.8	1304.2	1971.87	0.000233892	0.000306846	0.000263505	0.000268081	#DIV/0!	0.00011226		0	0	0	0	0	0	0	0				3387.7
295	128	tr|A0A0J0XSL7|A0A0J0XSL7_9TREE	324.09	9015.5	0	433.64	9449.14	5.36725	0.000716595	0	7.57254e-05	0.000264107	3.7147	0.231578		5096.5	5103	6779	5659.5	0.000436977	0.00076743	0.000788545	0.000664317	9.34372	0.0057554		5153.9	5575.5	0	3576.47	0.00072157	0.000581754	0	0.000434441	6.11048	0.0962623		0	509.21	0	169.737	0	0.000213293	0	7.10977e-05				17399
212	280	tr|A0A0J0XB06|A0A0J0XB06_9TREE	324.04	11529	0	3872.7	15401.7	#DIV/0!	0.00091638	0	0.00067628	0.000530887	#DIV/0!	0.0625385		2817.9	0	3961.3	2259.73	0.000241608	0	0.000460785	0.000234131	#DIV/0!	0.0766565		7126.6	4007.7	2254	4462.77	0.000997757	0.000418168	0.000455406	0.000623777	#DIV/0!	0.0145476		0	0	0	0	0	0	0	0				9519.7
285	69	tr|A0A0J0XYV5|A0A0J0XYV5_9TREE	323.49	15668	0	1690.9	17358.9	10.5789	0.00124537	0	0.000295277	0.000513548	6.86608	0.15797		7666.1	6784.2	4327.6	6259.3	0.000657296	0.00102026	0.000503394	0.000726984	9.71968	0.00934821		2390.8	4066.7	586.38	2347.96	0.000334723	0.000424324	0.000118474	0.000292507	3.91078	0.0689204		474.61	0	0	158.203	0.000224385	0	0	7.4795e-05				9184
215	194	tr|A0A0J1ATB5|A0A0J1ATB5_9TREE	322.91	21828	0	7340.8	29168.8	#DIV/0!	0.00173499	0	0.0012819	0.00100563	#DIV/0!	0.062505		17187	6241	7456.9	10295	0.00147362	0.000938571	0.000867399	0.0010932	#DIV/0!	0.0023201		1676.3	6770.6	902.35	3116.42	0.00023469	0.000706452	0.000182314	0.000374485	#DIV/0!	0.0439753		0	0	0	0	0	0	0	0				24640
217	698	tr|A0A0J0XL82|A0A0J0XL82_9TREE	322.56	4068.5	0	873.82	4942.32	1.83193	0.000323384	0	0.000152593	0.000158659	0.703662	0.398906		198.34	0	375.62	191.32	1.70058e-05	0	4.36928e-05	2.02328e-05	0.0897339	0.207425		962.35	2351.7	2631.9	1981.98	0.000134734	0.000245379	0.000531758	0.000303957	1.34807	0.386648		0	0	780.33	260.11	0	0	0.000676428	0.000225476				1893.1
141	439	tr|A0A0J1BA94|A0A0J1BA94_9TREE	322.23	34269	0	4389.6	38658.6	#DIV/0!	0.00272386	0	0.000766545	0.00116347	#DIV/0!	0.11235		37218	4635.4	13139	18330.8	0.00319109	0.000697108	0.00152835	0.00180552	#DIV/0!	0.0347476		5990.2	11556	0	5848.73	0.000838656	0.00120577	0	0.000681474	#DIV/0!	0.0643905		0	0	0	0	0	0	0	0				51741
558	1314	tr|A0A0J0XDH6|A0A0J0XDH6_9TREE	322.11	2429.2	0	0	2429.2	#DIV/0!	0.000193084	0	0	6.43615e-05	#DIV/0!	0.18695		617.1	743.27	0	453.457	5.29105e-05	0.000111779	0	5.48965e-05	#DIV/0!	0.0821319		0	0	1058.2	352.733	0	0	0.000213802	7.12675e-05	#DIV/0!	0.18695		0	0	0	0	0	0	0	0				694.71
177	421	tr|A0A0J1B705|A0A0J1B705_9TREE	321.77	23582	1396.3	6722.5	31700.8	2.10382	0.00187441	0.00111904	0.00117393	0.00138913	2.11407	0.0865766		27962	14332	15096	19130	0.00239748	0.00215536	0.00175599	0.00210294	3.20041	0.0125309		14845	14731	5654.6	11743.5	0.00207837	0.00153705	0.00114247	0.00158596	2.41363	0.0562935		2702.7	1655.6	0	1452.77	0.00127778	0.000693482	0	0.000657086				37014
337	176	tr|A0A0J0XN67|A0A0J0XN67_9TREE	321.47	16602	16471	727.75	33800.8	0.19926	0.00131961	0.0132004	0.000127085	0.00488237	0.504731	0.250353		4580.8	16377	14211	11722.9	0.000392761	0.0024629	0.00165305	0.0015029	0.155368	0.0885496		1672.6	1770.4	13090	5511	0.000234172	0.000184725	0.00264475	0.00102122	0.105572	0.0800263		0	30161	18903	16354.7	0	0.0126336	0.016386	0.0096732				7375
265	68	tr|A0A0J0XRA8|A0A0J0XRA8_9TREE	320.93	9467.5	0	2578.2	12045.7	1.36022	0.000752522	0	0.000450224	0.000400916	1.12103	0.461362		14600	4626.1	6323.4	8516.5	0.00125181	0.00069571	0.000735549	0.000894357	2.50078	0.125367		1829.1	4182.9	0	2004	0.000256083	0.000436448	0	0.000230844	0.645479	0.377511		0	2561.4	0	853.8	0	0.0010729	0	0.000357632				13628
194	502	tr|A0A0J0XMV6|A0A0J0XMV6_9TREE	320.86	3415.8	0	3379.8	6795.6	0.125288	0.000271504	0	0.000590206	0.000287237	0.08981	0.037976		6772	18132	26006	16970	0.000580635	0.00272683	0.00302506	0.00211084	0.659995	0.245381		11059	16645	8960.6	12221.5	0.00154831	0.00173676	0.00181043	0.0016985	0.531068	0.142048		3089.7	6221.3	6377.3	5229.43	0.00146074	0.00260592	0.00552815	0.00319827				9609.1
341	260	tr|A0A0J0XPA8|A0A0J0XPA8_9TREE	319.94	6758.4	0	3007.9	9766.3	#DIV/0!	0.00053719	0	0.000525262	0.000354151	#DIV/0!	0.0580833		8486.7	1520.4	1535.1	3847.4	0.000727655	0.00022865	0.000178565	0.00037829	#DIV/0!	0.048542		883.94	2098.3	689.02	1223.75	0.000123756	0.000218939	0.000139212	0.000160636	#DIV/0!	0.00275888		0	0	0	0	0	0	0	0				5895.2
75	614	tr|A0A0J1BAZ2|A0A0J1BAZ2_9TREE	319.81	14704	5048.7	13803	33555.7	0.340905	0.00116874	0.0040462	0.00241038	0.00254177	0.481658	0.052161		14914	15285	24194	18131	0.00127874	0.00229868	0.00281429	0.00213057	0.403736	0.0230938		47712	36915	14229	32952	0.0066799	0.00385175	0.00287488	0.00446884	0.846832	0.31163		7156.9	13455	7858.2	9490.03	0.00338362	0.0056359	0.00681187	0.00527713				19597
419	369	tr|A0A0J0XDM4|A0A0J0XDM4_9TREE	319.79	578.47	0	0	578.47	#DIV/0!	4.59796e-05	0	0	1.53265e-05	#DIV/0!	0.18695		304.23	0	0	101.41	2.60849e-05	0	0	8.69495e-06	#DIV/0!	0.18695		0	0	0	0	0	0	0	0	#DIV/0!	#DIV/0!		0	0	0	0	0	0	0	0				1045.5
294	465	tr|A0A0J0XDC8|A0A0J0XDC8_9TREE	319.57	17726	511.08	10655	28892.1	6.55896	0.00140895	0.000409596	0.00186066	0.0012264	6.39855	0.0395117		14543	4595.8	9712.6	9617.13	0.00124693	0.000691153	0.00112979	0.00102262	5.33537	0.00700344		3911.8	7941.2	1987.3	4613.43	0.00054767	0.000828593	0.000401521	0.000592595	3.09177	0.0351892		766.62	507.47	0	424.697	0.000362441	0.000212564	0	0.000191668				43785
267	314	tr|A0A0J0XKX1|A0A0J0XKX1_9TREE	319.27	5247.9	0	1526.8	6774.7	6.10609	0.000417128	0	0.000266621	0.000227916	2.45794	0.2137		3068.4	0	1906.7	1658.37	0.000263086	0	0.000221791	0.000161626	1.74303	0.303442		2632.9	3965	10507	5701.63	0.000368618	0.000413712	0.00212287	0.0009684	10.4436	0.104315		0	0	320.91	106.97	0	0	0.00027818	9.27268e-05				4485.4
298	928	tr|A0A0J1B5Z4|A0A0J1B5Z4_9TREE	318.63	15117	835.31	4246.5	20198.8	8.35016	0.00120157	0.000669445	0.000741555	0.000870857	7.89813	0.00950162		8809.9	3172.2	6754.2	6245.43	0.000755366	0.000477061	0.00078566	0.000672696	6.10093	0.0094775		2427.7	5579.4	1094.6	3033.9	0.000339889	0.000582161	0.000221157	0.000381069	3.45606	0.0758306		699.66	0	0	233.22	0.000330784	0	0	0.000110261				45790
146	158	tr|A0A0J0XV55|A0A0J0XV55_9TREE	317.61	13758	0	3171.6	16929.6	2.26422	0.00109355	0	0.000553848	0.000549133	1.64281	0.313977		49425	21980	16993	29466	0.00423773	0.00330553	0.00197665	0.0031733	9.49336	0.00793527		6255.1	5472.5	0	3909.2	0.000875743	0.000571007	0	0.00048225	1.44272	0.353527		1798.1	364.54	0	720.88	0.000850102	0.000152695	0	0.000334266				33552
512	368	tr|A0A0J0XGF6|A0A0J0XGF6_9TREE	317.47	5017.7	0	858.04	5875.74	#DIV/0!	0.000398831	0	0.000149837	0.000182889	#DIV/0!	0.095481		758.13	969.93	2610.8	1446.29	6.50025e-05	0.000145866	0.000303693	0.00017152	#DIV/0!	0.0353281		329.92	1666.9	434.54	810.453	4.61903e-05	0.000173926	8.7796e-05	0.000102637	#DIV/0!	0.0262554		0	0	0	0	0	0	0	0				3036.3
472	153	tr|A0A0J0XRY1|A0A0J0XRY1_9TREE	317.42	0	0	0	0	0	0	0	0	0	0	0.18695		1548.2	2198.9	3826.6	2524.57	0.000132744	0.000330688	0.000445117	0.000302849	2.63938	0.13437		2336	7909.6	0	3415.2	0.000327051	0.000825296	0	0.000384116	3.34763	0.184221		0	821.8	0	273.933	0	0.000344228	0	0.000114743				1738.2
410	56	tr|A0A0J0XK91|A0A0J0XK91_9TREE	317.18	495.33	0	0	495.33	#DIV/0!	3.93712e-05	0	0	1.31237e-05	#DIV/0!	0.18695		3584.8	1420.4	1163.4	2056.2	0.000307363	0.000213611	0.000135329	0.000218768	#DIV/0!	0.00584922		1884.9	1983.5	0	1289.47	0.000263895	0.000206961	0	0.000156952	#DIV/0!	0.0609497		0	0	0	0	0	0	0	0				16733
147	195	tr|A0A0J0XW62|A0A0J0XW62_9TREE	317.08	21997	784.97	5408.6	28190.6	9.94681	0.00174843	0.000629101	0.00094449	0.00110734	9.67489	0.0239617		18417	4185.9	4141.8	8914.9	0.00157908	0.000629509	0.000481781	0.000896792	7.83532	0.0484963		9342.5	10505	3722.9	7856.8	0.00130799	0.0010961	0.000752188	0.00105209	9.19221	0.00455839		0	819.74	0	273.247	0	0.000343365	0	0.000114455				20121
619	336	tr|A0A0J0XWG5|A0A0J0XWG5_9TREE	317.04	314.55	0	0	314.55	#DIV/0!	2.50019e-05	0	0	8.33398e-06	#DIV/0!	0.18695		1543	0	0	514.333	0.000132298	0	0	4.40993e-05	#DIV/0!	0.18695		0	786.52	4337.6	1708.04	0	8.20664e-05	0.000876384	0.000319483	#DIV/0!	0.158358		0	0	0	0	0	0	0	0				0
465	458	tr|A0A0J0XXS1|A0A0J0XXS1_9TREE	316.89	13030	0	0	13030	#DIV/0!	0.00103569	0	0	0.000345229	#DIV/0!	0.18695		5139.9	1260.8	1860.2	2753.63	0.000440698	0.000189609	0.000216382	0.00028223	#DIV/0!	0.0119514		1396.5	905.39	0	767.297	0.000195517	9.44694e-05	0	9.6662e-05	#DIV/0!	0.0810015		0	0	0	0	0	0	0	0				14608
191	234	tr|A0A0J0XML8|A0A0J0XML8_9TREE	316.73	10709	0	5237.1	15946.1	0.662486	0.000851203	0	0.000914541	0.000588581	0.6055	0.362484		9518.3	9994.6	5788.6	8433.83	0.000816105	0.00150307	0.00067334	0.000997504	1.02618	0.490509		8307.2	13081	0	7129.4	0.00116305	0.00136489	0	0.000842644	0.866865	0.454403		0	6962	0	2320.67	0	0.00291618	0	0.000972059				9898.6
284	286	tr|A0A0J0XCF1|A0A0J0XCF1_9TREE	316.46	18805	0	6591.3	25396.3	#DIV/0!	0.00149471	0	0.00115102	0.000881911	#DIV/0!	0.0613926		13964	7648.7	11759	11123.9	0.00119728	0.00115027	0.00136783	0.00123846	#DIV/0!	2.38767e-05		6247.1	7721	525.21	4831.1	0.000874623	0.000805618	0.000106115	0.000595452	#DIV/0!	0.0361587		0	0	0	0	0	0	0	0				37240
94	147	tr|A0A0J0XIT8|A0A0J0XIT8_9TREE	316.39	45457	1298	15813	62568	3.53728	0.00361314	0.00104026	0.00276138	0.00247159	3.20013	0.0621593		31677	17556	17807	22346.7	0.00271601	0.00264021	0.00207134	0.00247585	3.20564	0.012343		12406	21006	3521.1	12311	0.0017369	0.00219179	0.000711415	0.0015467	2.00261	0.140294		3228.6	1887.5	0	1705.37	0.00152641	0.000790618	0	0.000772343				53737
165	208	tr|A0A0J0XWQ6|A0A0J0XWQ6_9TREE	315.91	17069	1140.4	6167.8	24377.2	1.22493	0.00135673	0.000913954	0.00107707	0.00111592	1.25798	0.37662		28838	14444	15362	19548	0.00247259	0.0021722	0.00178693	0.00214391	2.41684	0.0726427		9853.7	9744.8	5904.9	8501.13	0.00137956	0.00101678	0.00119305	0.00119646	1.34878	0.335325		4640.4	1115.7	0	1918.7	0.00219388	0.000467334	0	0.000887071				22810
348	169	tr|A0A0J1BED5|A0A0J1BED5_9TREE	315.69	2708	0	747.46	3455.46	#DIV/0!	0.000215245	0	0.000130527	0.000115257	#DIV/0!	0.069712		9944	3537.2	1261.4	4914.2	0.000852605	0.000531952	0.000146728	0.000510428	#DIV/0!	0.0333316		3455.4	4749.8	0	2735.07	0.000483772	0.000495599	0	0.000326457	#DIV/0!	0.0580873		0	0	0	0	0	0	0	0				22492
501	152	tr|A0A0J0XWY0|A0A0J0XWY0_9TREE	315.67	1539	0	0	1539	#DIV/0!	0.000122327	0	0	4.07757e-05	#DIV/0!	0.18695		11294	4051.2	4163	6502.73	0.000968354	0.000609252	0.000484247	0.000687284	#DIV/0!	0.00452919		0	0	0	0	0	0	0	0	#DIV/0!	#DIV/0!		0	0	0	0	0	0	0	0				4009.1
452	359	tr|A0A0J0XKP2|A0A0J0XKP2_9TREE	315.62	3361.9	0	0	3361.9	#DIV/0!	0.00026722	0	0	8.90733e-05	#DIV/0!	0.18695		1885.2	626.21	0	837.137	0.000161638	9.41744e-05	0	8.52709e-05	#DIV/0!	0.0715052		0	0	3576.2	1192.07	0	0	0.000722548	0.000240849	#DIV/0!	0.18695		0	0	0	0	0	0	0	0				2395.5
149	255	tr|A0A0J0XXE6|A0A0J0XXE6_9TREE	315.56	42747	1616.7	13704	58067.7	2.37344	0.00339774	0.00129568	0.00239309	0.00236217	2.26277	0.087888		44204	29574	35399	36392.3	0.00379008	0.00444757	0.00411767	0.00411844	3.94513	0.00264884		11335	18682	5527.5	11848.2	0.00158695	0.0019493	0.0011168	0.00155102	1.48575	0.214754		3110.8	3965.6	0	2358.8	0.00147072	0.00166107	0	0.00104393				37383
139	229	tr|A0A0J0XU74|A0A0J0XU74_9TREE	315.25	1991.7	0	3984.8	5976.5	0.115803	0.00015831	0	0.000695855	0.000284722	0.113261	0.00266968		4271.5	2657	6157.2	4361.9	0.000366241	0.000399581	0.000716216	0.000494013	0.196516	0.00258185		33433	35330	22516	30426.3	0.00468078	0.00368637	0.00454921	0.00430545	1.71269	0.00920824		5150.7	7519.3	2257.4	4975.8	0.00243514	0.00314961	0.00195682	0.00251386				11741
262	283	tr|A0A0J0XGU8|A0A0J0XGU8_9TREE	315.02	32418	0	2707.2	35125.2	#DIV/0!	0.00257674	0	0.000472751	0.0010165	#DIV/0!	0.134313		16366	8263.2	10040	11556.4	0.00140323	0.00124269	0.00116787	0.00127126	#DIV/0!	2.61672e-05		3612.3	11053	0	4888.43	0.000505739	0.00115328	0	0.000553007	#DIV/0!	0.0864411		0	0	0	0	0	0	0	0				17040
114	104	tr|A0A0J0XU77|A0A0J0XU77_9TREE	314.81	37166	0	12029	49195	2.83459	0.00295413	0	0.00210059	0.00168491	2.24527	0.192753		17642	9679.3	12105	13142.1	0.00151264	0.00145565	0.00140807	0.00145879	1.94394	0.0718195		11964	19187	3131.4	11427.5	0.00167502	0.00200199	0.000632679	0.00143656	1.91433	0.146528		2757.2	2262.6	0	1673.27	0.00130354	0.000947737	0	0.000750426				33676
220	213	tr|A0A0J0XFP4|A0A0J0XFP4_9TREE	314.06	21338	0	2110.4	23448.4	#DIV/0!	0.00169605	0	0.000368534	0.000688193	#DIV/0!	0.126215		17264	6138.5	8685.2	10695.9	0.00148023	0.000923156	0.00101028	0.00113789	#DIV/0!	0.00138309		5532.2	9002.3	1081.2	5205.23	0.000774534	0.00093931	0.000218449	0.000644098	#DIV/0!	0.0209105		0	0	0	0	0	0	0	0				14116
143	316	tr|A0A0J0XTP8|A0A0J0XTP8_9TREE	314.06	51344	4861.6	15178	71383.6	2.2378	0.00408107	0.00389625	0.00265049	0.0035426	1.85032	0.067484		52983	22109	24115	33069	0.00454279	0.00332493	0.0028051	0.00355761	1.85816	0.0720895		21101	31000	6987.2	19696.1	0.00295424	0.00323457	0.00141172	0.00253351	1.32326	0.272509		3998.3	1514.6	3713.5	3075.47	0.00189031	0.000634421	0.00321904	0.00191459				65250
541	322	tr|A0A0J1BA01|A0A0J1BA01_9TREE	313.87	2261.8	0	789.72	3051.52	#DIV/0!	0.000179779	0	0.000137907	0.000105895	#DIV/0!	0.0614901		1059.3	0	749.88	603.06	9.0825e-05	0	8.72273e-05	5.93508e-05	#DIV/0!	0.0581394		0	1461.7	0	487.233	0	0.000152515	0	5.08385e-05	#DIV/0!	0.18695		0	0	0	0	0	0	0	0				2012.4
69	403	tr|A0A0J0XXP0|A0A0J0XXP0_9TREE	313.46	4771	644.27	13216	18631.3	0.120286	0.000379222	0.000516339	0.00230788	0.00106781	0.141088	0.001982		9966.1	7918	15394	11092.7	0.000854499	0.00119077	0.00179066	0.00127864	0.168945	0.00127704		29100	49223	33420	37247.7	0.00407414	0.00513598	0.00675229	0.0053208	0.703028	0.0655312		16691	21324	6785.6	14933.5	0.00789113	0.008932	0.00588209	0.00756841				29979
173	166	tr|A0A0J0XD25|A0A0J0XD25_9TREE	313.31	24362	0	3869.4	28231.4	4.30355	0.00193641	0	0.000675703	0.000870704	3.08203	0.185849		16445	9304.8	8639.8	11463.2	0.00141	0.00139933	0.001005	0.00127144	4.50052	0.00359355		4334.1	5023.1	1775.6	3710.93	0.000606794	0.000524116	0.000358748	0.000496553	1.75765	0.126666		978.74	918.67	0	632.47	0.000462726	0.000384804	0	0.00028251				17925
340	540	tr|A0A0J0XRC4|A0A0J0XRC4_9TREE	313.31	3200.7	0	1589.6	4790.3	#DIV/0!	0.000254407	0	0.000277588	0.000177332	#DIV/0!	0.0584356		0	757.44	0	252.48	0	0.00011391	0	3.79699e-05	#DIV/0!	0.18695		1085.4	1565.7	1278.1	1309.73	0.000151961	0.000163367	0.000258232	0.000191187	#DIV/0!	0.00237716		0	0	0	0	0	0	0	0				5309.3
32	387	tr|A0A0J0XQD2|A0A0J0XQD2_9TREE	312.67	10239	7895.7	32714	50848.7	0.0985923	0.000813845	0.00632788	0.00571276	0.00428483	0.162342	0.000291854		9023.7	7420	12148	9530.57	0.000773697	0.00111588	0.00141308	0.00110088	0.0417099	2.80248e-05		69509	116700	101420	95876.3	0.00973159	0.0121766	0.0204912	0.0141331	0.535472	0.0128912		50156	67782	31236	49724.7	0.0237126	0.0283919	0.0270769	0.0263938				33910
424	247	tr|A0A0J0XP57|A0A0J0XP57_9TREE	312.43	4821.8	601.12	2100.5	7523.42	#DIV/0!	0.00038326	0.000481757	0.000366805	0.000410607	#DIV/0!	0.000166549		6373.8	2169.1	4137.3	4226.73	0.000546493	0.000326206	0.000481258	0.000451319	#DIV/0!	0.00115151		0	1896.4	0	632.133	0	0.000197872	0	6.59575e-05	#DIV/0!	0.18695		0	0	0	0	0	0	0	0				15790
582	106	tr|A0A0J0XG31|A0A0J0XG31_9TREE	312.26	2000.2	6562.6	300.13	8862.93	#DIV/0!	0.000158985	0.00525948	5.24109e-05	0.00182363	#DIV/0!	0.17418		14916	21181	808.7	12301.9	0.00127891	0.00318537	9.40694e-05	0.00151945	#DIV/0!	0.0833971		23321	26695	0	16672	0.00326505	0.00278539	0	0.00201681	#DIV/0!	0.0593052		0	0	0	0	0	0	0	0				14742
463	409	tr|A0A0J0XVA0|A0A0J0XVA0_9TREE	312.23	15861	0	0	15861	#DIV/0!	0.00126071	0	0	0.000420236	#DIV/0!	0.18695		0	0	0	0	0	0	0	0	#DIV/0!	#DIV/0!		22789	10544	11386	14906.3	0.00319057	0.00110017	0.00230047	0.00219707	#DIV/0!	0.0111036		0	0	0	0	0	0	0	0				0
287	115	tr|A0A0J0XMQ1|A0A0J0XMQ1_9TREE	312.22	9165.7	0	2190.6	11356.3	5.32855	0.000728534	0	0.000382539	0.000370358	2.07929	0.261992		9867.3	4225.3	3408.4	5833.67	0.000846028	0.000635434	0.000396471	0.000625978	3.51442	0.0559949		4012.7	2690	0	2234.23	0.000561797	0.000280678	0	0.000280825	1.57663	0.345891		0	0	616.43	205.477	0	0	0.000534352	0.000178117				9153.9
399	296	tr|A0A0J1B2E2|A0A0J1B2E2_9TREE	312.19	9921.2	0	2271	12192.2	#DIV/0!	0.000788585	0	0.000396579	0.000395054	#DIV/0!	0.0788428		2368	2105.4	3653.2	2708.87	0.000203034	0.000316627	0.000424946	0.000314869	#DIV/0!	0.00397977		843.66	1348.8	422.9	871.787	0.000118116	0.000140735	8.54442e-05	0.000114765	#DIV/0!	0.00101171		0	0	0	0	0	0	0	0				7544.7
404	475	tr|A0A0J0XXK2|A0A0J0XXK2_9TREE	311.97	5650.9	0	2682	8332.9	2.4943	0.000449161	0	0.000468351	0.000305837	2.26688	0.224632		12178	6017	3482.8	7225.93	0.00104415	0.000904884	0.000405125	0.000784719	5.81638	0.0256919		2020.9	3016.4	2700.5	2579.27	0.000282935	0.000314734	0.000545618	0.000381096	2.8247	0.0974231		0	966.28	0	322.093	0	0.000404746	0	0.000134915				9060.3
395	183	tr|A0A0J0XZI6|A0A0J0XZI6_9TREE	311.95	4301.1	0	1150.6	5451.7	#DIV/0!	0.000341872	0	0.000200926	0.000180933	#DIV/0!	0.0711065		6419.2	3278.4	2918.2	4205.27	0.000550386	0.000493032	0.00033945	0.000460956	#DIV/0!	0.000926394		1955.7	3982.5	194.92	2044.37	0.000273807	0.000415538	3.93823e-05	0.000242909	#DIV/0!	0.0455739		0	0	0	0	0	0	0	0				4994.3
159	532	tr|A0A0J0XPR7|A0A0J0XPR7_9TREE	311.94	12799	0	4284.8	17083.8	0.700833	0.00101733	0	0.000748244	0.000588523	0.543268	0.293527		3544.6	3154.8	9332	5343.8	0.000303916	0.000474444	0.00108551	0.000621291	0.573516	0.300977		28626	37291	23937	29951.3	0.00400777	0.00389098	0.00483631	0.00424502	3.9186	0.00972085		5502.4	1548.2	0	2350.2	0.00260141	0.000648495	0	0.0010833				18282
438	225	tr|A0A0J0XU34|A0A0J0XU34_9TREE	311.85	1405	0	0	1405	0.401046	0.000111676	0	0	3.72254e-05	0.263113	0.257719		0	0	0	0	0	0	0	0	0	0.18695		28558	19707	3461	17242	0.00399825	0.00205625	0.000699272	0.00225126	15.9121	0.047363		0	1013.3	0	337.767	0	0.000424442	0	0.000141481				1040.9
82	887	tr|A0A0J0XIJ2|A0A0J0XIJ2_9TREE	311.03	4098.4	592.36	6668.5	11359.3	0.105082	0.000325761	0.000474737	0.0011645	0.000655	0.131123	0.0520369		21516	20472	27693	23227	0.00184479	0.00307874	0.0032213	0.00271494	0.543501	0.16931		23825	24843	22813	23827	0.00333561	0.00259215	0.00460922	0.00351232	0.703127	0.262946		6045.7	21731	3489.8	10422.2	0.00285827	0.00910248	0.00302513	0.00499529				27879
219	432	tr|A0A0J1B1U1|A0A0J1B1U1_9TREE	310.69	33168	0	8206.1	41374.1	3.43494	0.00263635	0	0.00143301	0.00135645	2.58961	0.182036		17964	7098.7	11876	12312.9	0.00154024	0.00106756	0.00138144	0.00132975	2.53862	0.032082		11292	14274	2994.2	9520.07	0.00158093	0.00148936	0.000604958	0.00122509	2.33881	0.0861133		2079.8	1404.1	0	1161.3	0.000983283	0.000588136	0	0.000523806				38989
436	220	tr|A0A0J0XSZ6|A0A0J0XSZ6_9TREE	310.52	6446.7	0	0	6446.7	#DIV/0!	0.000512415	0	0	0.000170805	#DIV/0!	0.18695		2095.3	1736.8	1496.9	1776.33	0.000179652	0.000261194	0.000174122	0.000204989	#DIV/0!	0.000944599		1101	1642.5	0	914.5	0.000154145	0.00017138	0	0.000108508	#DIV/0!	0.0586152		0	0	0	0	0	0	0	0				2678.4
240	354	tr|A0A0J1B6R3|A0A0J1B6R3_9TREE	310.29	10131	0	6435	16566	5.33958	0.000805261	0	0.00112373	0.000642996	4.5468	0.119633		13544	4626.9	7739.5	8636.8	0.00116127	0.00069583	0.000900272	0.000919124	6.49938	0.00818559		3832.5	5957.9	5166.1	4985.5	0.000536568	0.000621654	0.00104378	0.000733999	5.19031	0.0242523		897.36	0	0	299.12	0.000424252	0	0	0.000141417				18284
279	203	tr|A0A0J0XTX8|A0A0J0XTX8_9TREE	309.82	6921.1	0	1834.9	8756	#DIV/0!	0.000550122	0	0.000320424	0.000290182	#DIV/0!	0.0715183		3083.9	713.26	1985.9	1927.69	0.000264415	0.000107266	0.000231003	0.000200895	#DIV/0!	0.00683135		1594.9	2002	6160.4	3252.43	0.000223293	0.000208891	0.00124467	0.000558951	#DIV/0!	0.0892022		0	0	0	0	0	0	0	0				3910.2
460	136	tr|A0A0J0XTK5|A0A0J0XTK5_9TREE	309.79	1169.2	0	0	1169.2	#DIV/0!	9.29336e-05	0	0	3.09779e-05	#DIV/0!	0.18695		3133.3	985.59	1638.8	1919.23	0.000268651	0.000148221	0.000190628	0.0002025	#DIV/0!	0.00227967		0	0	320.68	106.893	0	0	6.47913e-05	2.15971e-05	#DIV/0!	0.18695		0	0	0	0	0	0	0	0				4433.1
129	137	tr|A0A0J0XBK6|A0A0J0XBK6_9TREE	309.61	15269	0	2871.8	18140.8	#DIV/0!	0.00121365	0	0.000501495	0.000571716	#DIV/0!	0.089881		20193	10469	9930.8	13530.9	0.00173136	0.00157441	0.00115517	0.00148698	#DIV/0!	0.000492103		3268.1	9031.3	0	4099.8	0.000457549	0.000942336	0	0.000466628	#DIV/0!	0.0807345		0	0	0	0	0	0	0	0				23062
235	327	tr|A0A0J1BEC7|A0A0J1BEC7_9TREE	309.52	5763.8	0	2372.8	8136.6	#DIV/0!	0.000458134	0	0.000414356	0.00029083	#DIV/0!	0.0585585		4145.5	0	2525.5	2223.67	0.000355438	0	0.00029377	0.000216403	#DIV/0!	0.0598465		2162.5	3179.3	4535.5	3292.43	0.00030276	0.000331732	0.000916368	0.000516953	#DIV/0!	0.030461		0	0	0	0	0	0	0	0				9039
596	383	tr|A0A0J0XN70|A0A0J0XN70_9TREE	309.09	0	0	0	0	#DIV/0!	0	0	0	0	#DIV/0!	#DIV/0!		0	0	0	0	0	0	0	0	#DIV/0!	#DIV/0!		0	393.52	2011.8	801.773	0	4.10603e-05	0.000406471	0.000149177	#DIV/0!	0.156251		0	0	0	0	0	0	0	0				647.91
270	243	tr|A0A0J0XB60|A0A0J0XB60_9TREE	308.73	17273	0	4132.6	21405.6	23.5036	0.00137294	0	0.000721665	0.000698202	9.17298	0.0991094		10982	5585	7379.1	7982.03	0.000941603	0.000839917	0.000858349	0.000879956	11.5609	0.000307689		2524.2	4869.3	2611.6	3335.03	0.0003534	0.000508068	0.000527657	0.000463042	6.08344	0.00732144		0	0	263.42	87.8067	0	0	0.000228345	7.61151e-05				17984
184	264	tr|A0A0J0XG34|A0A0J0XG34_9TREE	308.03	18035	0	5559.6	23594.6	8.46068	0.00143351	0	0.000970859	0.000801456	6.30493	0.10053		17362	8868.4	8163.2	11464.5	0.00148863	0.0013337	0.000949557	0.0012573	9.89095	0.00261974		5127.9	12349	1265.6	6247.5	0.00071793	0.00128851	0.000255706	0.000754048	5.93198	0.0628127		806.61	0	0	268.87	0.000381347	0	0	0.000127116				31915
485	804	tr|A0A0J0XMS3|A0A0J0XMS3_9TREE	307.82	2135.4	0	0	2135.4	#DIV/0!	0.000169732	0	0	5.65773e-05	#DIV/0!	0.18695		1470.3	0	967.71	812.67	0.000126064	0	0.000112566	7.95434e-05	#DIV/0!	0.0586939		0	819.77	1664.2	827.99	0	8.55357e-05	0.000336241	0.000140592	#DIV/0!	0.117955		0	0	0	0	0	0	0	0				3388.6
66	193	tr|A0A0J0XTD4|A0A0J0XTD4_9TREE	307.26	58825	4696.9	24571	88092.9	2.53146	0.00467569	0.00376425	0.00429077	0.00424357	2.72188	0.0523084		71396	32894	39599	47963	0.00612154	0.00494686	0.00460622	0.00522487	3.35131	0.0259102		30522	27495	8466.6	22161.2	0.00427322	0.00286886	0.00171062	0.0029509	1.89275	0.196931		8553.8	1511.5	0	3355.1	0.00404405	0.000633123	0	0.00155906				88873
210	242	tr|A0A0J0XR77|A0A0J0XR77_9TREE	307.24	25833	988.23	6664.7	33485.9	6.21737	0.00205333	0.000792	0.00116384	0.00133639	5.4436	0.0356992		12943	4459.4	21803	13068.5	0.00110974	0.00067064	0.00253616	0.00143885	5.86094	0.0620014		5576.2	5764.4	2593.1	4644.57	0.000780694	0.000601464	0.000523919	0.000635359	2.58804	0.101938		1557.8	0	0	519.267	0.000736493	0	0	0.000245498				28824
397	180	tr|A0A0J0XGG9|A0A0J0XGG9_9TREE	306.99	8596.3	808.86	5308.4	14713.6	1.89624	0.000683275	0.000648247	0.000926992	0.000752838	1.16091	0.440517		4774	1399.6	2564.6	2912.73	0.000409326	0.000210483	0.000298319	0.000306042	0.471931	0.31335		1284.9	856.09	0	713.663	0.000179892	8.93254e-05	0	8.97391e-05	0.138382	0.219418		0	0	2244.3	748.1	0	0	0.00194547	0.000648489				8186.7
216	542	tr|A0A0J1B265|A0A0J1B265_9TREE	306.67	25004	3478.9	10966	39448.9	1.95889	0.00198744	0.00278811	0.00191496	0.00223017	2.49682	0.0617306		39152	15052	10288	21497.3	0.00335692	0.00226364	0.00119672	0.00227242	2.54413	0.0969752		14030	14290	9234.1	12518	0.00196427	0.00149103	0.00186569	0.00177366	1.98573	0.121583		4447.9	1376.9	0	1941.6	0.00210287	0.000576743	0	0.000893204				28720
226	556	tr|A0A0J0XL61|A0A0J0XL61_9TREE	306.67	4722.6	0	1799.6	6522.2	#DIV/0!	0.000375375	0	0.000314259	0.000229878	#DIV/0!	0.0596155		2025.3	818.85	2735.5	1859.88	0.00017365	0.000123145	0.000318198	0.000204998	#DIV/0!	0.0123653		2848.8	3427.1	7806	4693.97	0.000398845	0.000357587	0.00157715	0.000777861	#DIV/0!	0.0617958		0	0	0	0	0	0	0	0				6283.1
100	284	tr|A0A0J0XC27|A0A0J0XC27_9TREE	306.26	16977	0	10390	27367	1.44019	0.00134941	0	0.00181438	0.0010546	1.22217	0.38762		22917	11813	16957	17229	0.00196492	0.00177653	0.00197247	0.00190464	2.20728	0.0154896		5785.3	8926.4	6213.4	6975.03	0.000809969	0.00093139	0.00125538	0.000998912	1.15764	0.354694		2786.8	2405.3	304.11	1832.07	0.00131754	0.00100751	0.000263617	0.000862888				18164
233	633	tr|A0A0J0XCY7|A0A0J0XCY7_9TREE	305.83	24097	5063.6	17947	47107.6	0.737405	0.00191535	0.00405814	0.00313404	0.00303584	0.795757	0.359045		3772.5	11315	23392	12826.5	0.000323456	0.00170164	0.002721	0.00158203	0.414683	0.167034		65695	73705	34045	57815	0.00919761	0.00769046	0.00687857	0.00792221	2.07658	0.0565096		11602	0	6875.4	6159.13	0.00548517	0	0.00595993	0.00381503				39577
199	412	tr|A0A0J0XM56|A0A0J0XM56_9TREE	305.78	9318.9	7129	15268	31715.9	0.62228	0.000740711	0.00571342	0.00266621	0.00304011	1.37847	0.337504		9601	3773.9	10054	7809.63	0.000823196	0.000567549	0.0011695	0.000853414	0.386962	0.154791		10202	12571	12657	11810	0.00142833	0.00131167	0.00255726	0.00176575	0.800642	0.368014		8188.3	6553.4	0	4913.9	0.00387125	0.00274503	0	0.00220542				12433
432	239	tr|A0A0J1BD37|A0A0J1BD37_9TREE	305.69	10675	0	628.28	11303.3	#DIV/0!	0.0008485	0	0.000109715	0.000319405	#DIV/0!	0.148384		8666	6747.6	6846.7	7420.1	0.000743028	0.00101476	0.00079642	0.000851402	#DIV/0!	0.000256029		1084.9	1671.2	0	918.7	0.000151891	0.000174375	0	0.000108755	#DIV/0!	0.059001		0	0	0	0	0	0	0	0				13531
335	188	tr|A0A0J0XFE4|A0A0J0XFE4_9TREE	304.23	9177.7	0	2301.1	11478.8	#DIV/0!	0.000729488	0	0.000401835	0.000377108	#DIV/0!	0.0741751		12488	3495.9	3656.7	6546.87	0.00107073	0.000525741	0.000425354	0.000673941	#DIV/0!	0.0141351		8121.2	6337.6	499.9	4986.23	0.00113701	0.000661272	0.000101002	0.000633093	#DIV/0!	0.0509839		0	0	0	0	0	0	0	0				11325
166	373	tr|A0A0J0XPE8|A0A0J0XPE8_9TREE	303.74	10197	0	4983.9	15180.9	2.22324	0.000810506	0	0.000870326	0.000560277	0.981779	0.493869		15004	8930.4	6522.9	10152.4	0.00128645	0.00134302	0.000758755	0.00112941	1.97908	0.20231		9377.8	6064.5	1140.1	5527.47	0.00131294	0.000632777	0.00023035	0.000725354	1.27105	0.412102		0	0	1975	658.333	0	0	0.00171203	0.000570675				8345.2
163	550	tr|A0A0J0XBI4|A0A0J0XBI4_9TREE	302.75	36970	4386.6	8912.9	50269.5	1.82933	0.00293855	0.00351557	0.00155644	0.00267019	2.23636	0.0822323		27795	11652	17946	19131	0.00238316	0.00175232	0.00208751	0.00207433	1.73731	0.129798		16195	24475	5729.1	15466.4	0.00226738	0.00255375	0.00115753	0.00199288	1.6691	0.179959		4687.7	3260.5	0	2649.4	0.00221624	0.00136573	0	0.00119399				40411
124	339	tr|A0A0J0XPA4|A0A0J0XPA4_9TREE	302.72	24748	0	6253.8	31001.8	3.56466	0.00196709	0	0.00109208	0.00101972	2.73006	0.170713		23172	10126	11048	14782	0.00198678	0.00152283	0.00128512	0.00159824	4.2789	0.0058561		11399	14056	2661.4	9372.13	0.00159591	0.00146662	0.000537718	0.00120008	3.21293	0.0483438		1240.7	1274.8	0	838.5	0.000586575	0.000533976	0	0.000373517				25003
272	251	tr|A0A0J0XN51|A0A0J0XN51_9TREE	302.48	20082	0	4875.9	24957.9	2.57777	0.00159621	0	0.000851466	0.000815893	1.95761	0.237576		16861	10173	8807.7	11947.2	0.00144567	0.0015299	0.00102453	0.00133337	3.19921	0.0125114		6267.2	13177	2446.2	7296.8	0.000877437	0.0013749	0.000494239	0.000915526	2.19666	0.103		1434.6	1365.8	0	933.467	0.000678247	0.000572093	0	0.00041678				24365
281	191	tr|A0A0J0XR75|A0A0J0XR75_9TREE	302.41	11900	0	4102.5	16002.5	#DIV/0!	0.000945869	0	0.000716409	0.000554093	#DIV/0!	0.0618201		3121.3	0	0	1040.43	0.000267622	0	0	8.92074e-05	#DIV/0!	0.18695		6550.1	4151.4	2489.6	4397.03	0.000917045	0.000433162	0.000503007	0.000617738	#DIV/0!	0.00748248		0	0	0	0	0	0	0	0				10351
105	747	tr|A0A0J1AU01|A0A0J1AU01_9TREE	302.24	16387	3913.3	16334	36634.3	0.357285	0.00130252	0.00313625	0.00285236	0.00243038	0.463749	0.0304709		16569	40078	42996	33214.3	0.00142064	0.00602725	0.00500137	0.00414975	0.79183	0.275196		19287	16788	5674.3	13916.4	0.00270027	0.00175168	0.00114646	0.00186613	0.356084	0.0153011		7368.1	15810	6479	9885.7	0.00348347	0.00662234	0.00561631	0.00524071				40297
365	269	tr|A0A0J0XSY4|A0A0J0XSY4_9TREE	301.56	12771	0	5227.1	17998.1	4.85384	0.0010151	0	0.000912795	0.000642632	3.80215	0.131692		8309.1	5196.6	8766.2	7423.97	0.000712427	0.000781506	0.0010197	0.000837877	4.95733	0.0128327		2971.5	3914.8	0	2295.43	0.000416024	0.000408475	0	0.000274833	1.62606	0.326279		1072.5	0	0	357.5	0.000507054	0	0	0.000169018				9367.7
310	63	tr|A0A0J0XQI3|A0A0J0XQI3_9TREE	301.34	8532.2	0	0	8532.2	1.06542	0.00067818	0	0	0.00022606	0.698989	0.408637		8268.3	4019.4	1928.1	4738.6	0.000708929	0.000604469	0.00022428	0.000512559	1.58486	0.311363		866.39	2321.9	0	1062.76	0.000121299	0.00024227	0	0.000121189	0.374724	0.287063		0	2316.3	0	772.1	0	0.00097023	0	0.00032341				8537.4
420	292	tr|A0A0J0XMD3|A0A0J0XMD3_9TREE	300.38	1470.3	0	998.94	2469.24	#DIV/0!	0.000116867	0	0.000174442	9.71029e-05	#DIV/0!	0.0657084		776.83	6508.2	15867	7717.34	6.66059e-05	0.000978755	0.00184568	0.000963679	#DIV/0!	0.0669326		447.46	987.2	0	478.22	6.26465e-05	0.000103006	0	5.52173e-05	#DIV/0!	0.069585		0	0	0	0	0	0	0	0				0
360	156	tr|A0A0J0XUR2|A0A0J0XUR2_9TREE	300.03	8384.2	1667	1277.4	11328.6	#DIV/0!	0.000666416	0.00133599	0.000223069	0.000741825	#DIV/0!	0.0417772		8887.7	2388.1	910.57	4062.12	0.000762037	0.000359141	0.000105919	0.000409032	#DIV/0!	0.049484		2172.3	3371.4	0	1847.9	0.000304132	0.000351776	0	0.000218636	#DIV/0!	0.0591055		0	0	0	0	0	0	0	0				13973
543	341	tr|A0A0J0XL07|A0A0J0XL07_9TREE	299.98	2240.6	0	394.98	2635.58	#DIV/0!	0.000178094	0	6.89743e-05	8.2356e-05	#DIV/0!	0.0936842		2231.3	1388.7	1013.8	1544.6	0.000191313	0.000208844	0.000117927	0.000172695	#DIV/0!	0.00171942		0	886.01	0	295.337	0	9.24472e-05	0	3.08157e-05	#DIV/0!	0.18695		0	0	0	0	0	0	0	0				9249.9
398	118	tr|A0A0J0XMS1|A0A0J0XMS1_9TREE	299.98	14119	0	3190.3	17309.3	3.40498	0.00112225	0	0.000557114	0.000559787	2.62192	0.187009		9589.9	5997.9	9007.9	8198.57	0.000822244	0.000902012	0.00104781	0.000924023	4.32792	0.00348325		1590.8	5101.9	2504.2	3065.63	0.000222719	0.000532338	0.000505957	0.000420338	1.96877	0.129838		456.75	1013.6	0	490.117	0.000215941	0.000424567	0	0.000213503				11382
188	131	tr|A0A0J0XMD1|A0A0J0XMD1_9TREE	299.97	6902.2	0	6357.5	13259.7	13.1415	0.00054862	0	0.00111019	0.000552938	6.55707	0.115125		22749	8988.3	7840.7	13192.7	0.00195051	0.00135173	0.000912043	0.00140476	16.6585	0.00671276		2688.6	12877	1199	5588.2	0.000376417	0.0013436	0.00024225	0.000654089	7.75657	0.0928769		0	0	291.84	97.28	0	0	0.000252981	8.4327e-05				22605
797	627	tr|A0A0J0XRG6|A0A0J0XRG6_9TREE	299.92	0	0	0	0	#DIV/0!	0	0	0	0	#DIV/0!	#DIV/0!		0	0	0	0	0	0	0	0	#DIV/0!	#DIV/0!		819.15	0	405.47	408.207	0.000114685	0	8.19226e-05	6.55358e-05	#DIV/0!	0.0635213		0	0	0	0	0	0	0	0				0
578	230	tr|A0A0J0XTZ0|A0A0J0XTZ0_9TREE	299.72	7078.4	0	1056.5	8134.9	#DIV/0!	0.000562625	0	0.000184494	0.00024904	#DIV/0!	0.103517		5589.4	4874.5	5725.3	5396.4	0.000479239	0.000733066	0.000665977	0.000626094	#DIV/0!	0.000590175		0	0	0	0	0	0	0	0	#DIV/0!	#DIV/0!		0	0	0	0	0	0	0	0				5002.9
623	95	tr|A0A0J0XCW3|A0A0J0XCW3_9TREE	299.64	2413.8	0	0	2413.8	#DIV/0!	0.00019186	0	0	6.39535e-05	#DIV/0!	0.18695		0	0	0	0	0	0	0	0	#DIV/0!	#DIV/0!		0	0	0	0	0	0	0	0	#DIV/0!	#DIV/0!		0	0	0	0	0	0	0	0				21287
430	174	tr|A0A0J0XJR9|A0A0J0XJR9_9TREE	299.59	8652.4	0	0	8652.4	#DIV/0!	0.000687734	0	0	0.000229245	#DIV/0!	0.18695		3422.7	0	411.39	1278.03	0.000293464	0	4.78536e-05	0.000113773	#DIV/0!	0.139457		0	1681.3	0	560.433	0	0.000175429	0	5.84762e-05	#DIV/0!	0.18695		0	0	0	0	0	0	0	0				8954.9
546	444	tr|A0A0J0XYG4|A0A0J0XYG4_9TREE	299.55	921.63	0	705.92	1627.55	#DIV/0!	7.32556e-05	0	0.000123273	6.55095e-05	#DIV/0!	0.0706072		4047.2	0	338.18	1461.79	0.000347009	0	3.93377e-05	0.000128782	#DIV/0!	0.152775		1341.7	1777.1	383.31	1167.37	0.000187844	0.000185425	7.74453e-05	0.000150238	#DIV/0!	0.00726426		0	0	0	0	0	0	0	0				11003
103	140	tr|A0A0J0XT22|A0A0J0XT22_9TREE	299.14	36132	325.43	16794	53251.4	3.08084	0.00287194	0.00026081	0.00293269	0.00202182	2.63134	0.147639		28884	19596	12051	20177	0.00247653	0.002947	0.00140179	0.00227511	2.961	0.0523272		17519	21627	10263	16469.7	0.00245274	0.00225658	0.00207357	0.00226097	2.94259	0.0290661		3913.7	1085.7	0	1666.47	0.00185031	0.000454768	0	0.000768359				34532
196	332	tr|A0A0J0XBY1|A0A0J0XBY1_9TREE	298.86	15272	0	2148.2	17420.2	#DIV/0!	0.00121389	0	0.000375135	0.000529675	#DIV/0!	0.106981		19740	6696.6	9910.4	12115.7	0.00169252	0.00100709	0.00115279	0.00128413	#DIV/0!	0.00176292		9523.8	19324	743.77	9863.86	0.00133338	0.00201629	0.000150274	0.00116665	#DIV/0!	0.049527		0	0	0	0	0	0	0	0				16719
95	539	tr|A0A0J1AXN5|A0A0J1AXN5_9TREE	298.47	35224	15430	28630	79284	1.51032	0.00279977	0.0123661	0.00499958	0.00672182	2.94287	0.111428		8871.5	3349.8	8114	6778.43	0.000760648	0.000503769	0.000943834	0.000736084	0.322263	0.109028		24573	29038	28415	27342	0.00344034	0.00302986	0.00574106	0.00407042	1.78206	0.128013		4926.8	9750.4	506.3	5061.17	0.00232928	0.00408416	0.000438885	0.00228411				32090
622	340	tr|A0A0J0XDF5|A0A0J0XDF5_9TREE	297.78	0	0	0	0	#DIV/0!	0	0	0	0	#DIV/0!	#DIV/0!		0	0	0	0	0	0	0	0	#DIV/0!	#DIV/0!		1363.7	2458.3	4944.3	2922.1	0.000190924	0.000256502	0.000998963	0.00048213	#DIV/0!	0.0681434		0	0	0	0	0	0	0	0				0
354	123	tr|A0A0J1AZG5|A0A0J1AZG5_9TREE	297.48	12999	0	0	12999	#DIV/0!	0.00103322	0	0	0.000344408	#DIV/0!	0.18695		7318.4	3107.2	2632.4	4352.67	0.000627484	0.000467285	0.000306205	0.000466992	#DIV/0!	0.00365334		0	1481.3	0	493.767	0	0.00015456	0	5.15202e-05	#DIV/0!	0.18695		0	0	0	0	0	0	0	0				9390.6
325	165	tr|A0A0J0XGB5|A0A0J0XGB5_9TREE	297.31	11995	0	2544.5	14539.5	#DIV/0!	0.00095342	0	0.000444339	0.00046592	#DIV/0!	0.0829958		11648	6188.5	3480.4	7105.63	0.000998707	0.000930676	0.000404846	0.000778076	#DIV/0!	0.0071503		4621.9	5201.6	0	3274.5	0.000647088	0.000542741	0	0.000396609	#DIV/0!	0.0595834		0	0	0	0	0	0	0	0				10524
441	282	tr|A0A0J0XH99|A0A0J0XH99_9TREE	297.28	34972	27829	30794	93595	0.737516	0.00277974	0.0223031	0.00537748	0.0101534	1.23496	0.406952		23242	2214.8	35060	20172.3	0.00199278	0.000333079	0.00407824	0.0021347	0.259643	0.135527		25588	32580	16412	24860	0.00358244	0.00339943	0.00331594	0.0034326	0.417507	0.18048		18153	0	18553	12235.3	0.00858233	0	0.0160826	0.00822166				34147
362	353	tr|A0A0J1BAI4|A0A0J1BAI4_9TREE	296.90	13871	0	3432.3	17303.3	14.0367	0.00110253	0	0.000599374	0.000567302	11.3956	0.0919361		8650.2	2260.8	1648.2	4186.4	0.000741673	0.000339997	0.000191721	0.000424464	8.52632	0.0472275		2588.6	8535	0	3707.87	0.000362416	0.000890551	0	0.000417656	8.38956	0.11745		0	356.55	0	118.85	0	0.000149348	0	4.97828e-05				12430
164	413	tr|A0A0J0XH28|A0A0J0XH28_9TREE	295.58	1874.8	430.75	17394	19699.5	0.176443	0.000149018	0.000345217	0.00303747	0.00117723	0.246438	0.116551		3317.5	3161.9	7259	4579.47	0.000284444	0.000475512	0.000844379	0.000534778	0.111949	0.0756066		37161	45245	46363	42923	0.00520271	0.00472091	0.00936734	0.00643032	1.3461	0.293822		14922	17371	0	10764.3	0.00705479	0.0072762	0	0.004777				16730
496	162	tr|A0A0J0XE28|A0A0J0XE28_9TREE	295.54	1573.7	0	0	1573.7	#DIV/0!	0.000125085	0	0	4.16951e-05	#DIV/0!	0.18695		13482	8325.1	7380.1	9729.07	0.00115595	0.00125199	0.000858466	0.0010888	#DIV/0!	0.000389121		0	362.61	0	120.87	0	3.78351e-05	0	1.26117e-05	#DIV/0!	0.18695		0	0	0	0	0	0	0	0				3952.3
175	419	tr|A0A0J0XRM0|A0A0J0XRM0_9TREE	295.37	37108	2795.4	14668	54571.4	2.05402	0.00294952	0.00224033	0.00256143	0.00258376	2.2385	0.0474435		27840	20580	27302	25240.7	0.00238702	0.00309498	0.00317581	0.00288594	2.50029	0.0307339		22544	26614	8088.4	19082.1	0.00315627	0.00277693	0.00163421	0.00252247	2.18539	0.0757446		4524.6	3159.9	0	2561.5	0.00213913	0.00132359	0	0.00115424				32731
549	291	tr|A0A0J1B3F4|A0A0J1B3F4_9TREE	295.04	3652.9	0	0	3652.9	#DIV/0!	0.00029035	0	0	9.67833e-05	#DIV/0!	0.18695		1185.6	0	0	395.2	0.000101654	0	0	3.38847e-05	#DIV/0!	0.18695		0	0	0	0	0	0	0	0	#DIV/0!	#DIV/0!		0	0	0	0	0	0	0	0				1520.3
326	379	tr|A0A0J0XHI5|A0A0J0XHI5_9TREE	294.79	10179	0	2723.2	12902.2	1.6299	0.000809076	0	0.000475545	0.000428207	1.2208	0.414989		16982	11627	6263.5	11624.2	0.00145605	0.00174856	0.000728581	0.00131106	3.73778	0.0344412		2848.7	4055.6	2141.3	3015.2	0.000398831	0.000423166	0.000432636	0.000418211	1.1923	0.397672		1729.6	559.99	0	763.197	0.000817716	0.000234563	0	0.00035076				5961.5
288	149	tr|A0A0J0XYB9|A0A0J0XYB9_9TREE	294.64	4722.2	0	2587.4	7309.6	#DIV/0!	0.000375343	0	0.000451831	0.000275725	#DIV/0!	0.0597532		7109.7	4996	5862.3	5989.33	0.00060959	0.000751338	0.000681913	0.000680947	#DIV/0!	3.82042e-05		2652.2	4586.1	360.99	2533.1	0.00037132	0.000478519	7.29357e-05	0.000307592	#DIV/0!	0.0321626		0	0	0	0	0	0	0	0				10555
332	487	tr|A0A0J1AZN1|A0A0J1AZN1_9TREE	294.02	25548	1429.1	11612	38589.1	15.6329	0.00203068	0.00114533	0.00202777	0.00173459	16.3253	0.00277675		20300	6810.1	12375	13161.7	0.00174053	0.00102416	0.00143948	0.00140139	13.1893	0.00189695		3320.6	4922.6	3349.7	3864.3	0.0004649	0.000513629	0.000676785	0.000551771	5.19305	0.00298257		365.34	348.63	0	237.99	0.000172725	0.000146031	0	0.000106252				42578
292	196	tr|A0A0J0XJF1|A0A0J0XJF1_9TREE	293.89	34369	0	4725.2	39094.2	5.78658	0.00273181	0	0.000825149	0.00118565	4.34563	0.1726		13532	5167.8	5570.2	8090	0.00116024	0.000777175	0.000647935	0.000861784	3.15859	0.0666145		2645.1	11765	0	4803.37	0.000370326	0.00122757	0	0.000532633	1.95219	0.299103		0	1954.1	0	651.367	0	0.000818515	0	0.000272838				34125
401	179	tr|A0A0J0XHL5|A0A0J0XHL5_9TREE	293.87	0	0	0	0	#DIV/0!	0	0	0	0	#DIV/0!	#DIV/0!		0	1526.7	1507.3	1011.33	0	0.000229597	0.000175332	0.000134976	#DIV/0!	0.0616053		547.2	2641.8	1175.3	1454.77	7.66106e-05	0.000275648	0.000237462	0.000196574	#DIV/0!	0.0160904		0	0	0	0	0	0	0	0				947.66
242	443	tr|A0A0J0XYL4|A0A0J0XYL4_9TREE	293.80	19161	835.7	7377.7	27374.4	5.59399	0.00152301	0.000669758	0.00128835	0.00116037	5.20214	0.0251708		13435	9136.9	7246.7	9939.53	0.00115193	0.00137408	0.000842948	0.00112298	5.03453	0.0146883		9914.1	10279	3765.6	7986.23	0.00138802	0.00107252	0.000760815	0.00107379	4.81396	0.0207525		1415.4	0	0	471.8	0.00066917	0	0	0.000223057				22515
251	541	tr|A0A0J0XR61|A0A0J0XR61_9TREE	293.67	11328	0	2939.5	14267.5	#DIV/0!	0.000900404	0	0.000513317	0.00047124	#DIV/0!	0.0725193		19657	2779.1	10891	11109	0.0016854	0.000417943	0.00126686	0.0011234	#DIV/0!	0.0197164		5035.6	5657.6	1433.8	4042.33	0.000705008	0.00059032	0.00028969	0.000528339	#DIV/0!	0.00649278		0	0	0	0	0	0	0	0				22388
468	293	tr|A0A0J0XC31|A0A0J0XC31_9TREE	293.58	5554.6	0	849	6403.6	#DIV/0!	0.000441506	0	0.000148259	0.000196588	#DIV/0!	0.102119		5886.4	2465	978.2	3109.87	0.000504703	0.000370706	0.000113786	0.000329732	#DIV/0!	0.0226221		0	914.1	0	304.7	0	9.53782e-05	0	3.17927e-05	#DIV/0!	0.18695		0	0	0	0	0	0	0	0				4272.8
386	427	tr|A0A0J0XPN3|A0A0J0XPN3_9TREE	293.56	4553.6	0	0	4553.6	#DIV/0!	0.000361942	0	0	0.000120647	#DIV/0!	0.18695		2034.6	2192.6	595.74	1607.65	0.000174448	0.000329741	6.92975e-05	0.000191162	#DIV/0!	0.0324342		0	887.73	0	295.91	0	9.26267e-05	0	3.08756e-05	#DIV/0!	0.18695		0	0	0	0	0	0	0	0				3491.8
475	441	tr|A0A0J0XVY0|A0A0J0XVY0_9TREE	293.29	1940.7	0	658.55	2599.25	#DIV/0!	0.000154256	0	0.000115001	8.97523e-05	#DIV/0!	0.0622508		1267.4	365.4	421.6	684.8	0.000108668	5.49517e-05	4.90412e-05	7.08869e-05	#DIV/0!	0.010084		0	665.88	0	221.96	0	6.94786e-05	0	2.31595e-05	#DIV/0!	0.18695		0	0	0	0	0	0	0	0				8853.6
187	259	tr|A0A0J0XI32|A0A0J0XI32_9TREE	293.29	17100	0	5341.1	22441.1	#DIV/0!	0.00135919	0	0.000932702	0.000763964	#DIV/0!	0.064852		16707	7600	7816.7	10707.9	0.00143247	0.00114295	0.000909252	0.00116156	#DIV/0!	0.000774469		3737	9974.5	1186.8	4966.1	0.000523198	0.00104075	0.000239785	0.000601244	#DIV/0!	0.0311845		0	0	0	0	0	0	0	0				16592
328	299	tr|A0A0J0XZX1|A0A0J0XZX1_9TREE	293.13	4516.5	0	0	4516.5	#DIV/0!	0.000358993	0	0	0.000119664	#DIV/0!	0.18695		8314	3677.8	3068.2	5020	0.000712847	0.000553097	0.000356898	0.000540947	#DIV/0!	0.00313719		4755.5	7561.1	586.14	4300.91	0.000665792	0.000788933	0.000118426	0.000524384	#DIV/0!	0.0318309		0	0	0	0	0	0	0	0				18353
364	262	tr|A0A0J1AWU3|A0A0J1AWU3_9TREE	292.95	22166	1487.1	4155.6	27808.7	#DIV/0!	0.00176186	0.00119181	0.000725682	0.00122645	#DIV/0!	0.00746701		0	0	0	0	0	0	0	0	#DIV/0!	#DIV/0!		0	0	0	0	0	0	0	0	#DIV/0!	#DIV/0!		0	0	0	0	0	0	0	0				72656
597	275	tr|A0A0J0XV38|A0A0J0XV38_9TREE	292.14	0	0	0	0	#DIV/0!	0	0	0	0	#DIV/0!	#DIV/0!		3101.5	2839.9	11718	5886.47	0.000265924	0.000427087	0.00136306	0.000685356	#DIV/0!	0.0578074		0	0	0	0	0	0	0	0	#DIV/0!	#DIV/0!		0	0	0	0	0	0	0	0				6415.1
508	309	tr|A0A0J0XVZ0|A0A0J0XVZ0_9TREE	292.13	4933.1	0	0	4933.1	#DIV/0!	0.000392106	0	0	0.000130702	#DIV/0!	0.18695		9200.2	0	1897.5	3699.23	0.000788831	0	0.00022072	0.000336517	#DIV/0!	0.112675		0	6421.3	0	2140.43	0	0.000670005	0	0.000223335	#DIV/0!	0.18695		0	0	0	0	0	0	0	0				10537
266	177	tr|A0A0J1BBH6|A0A0J1BBH6_9TREE	291.96	8381.5	0	0	8381.5	6.25565	0.000666202	0	0	0.000222067	4.10413	0.251596		6204.9	7623.2	5097.1	6308.4	0.000532012	0.00114644	0.000592903	0.000757117	13.9926	0.0128331		1552.9	4468.6	603.48	2208.33	0.000217413	0.000466259	0.000121929	0.000268534	4.96289	0.0691442		0	387.53	0	129.177	0	0.000162325	0	5.41083e-05				10092
256	133	tr|A0A0J0XH44|A0A0J0XH44_9TREE	291.85	14792	0	2360.7	17152.7	9.28946	0.00117574	0	0.000412243	0.000529327	6.28913	0.138809		18152	8083.5	10313	12182.8	0.00155636	0.00121566	0.00119963	0.00132388	15.7295	0.000494774		1855.7	7951.4	2600	4135.7	0.000259807	0.000829658	0.000525313	0.000538259	6.39525	0.0349982		534.07	0	0	178.023	0.000252496	0	0	8.41655e-05				9707.2
40	650	tr|A0A0J0XMG2|A0A0J0XMG2_9TREE	291.27	75640	26701	57489	159830	0.555958	0.00601223	0.0213991	0.0100392	0.0124835	0.670462	0.307124		22720	31270	45754	33248	0.00194803	0.00470263	0.00532218	0.00399095	0.214346	0.114433		50942	68248	25743	48311	0.00713212	0.00712107	0.0052012	0.0064848	0.348285	0.151534		15342	22717	45093	27717.3	0.00725336	0.00951548	0.0390888	0.0186192				76867
417	435	tr|A0A0J0XGI0|A0A0J0XGI0_9TREE	290.77	9685.6	0	2716.8	12402.4	#DIV/0!	0.000769858	0	0.000474428	0.000414762	#DIV/0!	0.0690189		3270.2	1347.7	1953.9	2190.6	0.000280389	0.000202678	0.000227281	0.000236783	#DIV/0!	0.000248154		3053.1	4048.8	915.37	2672.42	0.000427448	0.000422456	0.000184945	0.00034495	#DIV/0!	0.00626791		0	0	0	0	0	0	0	0				14219
96	281	tr|A0A0J0XP13|A0A0J0XP13_9TREE	290.73	39563	2294.3	12362	54219.3	1.86877	0.00314466	0.00183873	0.00215874	0.00238071	1.75714	0.126665		58362	14327	25440	32709.7	0.00500399	0.00215461	0.00295922	0.00337261	2.48923	0.0669569		15721	20717	10302	15580	0.00220101	0.00216163	0.00208145	0.00214803	1.58541	0.148649		5608.2	2231.7	551.9	2797.27	0.00265143	0.000934794	0.000478414	0.00135488				54513
474	352	tr|A0A0J0XU61|A0A0J0XU61_9TREE	290.43	6602.3	0	1757.2	8359.5	#DIV/0!	0.000524782	0	0.000306855	0.000277213	#DIV/0!	0.0713397		5285.8	2381.8	1600.1	3089.23	0.000453208	0.000358194	0.000186126	0.000332509	#DIV/0!	0.00655753		1246.9	4557	503.93	2102.61	0.000174572	0.000475482	0.000101816	0.000250623	#DIV/0!	0.0467806		0	0	0	0	0	0	0	0				6164.3
537	333	tr|A0A0J1BAB0|A0A0J1BAB0_9TREE	290.38	2492.4	0	0	2492.4	0.0547795	0.000198108	0	0	6.6036e-05	0.035939	0.194943		1671.4	4851.6	1207.9	2576.97	0.000143307	0.000729622	0.000140505	0.000337811	0.183848	0.231289		216.66	0	0	72.22	3.03334e-05	0	0	1.01111e-05	0.00550282	0.188138		0	13160	0	4386.67	0	0.00551234	0	0.00183745				4810.9
374	66	tr|A0A0J1B6L5|A0A0J1B6L5_9TREE	290.26	1515.7	0	0	1515.7	1.04707	0.000120475	0	0	4.01584e-05	0.331941	0.280251		8820.7	4221	0	4347.23	0.000756292	0.000634787	0	0.000463693	3.8328	0.131902		1717.5	3036.2	449.82	1734.51	0.000240458	0.0003168	9.08832e-05	0.000216047	1.78581	0.264356		0	0	418.69	139.563	0	0	0.000362941	0.00012098				13036
671	407	tr|A0A0J0XLE3|A0A0J0XLE3_9TREE	290.13	0	0	0	0	0	0	0	0	0	0	0.18695		0	0	0	0	0	0	0	0	0	0.18695		0	1758.9	0	586.3	0	0.000183526	0	6.11752e-05	0.0327921	0.194221		0	0	6456.3	2152.1	0	0	0.00559664	0.00186555				0
300	666	tr|A0A0J0XM44|A0A0J0XM44_9TREE	290.03	10691	0	3140.9	13831.9	#DIV/0!	0.000849772	0	0.000548487	0.000466086	#DIV/0!	0.067123		7845.9	5344.4	6097.2	6429.17	0.000672712	0.000803733	0.000709237	0.000728561	#DIV/0!	2.42606e-05		2356.3	4469.5	1224.8	2683.53	0.000329893	0.000466353	0.000247463	0.000347903	#DIV/0!	0.00275185		0	0	0	0	0	0	0	0				11486
108	411	tr|A0A0J0XP55|A0A0J0XP55_9TREE	289.73	41724	3797	22056	67577	2.49179	0.00331642	0.00304304	0.00385158	0.00340368	2.95948	0.0123945		40690	14569	32184	29147.7	0.00348879	0.002191	0.0037437	0.00314116	2.73122	0.0301467		15200	10800	6813.6	10937.9	0.00212807	0.00112688	0.00137664	0.00154387	1.34238	0.293888		3053.7	4790.4	0	2614.7	0.00144372	0.00200656	0	0.00115009				44596
792	575	tr|A0A0J1AWZ3|A0A0J1AWZ3_9TREE	288.94	6758.1	0	0	6758.1	#DIV/0!	0.000537166	0	0	0.000179055	#DIV/0!	0.18695		1387.1	792.38	0	726.493	0.000118931	0.000119164	0	7.93651e-05	#DIV/0!	0.0580585		0	784.13	0	261.377	0	8.1817e-05	0	2.72723e-05	#DIV/0!	0.18695		0	0	0	0	0	0	0	0				4034.8
355	205	tr|A0A0J1ASP2|A0A0J1ASP2_9TREE	288.87	16859	0	1580.8	18439.8	14.3374	0.00134003	0	0.000276051	0.000538695	5.01162	0.182533		4265.7	1520.4	4646.3	3477.47	0.000365744	0.00022865	0.000540465	0.000378286	3.51929	0.0629395		2713.6	3224.2	0	1979.27	0.000379917	0.000336417	0	0.000238778	2.22141	0.230469		0	0	372	124	0	0	0.000322468	0.000107489				21339
434	648	tr|A0A0J0XFH7|A0A0J0XFH7_9TREE	288.79	2823.3	0	2792.3	5615.6	0.483554	0.000224409	0	0.000487612	0.000237341	0.28129	0.214039		0	2113.2	3829.4	1980.87	0	0.0003178	0.000445442	0.000254414	0.301526	0.219561		1553.8	5426.8	678.12	2552.91	0.000217539	0.000566238	0.00013701	0.000306929	0.363765	0.238968		0	849.28	2509.7	1119.66	0	0.000355738	0.00217553	0.000843756				5165.5
615	371	tr|A0A0J0XXN5|A0A0J0XXN5_9TREE	288.79	5161.2	0	0	5161.2	#DIV/0!	0.000410237	0	0	0.000136746	#DIV/0!	0.18695		2361.8	872.58	1235.4	1489.93	0.000202502	0.000131225	0.000143704	0.000159144	#DIV/0!	0.000964939		0	917.34	0	305.78	0	9.57163e-05	0	3.19054e-05	#DIV/0!	0.18695		0	0	0	0	0	0	0	0				6096.3
333	568	tr|A0A0J1AXJ4|A0A0J1AXJ4_9TREE	288.75	18905	0	9551.2	28456.2	1.51429	0.00150266	0	0.0016679	0.00105685	0.672929	0.386068		7251.8	5434.4	9449.8	7378.67	0.000621774	0.000817268	0.00109922	0.000846086	0.538727	0.334874		0	1033.1	0	344.367	0	0.000107795	0	3.59316e-05	0.0228787	0.191974		0	0	5435.3	1811.77	0	0	0.00471158	0.00157053				8731.6
575	347	tr|A0A0J0XR10|A0A0J0XR10_9TREE	288.61	2643.1	0	0	2643.1	#DIV/0!	0.000210086	0	0	7.00288e-05	#DIV/0!	0.18695		921.03	721.25	511.59	717.957	7.89697e-05	0.000108467	5.9509e-05	8.23153e-05	#DIV/0!	0.00221963		342.97	0	1002.1	448.357	4.80174e-05	0	0.000202468	8.3495e-05	#DIV/0!	0.121709		0	0	0	0	0	0	0	0				3214
319	849	tr|A0A0J0XDJ7|A0A0J0XDJ7_9TREE	288.49	16815	0	0	16815	4.31625	0.00133654	0	0	0.000445512	2.70047	0.284983		17042	1815.7	4595.5	7817.73	0.00146119	0.000273059	0.000534556	0.000756269	4.58412	0.092979		584.66	9352.2	6247.2	5394.69	8.18551e-05	0.000975819	0.00126221	0.000773293	4.68731	0.0858652		425.63	701.17	0	375.6	0.000201228	0.0002937	0	0.000164976				6971.7
613	616	tr|A0A0J0XQ69|A0A0J0XQ69_9TREE	288.41	3130.3	0	0	3130.3	#DIV/0!	0.000248811	0	0	8.29371e-05	#DIV/0!	0.18695		431.81	0	0	143.937	3.70237e-05	0	0	1.23412e-05	#DIV/0!	0.18695		0	0	0	0	0	0	0	0	#DIV/0!	#DIV/0!		0	0	0	0	0	0	0	0				3854.4
248	272	tr|A0A0J0XQZ1|A0A0J0XQZ1_9TREE	288.16	0	0	0	0	#DIV/0!	0	0	0	0	#DIV/0!	#DIV/0!		0	0	0	0	0	0	0	0	#DIV/0!	#DIV/0!		1053.9	1489.5	19245	7262.8	0.000147551	0.000155416	0.00388833	0.0013971	#DIV/0!	0.162404		0	0	0	0	0	0	0	0				0
352	375	tr|A0A0J0XCX2|A0A0J0XCX2_9TREE	288.10	10324	0	4158.8	14482.8	7.03593	0.000820601	0	0.00072624	0.000515614	6.20267	0.0936744		13635	7994	5925.5	9184.83	0.00116907	0.0012022	0.000689264	0.00102018	12.2724	0.00360574		1352.7	8522.9	1222	3699.2	0.000189384	0.000889289	0.000246897	0.000441857	5.3154	0.104066		0	595.37	0	198.457	0	0.000249383	0	8.31277e-05				18075
479	170	tr|A0A0J0XK67|A0A0J0XK67_9TREE	288.09	1878.9	0	0	1878.9	#DIV/0!	0.000149344	0	0	4.97813e-05	#DIV/0!	0.18695		3771.3	1672.5	0	1814.6	0.000323354	0.000251524	0	0.000191626	#DIV/0!	0.0611446		556.89	1059.3	0	538.73	7.79672e-05	0.000110529	0	6.28319e-05	#DIV/0!	0.0639241		0	0	0	0	0	0	0	0				3632.8
193	494	tr|A0A0J0XQ37|A0A0J0XQ37_9TREE	288.05	26947	0	8221.5	35168.5	6.94577	0.00214188	0	0.0014357	0.00119253	5.16705	0.112558		40487	14400	19519	24802	0.00347138	0.00216559	0.00227048	0.00263582	11.4206	0.0036699		15731	15688	3693.5	11704.2	0.00220241	0.0016369	0.000746247	0.00152852	6.62287	0.0273567		1464.5	0	0	488.167	0.000692383	0	0	0.000230794				46337
442	107	tr|A0A0J0XGG4|A0A0J0XGG4_9TREE	287.85	2810.9	0	412.78	3223.68	#DIV/0!	0.000223424	0	7.20827e-05	9.85022e-05	#DIV/0!	0.10447		6056.3	4575.2	2676.2	4435.9	0.000519271	0.000688055	0.0003113	0.000506209	#DIV/0!	0.00484517		0	1455.1	0	485.033	0	0.000151827	0	5.06089e-05	#DIV/0!	0.18695		0	0	0	0	0	0	0	0				4046.8
600	268	tr|A0A0J0XP78|A0A0J0XP78_9TREE	287.62	0	0	0	0	#DIV/0!	0	0	0	0	#DIV/0!	#DIV/0!		0	0	0	0	0	0	0	0	#DIV/0!	#DIV/0!		0	0	333.86	111.287	0	0	6.74542e-05	2.24847e-05	#DIV/0!	0.18695		0	0	0	0	0	0	0	0				732.07
445	233	tr|A0A0J0XPF3|A0A0J0XPF3_9TREE	287.54	6458	0	551.16	7009.16	#DIV/0!	0.000513313	0	9.62476e-05	0.000203187	#DIV/0!	0.133319		2384.3	0	1671.1	1351.8	0.000204431	0	0.000194385	0.000132939	#DIV/0!	0.0581844		4972.5	3565.1	0	2845.87	0.000696173	0.000371986	0	0.000356053	#DIV/0!	0.0756932		0	0	0	0	0	0	0	0				6864.9
393	386	tr|A0A0J0XWH2|A0A0J0XWH2_9TREE	287.30	0	0	1895.4	1895.4	0.29068	0	0	0.000330989	0.00011033	0.418978	0.310224		5605.6	1816.1	6819.2	4746.97	0.000480628	0.000273119	0.000793221	0.000515656	1.95821	0.226342		0	3299.1	910.22	1403.11	0	0.000344232	0.000183904	0.000176045	0.668535	0.385989		0	1886	0	628.667	0	0.00078999	0	0.00026333				0
470	417	tr|A0A0J1ASI3|A0A0J1ASI3_9TREE	287.23	441.99	0	0	441.99	#DIV/0!	3.51315e-05	0	0	1.17105e-05	#DIV/0!	0.18695		0	0	1374.8	458.267	0	0	0.000159919	5.33064e-05	#DIV/0!	0.18695		0	0	0	0	0	0	0	0	#DIV/0!	#DIV/0!		0	0	0	0	0	0	0	0				10273
804	295	tr|A0A0J1B5F1|A0A0J1B5F1_9TREE	287.15	650.62	0	0	650.62	#DIV/0!	5.17144e-05	0	0	1.72381e-05	#DIV/0!	0.18695		7136.8	4779.8	5747.8	5888.13	0.000611914	0.000718824	0.000668594	0.000666444	#DIV/0!	1.36348e-05		0	260.08	0	86.6933	0	2.7137e-05	0	9.04568e-06	#DIV/0!	0.18695		0	0	0	0	0	0	0	0				3276
201	690	tr|A0A0J1B9L9|A0A0J1B9L9_9TREE	286.90	45728	2048.1	10658	58434.1	2.81071	0.00363468	0.00164142	0.00186118	0.00237909	2.61167	0.076253		36540	10382	19808	22243.3	0.00313296	0.00156133	0.0023041	0.0023328	2.56085	0.0574255		17410	25714	7107.1	16743.7	0.00243748	0.00268303	0.00143594	0.00218548	2.39914	0.0635355		3971.4	2041.8	0	2004.4	0.00187759	0.00085525	0	0.000910946				50772
336	573	tr|A0A0J0XCX8|A0A0J0XCX8_9TREE	286.76	1863.4	0	0	1863.4	#DIV/0!	0.000148112	0	0	4.93707e-05	#DIV/0!	0.18695		895.42	0	1417.1	770.84	7.67739e-05	0	0.000164839	8.05378e-05	#DIV/0!	0.0830316		1034.2	430.59	2258.9	1241.23	0.000144793	4.49282e-05	0.000456396	0.000215372	#DIV/0!	0.0785927		0	0	0	0	0	0	0	0				5275.5
389	334	tr|A0A0J0XBR0|A0A0J0XBR0_9TREE	286.67	5332.5	0	721.22	6053.72	#DIV/0!	0.000423853	0	0.000125945	0.000183266	#DIV/0!	0.109249		1086.3	0	861.52	649.273	9.314e-05	0	0.000100213	6.44512e-05	#DIV/0!	0.0583243		338.57	0	0	112.857	4.74014e-05	0	0	1.58005e-05	#DIV/0!	0.18695		0	0	0	0	0	0	0	0				6070.4
323	531	tr|A0A0J1B964|A0A0J1B964_9TREE	286.38	2972.4	0	0	2972.4	#DIV/0!	0.000236261	0	0	7.87535e-05	#DIV/0!	0.18695		0	1065.6	3053.6	1373.07	0	0.000160253	0.0003552	0.000171818	#DIV/0!	0.0848212		2935.9	6774.4	3875.8	4528.7	0.00041104	0.000706848	0.00078308	0.000633656	#DIV/0!	0.0025209		0	0	0	0	0	0	0	0				8421.8
331	868	tr|A0A0J1AUZ2|A0A0J1AUZ2_9TREE	286.38	12734	0	5546.5	18280.5	2.71233	0.00101216	0	0.000968571	0.000660243	2.14915	0.238812		26827	8400.7	11342	15523.2	0.00230016	0.00126336	0.00131932	0.00162762	5.29804	0.0221225		2326	6389.4	1757.1	3490.83	0.000325651	0.000666677	0.000355011	0.000449113	1.4619	0.342913		1949.4	0	0	649.8	0.000921633	0	0	0.000307211				45797
634	484	tr|A0A0J1B7K1|A0A0J1B7K1_9TREE	286.32	0	0	0	0	#DIV/0!	0	0	0	0	#DIV/0!	#DIV/0!		3085.7	10366	6244.8	6565.5	0.00026457	0.00155892	0.000726406	0.000849966	#DIV/0!	0.0440997		0	0	0	0	0	0	0	0	#DIV/0!	#DIV/0!		0	0	0	0	0	0	0	0				0
388	583	tr|A0A0J0XVU0|A0A0J0XVU0_9TREE	286.23	0	0	0	0	#DIV/0!	0	0	0	0	#DIV/0!	#DIV/0!		3146.3	1781.1	7903.6	4277	0.000269766	0.000267856	0.00091936	0.000485661	#DIV/0!	0.0443301		0	0	930.36	310.12	0	0	0.000187973	6.26577e-05	#DIV/0!	0.18695		0	0	0	0	0	0	0	0				5611.5
457	226	tr|A0A0J0XC58|A0A0J0XC58_9TREE	286.22	3555.1	0	0	3555.1	#DIV/0!	0.000282576	0	0	9.41921e-05	#DIV/0!	0.18695		11147	6482.5	4071.3	7233.6	0.000955751	0.00097489	0.000473581	0.000801407	#DIV/0!	0.00406142		2517.8	2508.7	0	1675.5	0.000352504	0.00026176	0	0.000204755	#DIV/0!	0.0623619		0	0	0	0	0	0	0	0				9085.1
400	245	tr|A0A0J1AWB4|A0A0J1AWB4_9TREE	286.15	32593	0	5471	38064	#DIV/0!	0.00259065	0	0.000955387	0.00118201	#DIV/0!	0.0965793		2903.1	588.51	7162.9	3551.5	0.000248914	8.85048e-05	0.000833201	0.000390206	#DIV/0!	0.0798631		948.96	5197.8	692.63	2279.8	0.000132859	0.000542344	0.000139941	0.000271715	#DIV/0!	0.0575442		0	0	0	0	0	0	0	0				33407
115	547	tr|A0A0J0XGA3|A0A0J0XGA3_9TREE	285.99	29021	6939	23036	58996	0.438684	0.00230673	0.00556114	0.00402272	0.00396353	0.612057	0.0738067		33802	24754	10775	23110.3	0.0028982	0.0037227	0.00125337	0.00262476	0.405321	0.0192737		19870	17730	12933	16844.3	0.00278189	0.00184997	0.00261303	0.00241496	0.372924	0.00985638		14027	19563	5308	12966	0.00663165	0.00819437	0.00460123	0.00647575				63230
411	218	tr|A0A0J0XEN1|A0A0J0XEN1_9TREE	285.94	10407	0	1879.5	12286.5	#DIV/0!	0.000827198	0	0.000328212	0.000385137	#DIV/0!	0.0922591		12373	4229.1	2265.9	6289.33	0.00106087	0.000636006	0.000263573	0.000653482	#DIV/0!	0.0235		1245.6	4102.2	0	1782.6	0.00017439	0.000428028	0	0.000200806	#DIV/0!	0.0907049		0	0	0	0	0	0	0	0				4889.4
406	997	tr|A0A0J0XUK7|A0A0J0XUK7_9TREE	285.88	3465.2	0	721.6	4186.8	#DIV/0!	0.000275431	0	0.000126011	0.000133814	#DIV/0!	0.0840327		7505.5	2952.2	1963.1	4140.27	0.000643526	0.000443975	0.000228351	0.000438617	#DIV/0!	0.0108017		1733.4	1849.7	607.55	1396.88	0.000242684	0.000193	0.000122751	0.000186145	#DIV/0!	0.00294201		0	0	0	0	0	0	0	0				11777
61	820	tr|A0A0J0XM45|A0A0J0XM45_9TREE	285.57	18389	16749	51115	86253	1.21942	0.00146165	0.0134232	0.00892608	0.00793698	2.52772	0.135576		9838	5758.5	12902	9499.5	0.000843516	0.000866009	0.00150078	0.0010701	0.3408	0.109568		32477	45031	38980	38829.3	0.00454693	0.00469858	0.00787565	0.00570706	1.81755	0.11088		11135	8765.2	558.4	6819.53	0.00526438	0.00367148	0.000484048	0.00313997				34684
249	209	tr|A0A0J1BCL4|A0A0J1BCL4_9TREE	285.55	10632	0	4274.2	14906.2	#DIV/0!	0.000845082	0	0.000746393	0.000530492	#DIV/0!	0.0588219		17855	7430.4	4323.8	9869.73	0.0015309	0.00111744	0.000502952	0.00105043	#DIV/0!	0.0122524		3500.3	10013	0	4504.43	0.000490058	0.00104477	0	0.000511609	#DIV/0!	0.082637		0	0	0	0	0	0	0	0				22698
138	478	tr|A0A0J1B5P0|A0A0J1B5P0_9TREE	285.36	39357	3418.1	13713	56488.1	3.69742	0.00312828	0.00273938	0.00239467	0.00275411	3.95486	0.0237475		36372	19100	19104	24858.7	0.00311856	0.00287241	0.00222221	0.00273773	3.93133	0.0260447		24640	26772	6594.3	19335.4	0.00344972	0.00279342	0.00133234	0.00252516	3.62609	0.0612458		4418.9	0	0	1472.97	0.00208916	0	0	0.000696386				63908
291	300	tr|A0A0J0XRB5|A0A0J0XRB5_9TREE	285.32	1413.6	0	2120.9	3534.5	0.217128	0.00011236	0	0.000370367	0.000160909	0.191873	0.0262442		1990.7	5775.8	7163.7	4976.73	0.000170684	0.000868611	0.000833294	0.000624196	0.744311	0.268583		1547.1	4091.2	0	1879.43	0.000216601	0.00042688	0	0.000214494	0.255769	0.0351761		2648.4	1165	894.94	1569.45	0.0012521	0.000487984	0.000775778	0.000838622				12292
297	1173	tr|A0A0J0XVW3|A0A0J0XVW3_9TREE	285.02	13254	2207	4675.5	20136.5	1.19602	0.00105349	0.00176876	0.00081647	0.00121291	1.66492	0.182958		23709	4462.8	5733.8	11301.9	0.00203282	0.000671151	0.000666965	0.00112365	1.5424	0.270597		5607.4	8697.9	6535	6946.77	0.000785062	0.000907548	0.00132035	0.00100432	1.3786	0.270287		2703.7	2166	0	1623.23	0.00127825	0.000907274	0	0.000728508				19902
234	885	tr|A0A0J0XC12|A0A0J0XC12_9TREE	284.96	0	1503	1585.9	3088.9	0.259952	0	0.00120455	0.000276942	0.000493832	0.591935	0.331197		1799	6056.8	10390	6081.93	0.000154247	0.00091087	0.00120858	0.0007579	0.908461	0.459147		8848.4	9903.2	11715	10155.5	0.00123882	0.00103331	0.00236694	0.00154636	1.85355	0.198048		0	1063.6	2373.3	1145.63	0	0.000445511	0.00205729	0.000834268				0
473	294	tr|A0A0J0XDN7|A0A0J0XDN7_9TREE	284.93	1147.2	0	1726.5	2873.7	1.95564	9.1185e-05	0	0.000301494	0.000130893	1.06582	0.480046		7518.9	7694.2	2980.4	6064.5	0.000644675	0.00115711	0.000346685	0.000716158	5.83146	0.0450376		0	833.29	0	277.763	0	8.69464e-05	0	2.89821e-05	0.235993	0.249216		0	0	425.02	141.673	0	0	0.000368428	0.000122809				3894.3
160	1094	tr|A0A0J0XB32|A0A0J0XB32_9TREE	284.48	13987	5835.5	23825	43647.5	0.389692	0.00111175	0.00467676	0.0041605	0.00331634	0.65082	0.208598		9295.6	18516	23311	17040.9	0.00079701	0.00278458	0.00271157	0.00209772	0.411671	0.0809023		33959	61164	26158	40427	0.00475442	0.00638192	0.00528505	0.0054738	1.07421	0.417117		11549	18404	2443.2	10798.7	0.00546011	0.00770889	0.00211788	0.00509563				53213
344	313	tr|A0A0J1BDF9|A0A0J1BDF9_9TREE	284.46	4081.6	0	1231.8	5313.4	#DIV/0!	0.000324425	0	0.000215106	0.000179844	#DIV/0!	0.0660917		7018.3	2976.5	2441.7	4145.5	0.000601753	0.00044763	0.000284023	0.000444469	#DIV/0!	0.00418436		0	0	4216.2	1405.4	0	0	0.000851856	0.000283952	#DIV/0!	0.18695		0	0	0	0	0	0	0	0				2410.1
361	200	tr|A0A0J0XVU3|A0A0J0XVU3_9TREE	284.18	6717	0	571.29	7288.29	14.9137	0.000533899	0	9.97629e-05	0.000211221	5.17153	0.185083		8171	2429.5	1074.3	3891.6	0.000700586	0.000365367	0.000124964	0.000396973	9.71948	0.0534678		2075.6	8587.8	0	3554.47	0.000290594	0.00089606	0	0.000395551	9.68468	0.127431		0	0	141.35	47.1167	0	0	0.000122529	4.0843e-05				10547
150	308	tr|A0A0J0XMT4|A0A0J0XMT4_9TREE	283.60	796.59	0	2570	3366.59	0.397334	6.33168e-05	0	0.000448792	0.000170703	0.46981	0.224342		4346.8	2710.9	7038.6	4698.77	0.000372697	0.000407687	0.000818742	0.000533042	1.46704	0.252032		18283	20833	9222.3	16112.8	0.00255971	0.00217374	0.00186331	0.00219892	6.05187	0.00124547		1178.1	1272.6	0	816.9	0.000556979	0.000533055	0	0.000363345				5896.1
351	301	tr|A0A0J0XR32|A0A0J0XR32_9TREE	283.50	16850	2267.4	5909	25026.4	#DIV/0!	0.00133932	0.00181717	0.00103187	0.00139612	#DIV/0!	0.00181516		10134	3936.3	6740.2	6936.83	0.000868895	0.000591972	0.000784031	0.0007483	#DIV/0!	0.000398391		2952.1	7575.2	597.45	3708.25	0.000413308	0.000790405	0.000120711	0.000441474	#DIV/0!	0.0425074		0	0	0	0	0	0	0	0				11942
[truncated: 2,456 more rows]
[truncated: 19 more columns]

## Sheet: Cyto
Protein Group	Protein ID	Accession	-10lgP	Intensity Glu1	Intensity Glu 2	Intensity Glu 3	Verhältnis			Mittel				Intensity Tre 1	Intensity Tre 2	Intensity Tre 3	Verhältnis			Mittel	Regulation	t-Test		Intensity Cel1	Intensity Cel 2	Intensity Cel3	Verhältnis			Mittel	Regulation	t-Test		Intensity Lac1	Intensity Lac2	Intensity Lac 3	Verhältnis			Mittel	Regulation	t-Test		Intensity Sac1	Intensity Sac 2	Intensity Sac 3	Verhältnis
[truncated: 4,523 more rows]
[truncated: 12 more columns]
