# Supplementary material for: Identifying carbohydrate-active enzymes of Cutaneotrichosporon oleaginosus using systems biology
Source: Microb Cell Fact. 2021 Oct 28;20:205. doi: 10.1186/s12934-021-01692-2 (PMC8555327; doi:10.1186/s12934-021-01692-2)
Supplement: Supplementary file 14 — Additional file 14: Table S3. Total proteins detected. [file 12934_2021_1692_MOESM14_ESM.xlsx]

## Sheet: SecreetedProteins
Accession	-10lgP	Coverage (%)	Coverage (%) Glukose	Coverage (%) Cellobise	Coverage (%) Lactose	Coverage (%) Maltose	Coverage (%) Saccharose	Coverage (%) Trehalose	Intensity Glukose	Intensity Cellobise	Intensity Lactose	Intensity Maltose	Intensity Saccharose	Intensity Trehalose	#Peptides	#Unique	#Spec Glukose	#Spec Cellobise	#Spec Lactose	#Spec Maltose	#Spec Saccharose	#Spec Trehalose	PTM	Avg. Mass	Description
A0A0J1B4N6	448.35	38	10	21	30	32	30	15	69795	86878	316350	235630	229530	91492	28	28	35	59	162	98	139	40	Carbamidomethylation; Acetylation (N-term); Oxidation (M); Deamidation (NQ)	99301	Plasma membrane ATPase OS=Trichosporon oleaginosus GN=CC85DRAFT_81001 PE=3 SV=1
A0A0J0XHK9	438.63	33	10	9	16	2	0	33	1939.3	5298	8889.2	0	0	417090	22	22	26	18	37	2	0	265	Carbamidomethylation; Acetylation (N-term); Oxidation (M); Deamidation (NQ)	91814	Uncharacterized protein OS=Trichosporon oleaginosus GN=CC85DRAFT_287333 PE=4 SV=1
A0A0J0XKV1	416.03	68	41	60	65	54	43	41	19599	135910	201850	86832	54955	15714	34	34	52	109	125	83	75	34	Acetylation (N-term); Oxidation (M); Deamidation (NQ)	31748	Uncharacterized protein OS=Trichosporon oleaginosus GN=CC85DRAFT_296853 PE=4 SV=1
A0A0J0XIC0	413.81	68	36	61	60	50	56	34	12188	169370	226220	48699	89268	41580	25	25	34	119	153	58	64	31	Acetylation (N-term); Deamidation (NQ)	32190	Uncharacterized protein OS=Trichosporon oleaginosus GN=CC85DRAFT_138918 PE=4 SV=1
A0A0J0XXC9	413.33	48	10	18	40	17	21	34	532.97	3790.2	360030	5574.5	1283.2	26601	24	24	4	20	172	10	13	31	Carbamidomethylation; Acetylation (N-term); Oxidation (M); Deamidation (NQ)	58692	Uncharacterized protein OS=Trichosporon oleaginosus GN=CC85DRAFT_282331 PE=4 SV=1
A0A0J0XHC0	409.93	25	3	8	3	24	4	16	595.94	1194.1	0	375080	915.78	9570.2	28	28	6	9	2	185	5	33	Carbamidomethylation; Acetylation (N-term); Oxidation (M); Deamidation (NQ)	108923	Uncharacterized protein OS=Trichosporon oleaginosus GN=CC85DRAFT_287362 PE=3 SV=1
A0A0J0XVY5	398.58	46	31	34	36	32	32	25	133430	192170	242360	238740	114140	90940	11	11	72	98	117	107	73	63	Carbamidomethylation; Acetylation (N-term); Oxidation (M); Deamidation (NQ)	30245	Uncharacterized protein (Fragment) OS=Trichosporon oleaginosus GN=CC85DRAFT_240829 PE=4 SV=1
A0A0J0XL15	395.33	49	2	44	32	40	27	13	0	99147	11793	22876	20481	0	26	26	1	121	49	40	45	9	Carbamidomethylation; Acetylation (N-term); Oxidation (M); Deamidation (NQ)	49606	Glutamate dehydrogenase OS=Trichosporon oleaginosus GN=CC85DRAFT_286063 PE=3 SV=1
A0A0J0XB79	391.62	33	13	29	25	21	19	20	0	130340	24607	18412	21582	18802	22	22	12	100	45	20	36	33	Carbamidomethylation; Acetylation (N-term); Oxidation (M); Deamidation (NQ)	81980	Alpha/beta-hydrolase OS=Trichosporon oleaginosus GN=CC85DRAFT_316338 PE=4 SV=1
A0A0J0XVG0	390.74	67	48	66	61	52	62	37	21196	170660	135940	65329	75248	15325	21	21	35	116	92	46	78	20	Carbamidomethylation; Acetylation (N-term); Oxidation (M); Deamidation (NQ)	30049	Uncharacterized protein OS=Trichosporon oleaginosus GN=CC85DRAFT_282957 PE=4 SV=1
A0A0J0XVF7	385.21	21	0	17	21	4	5	4	0	222630	658290	0	0	1528.1	15	15	0	85	178	2	2	3	Acetylation (N-term); Deamidation (NQ)	59415	General substrate transporter OS=Trichosporon oleaginosus GN=CC85DRAFT_270074 PE=3 SV=1
A0A0J0XCF9	380.05	96	42	83	92	68	73	60	6866.3	129630	309970	67919	78016	6517.7	24	24	17	96	196	43	85	17	Acetylation (N-term); Oxidation (M); Deamidation (NQ)	15798	Putative multi protein-bridging factor 1 OS=Trichosporon oleaginosus GN=CC85DRAFT_289253 PE=4 SV=1
A0A0J0XVA5	376.75	37	12	33	31	34	32	14	1191.9	105080	37421	99066	106910	1464.4	24	24	18	87	54	119	81	12	Carbamidomethylation; Acetylation (N-term); Oxidation (M); Deamidation (NQ)	67979	DUF1929-domain-containing protein OS=Trichosporon oleaginosus GN=CC85DRAFT_241624 PE=4 SV=1
A0A0J0XC78	369.26	45	6	33	17	17	13	5	1263	30521	8295	46703	4014.6	3022.5	50	49	8	80	42	25	19	6	Carbamidomethylation; Acetylation (N-term); Oxidation (M); Deamidation (NQ)	129594	Uncharacterized protein OS=Trichosporon oleaginosus GN=CC85DRAFT_289302 PE=4 SV=1
A0A0J0XD64	365.03	58	20	53	47	48	46	40	0	125210	32502	49516	19617	662.15	21	21	9	88	45	51	38	17	Carbamidomethylation; Acetylation (N-term); Deamidation (NQ)	26772	Triosephosphate isomerase OS=Trichosporon oleaginosus GN=CC85DRAFT_280204 PE=3 SV=1
A0A0J0XL27	363.66	39	29	33	36	36	33	30	813.96	52055	117580	29745	24993	9910.5	14	14	10	63	74	37	23	16	Acetylation (N-term); Deamidation (NQ)	19572	Winged helix DNA-binding domain-containing protein OS=Trichosporon oleaginosus GN=CC85DRAFT_286047 PE=3 SV=1
A0A0J1AUV4	363.34	42	8	32	23	12	18	20	532.97	54309	11177	11963	2551.6	9387.3	38	38	6	98	40	19	16	30	Carbamidomethylation; Acetylation (N-term); Oxidation (M); Deamidation (NQ)	84951	Putative 5-methyltetrahydropteroyltriglutamate-homocysteine S-methyltransferase OS=Trichosporon oleaginosus GN=CC85DRAFT_305405 PE=3 SV=1
A0A0J0XCE8	361.72	51	19	41	41	35	33	21	1137.7	49397	42080	16677	14740	805.36	20	20	16	54	58	33	39	10	Acetylation (N-term); Deamidation (NQ)	47891	Uncharacterized protein OS=Trichosporon oleaginosus GN=CC85DRAFT_289238 PE=4 SV=1
A0A0J1B5J5	359.58	44	11	41	28	29	24	21	862.52	39247	8261.6	7410.6	2971.2	739.23	29	28	13	76	48	30	30	24	Carbamidomethylation; Acetylation (N-term); Oxidation (M); Deamidation (NQ)	70114	Heat shock protein 70 OS=Trichosporon oleaginosus GN=CC85DRAFT_245139 PE=3 SV=1
A0A0J0XN79	358.3	47	6	30	42	25	35	5	0	7998.7	26764	3047.2	3954	0	22	22	3	33	84	23	32	3	Carbamidomethylation; Acetylation (N-term); Oxidation (M); Deamidation (NQ)	61829	Uncharacterized protein OS=Trichosporon oleaginosus GN=CC85DRAFT_285446 PE=4 SV=1
A0A0J0XBT4	357.3	25	18	22	25	25	25	16	24616	105780	85542	134760	132800	6182	13	13	30	73	58	64	78	19	Carbamidomethylation; Acetylation (N-term); Oxidation (M); Deamidation (NQ)	49412	Uncharacterized protein OS=Trichosporon oleaginosus GN=CC85DRAFT_289444 PE=4 SV=1
A0A0J1AVX1	351.57	15	4	9	8	10	8	4	3255	63728	33657	69877	72548	3108.9	42	42	17	67	44	61	83	12	Carbamidomethylation; Acetylation (N-term); Oxidation (M); Deamidation (NQ)	273279	Uncharacterized protein OS=Trichosporon oleaginosus GN=CC85DRAFT_197039 PE=4 SV=1
A0A0J0XEM1	351.16	34	11	31	28	27	24	12	393.61	100650	21904	16141	18746	1552.7	19	19	6	69	45	20	35	11	Carbamidomethylation; Acetylation (N-term); Oxidation (M); Deamidation (NQ)	46043	Putative phosphopyruvate hydratase OS=Trichosporon oleaginosus GN=CC85DRAFT_304998 PE=3 SV=1
A0A0J0XRY1	350.66	25	7	4	23	24	14	5	0	0	7994.6	9451.9	5617	0	19	19	9	3	31	35	22	4	Acetylation (N-term); Oxidation (M); Deamidation (NQ)	135302	Uncharacterized protein OS=Trichosporon oleaginosus GN=CC85DRAFT_284166 PE=4 SV=1
A0A0J0XYG5	349.92	25	6	18	15	8	9	5	18210	23478	34153	14425	30292	13768	36	36	13	39	41	16	25	9	Acetylation (N-term); Oxidation (M); Deamidation (NQ)	171899	Uncharacterized protein OS=Trichosporon oleaginosus GN=CC85DRAFT_298803 PE=4 SV=1
A0A0J0XGA3	346.29	70	52	65	70	68	62	42	9810.9	205000	367900	100000	86859	28377	18	18	32	97	141	55	55	19	Acetylation (N-term); Deamidation (NQ)	16531	Ribosomal protein L28e OS=Trichosporon oleaginosus GN=CC85DRAFT_287878 PE=4 SV=1
A0A0J0XQ52	345.84	37	25	27	27	24	25	21	1458.4	61799	91506	22830	22358	403.81	21	21	24	66	84	39	41	9	Acetylation (N-term); Oxidation (M); Deamidation (NQ)	51626	ArfGap-domain-containing protein OS=Trichosporon oleaginosus GN=CC85DRAFT_284783 PE=4 SV=1
A0A0J0XXH2	344.57	39	2	37	15	11	18	27	0	38843	3376.7	1510.3	0	2969	20	20	1	56	15	6	8	26	Carbamidomethylation; Oxidation (M); Deamidation (NQ)	47513	Adenosylhomocysteinase OS=Trichosporon oleaginosus GN=CC85DRAFT_294987 PE=3 SV=1
A0A0J0XTR0	341.43	44	8	36	19	30	18	2	433.61	10912	0	3263.9	1607.7	0	18	18	2	37	6	15	10	2	Carbamidomethylation; Acetylation (N-term); Deamidation (NQ)	39371	3-isopropylmalate dehydrogenase OS=Trichosporon oleaginosus GN=CC85DRAFT_283668 PE=3 SV=1
A0A0J0XWJ8	341.14	43	12	29	26	19	23	21	3177.9	45477	31316	1821.8	7962.6	28279	30	29	7	67	44	23	22	18	Carbamidomethylation; Acetylation (N-term); Oxidation (M); Deamidation (NQ)	67093	Putative heat shock protein sks2 OS=Trichosporon oleaginosus GN=CC85DRAFT_255134 PE=3 SV=1
A0A0J0XIW3	338.78	21	1	10	17	18	16	2	0	10721	34412	15292	19073	0	24	24	1	23	45	30	44	2	Carbamidomethylation; Acetylation (N-term); Oxidation (M); Deamidation (NQ)	118167	K P-type ATPase OS=Trichosporon oleaginosus GN=CC85DRAFT_303678 PE=3 SV=1
A0A0J0XVF5	338	65	33	53	49	49	50	36	5503.7	171850	140530	87577	59558	1586.2	18	18	24	88	88	47	51	15	Acetylation (N-term); Deamidation (NQ)	23464	60S ribosomal protein L13 OS=Trichosporon oleaginosus GN=CC85DRAFT_255999 PE=3 SV=1
A0A0J0XUQ0	335.85	25	3	14	14	20	24	7	877.13	7815.2	10116	37140	67921	10526	14	14	4	20	25	40	57	5	Acetylation (N-term); Oxidation (M); Deamidation (NQ)	64880	Siderochrome-iron uptake transporter OS=Trichosporon oleaginosus GN=CC85DRAFT_241733 PE=4 SV=1
A0A0J1B974	335.4	20	5	11	11	5	5	3	0	5345.7	715.32	2206.8	406.53	28896	26	26	5	26	31	6	9	4	Acetylation (N-term); Oxidation (M); Deamidation (NQ)	170663	Tricalbin OS=Trichosporon oleaginosus GN=CC85DRAFT_300496 PE=4 SV=1
A0A0J0XB32	334.19	24	24	19	22	22	24	19	163660	270910	250300	262380	280530	97227	8	8	73	88	86	84	102	42	Carbamidomethylation; Acetylation (N-term); Deamidation (NQ)	27345	Uncharacterized protein OS=Trichosporon oleaginosus GN=CC85DRAFT_289630 PE=4 SV=1
A0A0J0XYI9	329.42	80	32	60	70	59	69	41	53418	255090	413140	181400	134760	44634	15	15	70	245	299	154	151	42	Carbamidomethylation; Acetylation (N-term); Oxidation (M); Deamidation (NQ)	18451	Ubiquitin/40s ribosomal protein S27a fusion OS=Trichosporon oleaginosus GN=CC85DRAFT_281753 PE=4 SV=1
A0A0J0XBY6	309.79	37	19	31	37	31	31	26	51209	251110	382950	173090	118100	44634	11	11	67	235	281	144	141	40	Acetylation (N-term); Oxidation (M); Deamidation (NQ)	25762	Ubiquitin OS=Trichosporon oleaginosus GN=CC85DRAFT_289369 PE=4 SV=1
A0A0J0XZP1	325.68	44	13	27	24	13	18	29	34338	36619	786	1334.8	236.46	7724.2	25	25	5	43	23	7	14	35	Acetylation (N-term); Oxidation (M); Deamidation (NQ)	57556	ATP synthase subunit alpha OS=Trichosporon oleaginosus GN=CC85DRAFT_281592 PE=3 SV=1
A0A0J0XMV6	324.51	68	33	61	68	58	61	39	3643	28920	46750	24657	23551	4905.9	13	13	22	48	63	42	38	18	Acetylation (N-term); Oxidation (M); Deamidation (NQ)	26108	Uncharacterized protein OS=Trichosporon oleaginosus GN=CC85DRAFT_302290 PE=4 SV=1
A0A0J1ASH7	323.21	17	9	13	13	14	12	10	4032.5	113190	38339	61700	71051	2476.5	13	13	19	109	61	60	74	20	Carbamidomethylation; Acetylation (N-term); Oxidation (M); Deamidation (NQ)	91219	Uncharacterized protein OS=Trichosporon oleaginosus GN=CC85DRAFT_331719 PE=4 SV=1
A0A0J1B5H2	322.23	34	20	34	17	20	20	26	1728.1	47295	6939	9837.8	4044.1	3916.8	12	12	10	56	16	25	19	30	Carbamidomethylation; Acetylation (N-term); Oxidation (M); Deamidation (NQ)	43949	Actin/actin-like protein OS=Trichosporon oleaginosus GN=CC85DRAFT_301886 PE=3 SV=1
A0A0J0XV01	320.57	22	5	12	16	3	7	5	0	5775.4	7267.4	0	2748.9	0	33	33	7	31	46	5	15	8	Acetylation (N-term); Oxidation (M); Deamidation (NQ)	193048	Uncharacterized protein OS=Trichosporon oleaginosus GN=CC85DRAFT_300120 PE=4 SV=1
A0A0J1AU01	317.61	69	32	49	59	49	51	50	0	93616	199310	54127	49978	5043.9	13	13	19	66	102	57	41	13	Carbamidomethylation; Acetylation (N-term); Oxidation (M); Deamidation (NQ)	17859	Uncharacterized protein OS=Trichosporon oleaginosus GN=CC85DRAFT_289194 PE=4 SV=1
A0A0J0XNN9	317	59	41	55	53	41	53	35	3062.2	55535	80560	29497	22836	0	10	10	14	46	61	20	37	8	Carbamidomethylation; Acetylation (N-term); Deamidation (NQ)	15588	Superoxide dismutase [Cu-Zn] OS=Trichosporon oleaginosus GN=CC85DRAFT_327926 PE=3 SV=1
A0A0J0XVW3	316.95	47	23	46	47	28	42	16	717.6	58063	75895	15655	18761	1706.9	10	10	8	56	60	15	19	4	Carbamidomethylation; Acetylation (N-term); Oxidation (M); Deamidation (NQ)	15831	Uncharacterized protein OS=Trichosporon oleaginosus GN=CC85DRAFT_282724 PE=3 SV=1
A0A0J0XC60	316.68	17	11	17	13	14	15	13	5892.8	224570	71383	87991	59646	17506	16	16	28	98	50	55	55	28	Carbamidomethylation; Acetylation (N-term); Oxidation (M); Deamidation (NQ)	71647	DUF1929-domain-containing protein OS=Trichosporon oleaginosus GN=CC85DRAFT_289307 PE=4 SV=1
A0A0J1B3H9	311.34	31	17	28	23	26	25	17	1196.6	91560	22181	39925	19602	1579.3	13	13	9	71	36	32	33	13	Acetylation (N-term); Oxidation (M); Deamidation (NQ)	35113	Transaldolase OS=Trichosporon oleaginosus GN=CC85DRAFT_285793 PE=3 SV=1
A0A0J1ASI3	307.38	20	4	12	14	10	10	1	15228	17152	7271	2767.5	2782.5	0	25	25	9	34	33	14	18	1	Carbamidomethylation; Acetylation (N-term); Oxidation (M); Deamidation (NQ)	138151	Uncharacterized protein OS=Trichosporon oleaginosus GN=CC85DRAFT_331718 PE=4 SV=1
A0A0J0XCN1	306.67	44	37	41	44	42	41	33	23641	220050	226860	128520	100330	29098	9	9	27	98	112	63	58	22	Acetylation (N-term); Deamidation (NQ)	19137	Thioredoxin-like protein (Fragment) OS=Trichosporon oleaginosus GN=CC85DRAFT_289128 PE=4 SV=1
A0A0J1BBR2	306.22	31	2	28	7	11	4	7	0	3963.8	1105.5	10445	341.84	0	21	21	1	51	12	12	2	6	Acetylation (N-term); Oxidation (M); Deamidation (NQ)	71118	Heat shock protein 70 OS=Trichosporon oleaginosus GN=CC85DRAFT_255149 PE=3 SV=1
A0A0J0XNE6	306.07	30	6	23	29	28	23	18	2053	48055	37866	26487	25803	1550.3	14	14	8	37	58	35	36	16	Acetylation (N-term); Oxidation (M); Deamidation (NQ)	59651	Glycoside hydrolase OS=Trichosporon oleaginosus GN=CC85DRAFT_285365 PE=4 SV=1
A0A0J0XMM3	306.02	46	4	39	34	32	33	6	0	17978	6833.7	3996.3	2342.5	0	13	13	1	39	23	11	13	2	Carbamidomethylation; Oxidation (M); Deamidation (NQ)	31116	Eukaryotic type KH-domain (KH-domain type I) OS=Trichosporon oleaginosus GN=CC85DRAFT_296556 PE=4 SV=1
A0A0J0XQ37	304.56	62	39	59	53	48	53	41	6214.7	75345	60595	38837	38498	6809.1	14	14	15	57	52	30	36	7	Carbamidomethylation; Acetylation (N-term); Oxidation (M); Deamidation (NQ)	18228	Uncharacterized protein OS=Trichosporon oleaginosus GN=CC85DRAFT_327558 PE=4 SV=1
A0A0J0XIJ2	304.45	33	32	25	33	33	33	33	43934	33940	42259	62715	53386	29826	7	7	45	38	59	53	54	43	Carbamidomethylation; Oxidation (M); Deamidation (NQ)	27152	Zincin OS=Trichosporon oleaginosus GN=CC85DRAFT_277045 PE=4 SV=1
A0A0J0XSL4	302.86	22	4	18	16	16	17	8	0	30741	5972.8	22324	15084	1212	17	17	4	49	33	28	37	12	Carbamidomethylation; Acetylation (N-term); Oxidation (M); Deamidation (NQ)	85117	Exo-beta-1 3-glucanase OS=Trichosporon oleaginosus GN=CC85DRAFT_295861 PE=4 SV=1
A0A0J0XJT0	302.8	18	14	15	14	11	12	9	4356.2	122460	35820	70024	62811	1209.9	15	15	23	67	47	48	54	8	Carbamidomethylation; Acetylation (N-term); Deamidation (NQ)	89509	Uncharacterized protein OS=Trichosporon oleaginosus GN=CC85DRAFT_276212 PE=3 SV=1
A0A0J0XTD1	302.17	21	0	21	18	18	18	3	0	17735	11588	16817	17109	0	11	11	0	32	23	22	29	2	Acetylation (N-term); Oxidation (M); Deamidation (NQ)	65797	Putative glyoxal oxidase OS=Trichosporon oleaginosus GN=CC85DRAFT_271090 PE=4 SV=1
A0A0J0XFH7	302.11	50	24	42	48	42	48	17	454.18	9056.6	20044	6697.2	9151.6	0	9	9	9	25	49	19	35	5	Acetylation (N-term); Oxidation (M); Deamidation (NQ)	30307	Uncharacterized protein OS=Trichosporon oleaginosus GN=CC85DRAFT_330386 PE=4 SV=1
A0A0J0XID4	300.88	59	6	49	30	31	24	23	0	27274	4342	2966.6	1473.4	389.46	18	18	2	51	28	11	16	14	Oxidation (M); Deamidation (NQ)	28733	14-3-3 protein OS=Trichosporon oleaginosus GN=CC85DRAFT_292998 PE=3 SV=1
A0A0J1B705	300.45	43	29	38	35	35	34	20	6329.1	56961	39844	35467	50274	230.89	16	16	21	42	28	27	33	7	Acetylation (N-term); Oxidation (M); Deamidation (NQ)	22737	Ribosomal protein L19 OS=Trichosporon oleaginosus GN=CC85DRAFT_327240 PE=3 SV=1
A0A0J0XM56	298.71	15	1	14	11	8	11	11	0	73952	9587.6	11002	11297	2988.3	11	11	1	51	18	11	24	12	Carbamidomethylation; Acetylation (N-term); Oxidation (M); Deamidation (NQ)	74655	Glycoside hydrolase OS=Trichosporon oleaginosus GN=CC85DRAFT_285786 PE=4 SV=1
A0A0J0XFD8	298.18	28	12	25	15	21	23	19	0	55215	5208.6	27837	32394	4169.4	12	12	6	31	16	18	23	20	Acetylation (N-term); Oxidation (M); Deamidation (NQ)	48087	Uncharacterized protein OS=Trichosporon oleaginosus GN=CC85DRAFT_288182 PE=4 SV=1
A0A0J0XH60	297.91	47	4	44	31	35	27	8	0	26624	3099.1	4933.4	434.86	0	12	12	1	43	11	10	9	2	Acetylation (N-term); Deamidation (NQ)	32183	Pyrophosphatase-domain-containing protein OS=Trichosporon oleaginosus GN=CC85DRAFT_287476 PE=4 SV=1
A0A0J0XGR3	296.71	78	45	49	59	46	59	39	3745.5	39658	125130	32889	30460	0	13	13	8	34	54	14	20	6	Carbamidomethylation; Acetylation (N-term); Oxidation (M); Deamidation (NQ)	13187	60s ribosomal protein l34-b OS=Trichosporon oleaginosus GN=CC85DRAFT_278098 PE=3 SV=1
A0A0J0XEU0	294.91	45	5	32	36	7	26	16	0	3691.8	11928	0	5499.8	984.59	18	18	2	26	35	5	14	7	Acetylation (N-term); Deamidation (NQ)	47217	Uncharacterized protein OS=Trichosporon oleaginosus GN=CC85DRAFT_288425 PE=4 SV=1
A0A0J0XPR7	294.09	21	15	16	16	17	18	16	638.58	21830	59452	79163	83666	808.84	8	8	11	23	44	42	61	8	Oxidation (M); Deamidation (NQ)	44882	Iron permease FTR1 OS=Trichosporon oleaginosus GN=CC85DRAFT_259218 PE=4 SV=1
A0A0J1ATD8	294.01	25	7	10	17	19	25	2	0	3089.9	14800	26887	16338	0	14	14	3	12	35	26	40	1	Carbamidomethylation; Acetylation (N-term); Oxidation (M); Deamidation (NQ)	62541	Carboxylic ester hydrolase (Fragment) OS=Trichosporon oleaginosus GN=CC85DRAFT_289392 PE=3 SV=1
A0A0J0XZM9	293.72	36	3	31	14	14	7	17	1150	28936	0	9086.4	0	2111.6	18	18	3	34	12	13	3	20	Carbamidomethylation; Acetylation (N-term); Oxidation (M); Deamidation (NQ)	57949	ATP synthase subunit beta OS=Trichosporon oleaginosus GN=CC85DRAFT_310052 PE=3 SV=1
A0A0J0XLX9	292.19	21	21	21	21	21	18	5	36021	49639	151450	19211	22465	0	8	8	60	47	112	32	40	1	Carbamidomethylation; Acetylation (N-term); Oxidation (M); Deamidation (NQ)	28794	RmlC-like cupin OS=Trichosporon oleaginosus GN=CC85DRAFT_285880 PE=3 SV=1
A0A0J0XVU0	291.28	18	0	4	17	7	12	13	0	0	8921.5	2825.5	2739.6	1113.1	12	11	0	3	33	6	14	12	Acetylation (N-term); Oxidation (M)	64483	Amino-acid permease inda1 OS=Trichosporon oleaginosus GN=CC85DRAFT_282688 PE=4 SV=1
A0A0J1BEM6	290.84	20	14	20	14	15	14	18	22607	105990	59823	103430	89198	40406	11	11	26	41	37	32	39	24	Carbamidomethylation; Acetylation (N-term); Oxidation (M); Deamidation (NQ)	62949	Alpha/beta-hydrolase OS=Trichosporon oleaginosus GN=CC85DRAFT_281683 PE=4 SV=1
A0A0J0XCX3	290.61	22	6	4	9	19	21	8	0	0	6628.3	66535	51441	3454.9	13	13	8	4	10	45	38	9	Carbamidomethylation; Acetylation (N-term); Oxidation (M); Deamidation (NQ)	58513	Alpha-glucoside:hydrogen symporter OS=Trichosporon oleaginosus GN=CC85DRAFT_252164 PE=3 SV=1
A0A0J1AZX9	290.29	20	7	14	18	20	18	9	699.08	8394.2	16250	20799	16177	1070.4	7	7	3	13	27	14	22	7	Carbamidomethylation	49685	Zip-domain-containing protein OS=Trichosporon oleaginosus GN=CC85DRAFT_287034 PE=4 SV=1
A0A0J0XBA7	290.23	26	1	20	1	5	4	6	0	52730	27511	1725.6	0	32675	20	20	2	64	1	4	4	5	Carbamidomethylation; Acetylation (N-term); Oxidation (M); Deamidation (NQ)	87855	Putative beta-glucosidase OS=Trichosporon oleaginosus GN=CC85DRAFT_253165 PE=4 SV=1
A0A0J0XEJ5	290.19	44	12	23	38	17	26	14	0	36996	58106	20630	12620	723.11	16	16	6	62	50	25	30	8	Acetylation (N-term); Oxidation (M); Deamidation (NQ)	31927	Ribosomal protein L2 OS=Trichosporon oleaginosus GN=CC85DRAFT_309398 PE=4 SV=1
A0A0J1AXN5	289.63	53	20	45	42	35	37	26	0	57113	19090	28141	24398	0	13	13	10	51	37	28	38	13	Carbamidomethylation; Acetylation (N-term); Oxidation (M); Deamidation (NQ)	25152	Thiol-specific antioxidant protein 1 OS=Trichosporon oleaginosus GN=CC85DRAFT_297676 PE=4 SV=1
A0A0J0XE84	288.3	18	16	16	16	18	16	16	426.87	27239	19663	23630	15766	18577	7	7	18	51	40	42	35	18	Acetylation (N-term); Oxidation (M); Deamidation (NQ)	52978	Acid protease OS=Trichosporon oleaginosus GN=CC85DRAFT_288605 PE=3 SV=1
A0A0J0XQA7	287.77	23	4	16	3	4	7	6	720.74	10654	650.67	2354.1	1323.3	3648.5	25	25	5	32	2	5	7	7	Carbamidomethylation; Acetylation (N-term); Deamidation (NQ)	125291	ATP-citrate synthase OS=Trichosporon oleaginosus GN=CC85DRAFT_284602 PE=3 SV=1
A0A0J1BAZ2	284.85	60	31	57	57	50	57	43	4026.8	50567	39797	29575	13737	5866.7	7	7	16	48	43	31	23	14	Carbamidomethylation; Acetylation (N-term); Oxidation (M); Deamidation (NQ)	16653	Nucleoside diphosphate kinase OS=Trichosporon oleaginosus GN=CC85DRAFT_283018 PE=3 SV=1
A0A0J1BA94	284.56	64	6	53	51	51	57	7	0	12681	4856.8	8990.8	4605.7	0	12	12	2	24	22	15	20	1	Carbamidomethylation; Oxidation (M); Deamidation (NQ)	17486	Putative ribosomal protein S11 OS=Trichosporon oleaginosus GN=CC85DRAFT_283139 PE=3 SV=1
A0A0J1AV93	283.96	30	7	18	3	8	5	16	0	14452	512.81	0	633.12	1675.1	13	13	3	20	3	6	3	16	Carbamidomethylation; Acetylation (N-term); Oxidation (M); Deamidation (NQ)	58496	Putative glycerol kinase OS=Trichosporon oleaginosus GN=CC85DRAFT_251553 PE=3 SV=1
A0A0J1BAF6	283.77	69	39	61	56	50	51	31	2027.1	36454	67089	19828	17601	0	13	13	20	40	49	56	29	7	Acetylation (N-term); Deamidation (NQ)	15622	Putative 60s ribosomal protein l27 OS=Trichosporon oleaginosus GN=CC85DRAFT_283200 PE=4 SV=1
A0A0J0XSS4	283.18	40	6	27	19	23	7	29	0	11840	456.7	2821.1	0	607.51	12	10	3	24	15	8	5	16	Acetylation (N-term); Oxidation (M); Deamidation (NQ)	35116	Malate dehydrogenase OS=Trichosporon oleaginosus GN=CC85DRAFT_326761 PE=3 SV=1
A0A0J0XM45	282.91	17	13	17	17	15	17	9	0	225360	20396	52931	7354.1	0	6	6	12	106	50	41	40	9	Carbamidomethylation; Acetylation (N-term); Deamidation (NQ)	47430	Uncharacterized protein OS=Trichosporon oleaginosus GN=CC85DRAFT_96403 PE=4 SV=1
A0A0J0XH28	282.84	14	0	11	9	14	11	2	0	30445	11420	25433	17137	0	9	9	0	29	29	21	30	2	Carbamidomethylation; Acetylation (N-term); Oxidation (M)	73709	Uncharacterized protein OS=Trichosporon oleaginosus GN=CC85DRAFT_287563 PE=4 SV=1
A0A0J0XMT4	282.68	36	6	28	21	27	25	29	0	15261	3460.2	17973	6156.7	3537.1	12	12	3	46	21	21	28	21	Carbamidomethylation; Acetylation (N-term); Oxidation (M); Deamidation (NQ)	46242	PLC-like phosphodiesterase OS=Trichosporon oleaginosus GN=CC85DRAFT_285512 PE=4 SV=1
A0A0J0XR20	282.64	24	2	23	5	6	2	5	533.29	10062	408.89	2782.4	0	0	11	11	1	27	2	3	1	4	Carbamidomethylation; Acetylation (N-term); Oxidation (M); Deamidation (NQ)	61863	Glucose-6-phosphate isomerase OS=Trichosporon oleaginosus GN=CC85DRAFT_301327 PE=3 SV=1
A0A0J0XBM3	281.31	32	18	26	29	29	28	18	1587.9	27533	9464.2	16853	6533.3	702.22	11	9	7	48	41	19	31	14	Carbamidomethylation; Acetylation (N-term); Deamidation (NQ)	35115	Malate dehydrogenase OS=Trichosporon oleaginosus GN=CC85DRAFT_289494 PE=3 SV=1
A0A0J0XP96	281.03	30	0	27	8	13	6	16	0	12669	854	5120.4	0	536.91	15	15	0	33	9	8	3	10	Acetylation (N-term); Oxidation (M); Deamidation (NQ)	43178	S-adenosylmethionine synthase OS=Trichosporon oleaginosus GN=CC85DRAFT_72570 PE=3 SV=1
A0A0J1BD56	280.86	25	9	17	13	3	9	9	1849.1	15194	12671	711.47	4510.9	0	16	16	11	18	24	6	11	6	Carbamidomethylation; Acetylation (N-term); Oxidation (M)	100559	Uncharacterized protein OS=Trichosporon oleaginosus GN=CC85DRAFT_90473 PE=4 SV=1
A0A0J1B7D0	280.53	42	13	23	9	12	12	10	9316.6	3786	0	15097	629.72	1145.9	22	22	6	14	5	6	6	6	Carbamidomethylation; Acetylation (N-term); Oxidation (M); Deamidation (NQ)	61299	Chaperonin GroL OS=Trichosporon oleaginosus GN=CC85DRAFT_284337 PE=3 SV=1
A0A0J0XN68	280.34	28	0	28	15	9	5	11	0	10207	0	0	0	0	11	11	0	27	8	4	1	5	Carbamidomethylation; Acetylation (N-term); Oxidation (M); Deamidation (NQ)	39163	Fructose-bisphosphate aldolase OS=Trichosporon oleaginosus GN=CC85DRAFT_285494 PE=4 SV=1
A0A0J0XCY7	279.54	15	9	11	13	11	15	2	54228	45850	97818	131830	40481	56682	11	11	17	25	43	39	30	7	Deamidation (NQ)	56002	Arabinanase/levansucrase/invertase OS=Trichosporon oleaginosus GN=CC85DRAFT_252094 PE=4 SV=1
A0A0J0XXP0	279.26	29	11	18	22	24	21	2	1355.8	7642.3	12883	27692	24578	0	14	14	13	24	31	31	52	1	Carbamidomethylation; Acetylation (N-term); Oxidation (M); Deamidation (NQ)	51039	Uncharacterized protein OS=Trichosporon oleaginosus GN=CC85DRAFT_306380 PE=4 SV=1
A0A0J0XPT4	275.99	89	25	59	89	48	51	25	4219.7	99716	118540	33834	24050	1258.6	10	10	12	39	47	49	17	4	Carbamidomethylation; Acetylation (N-term); Deamidation (NQ)	9438	40S ribosomal protein S21 OS=Trichosporon oleaginosus GN=CC85DRAFT_301680 PE=3 SV=1
A0A0J0XJ92	275.5	60	29	50	55	54	50	47	0	61619	114300	65266	16994	6434.9	12	12	12	65	86	61	39	16	Acetylation (N-term); Oxidation (M); Deamidation (NQ)	11840	60S ribosomal protein L36 OS=Trichosporon oleaginosus GN=CC85DRAFT_286736 PE=3 SV=1
A0A0J0XUT0	274.2	35	7	28	31	34	28	21	1867	45961	22760	25217	12691	1144.5	15	15	3	66	37	39	27	12	Acetylation (N-term); Oxidation (M); Deamidation (NQ)	37932	Uncharacterized protein OS=Trichosporon oleaginosus GN=CC85DRAFT_283125 PE=4 SV=1
A0A0J0XG19	273.23	13	9	11	11	13	11	10	3480.2	92124	24462	55071	42452	7786.2	7	7	18	73	46	46	51	25	Carbamidomethylation; Acetylation (N-term); Oxidation (M); Deamidation (NQ)	66164	Putative beta-glucan synthesis-associated protein SKN OS=Trichosporon oleaginosus GN=CC85DRAFT_264552 PE=4 SV=1
A0A0J0XU74	272.75	25	10	11	18	18	18	10	8706.6	2370.3	11726	17169	22565	2294.5	12	12	7	8	34	18	33	7	Carbamidomethylation; Oxidation (M); Deamidation (NQ)	47490	Uncharacterized protein OS=Trichosporon oleaginosus GN=CC85DRAFT_241950 PE=4 SV=1
A0A0J1AUZ2	271.98	64	40	48	53	42	44	29	902.54	70827	97614	37693	27108	2184.5	15	15	9	48	86	29	36	7	Acetylation (N-term); Oxidation (M); Deamidation (NQ)	14904	Putative structural constituent of ribosome OS=Trichosporon oleaginosus GN=CC85DRAFT_288878 PE=4 SV=1
A0A0J0XVC3	271.9	34	6	26	3	6	4	9	9402.1	3185.6	0	618.94	291.47	0	15	15	5	14	1	3	2	5	Carbamidomethylation; Acetylation (N-term); Deamidation (NQ)	54257	Protein disulfide-isomerase OS=Trichosporon oleaginosus GN=CC85DRAFT_241448 PE=3 SV=1
A0A0J0XKW8	271.86	37	23	33	33	19	23	23	0	15090	5673.2	1412.5	6196.3	0	9	9	9	25	24	8	9	5	Acetylation (N-term); Oxidation (M); Deamidation (NQ)	24847	Uncharacterized protein OS=Trichosporon oleaginosus GN=CC85DRAFT_286149 PE=4 SV=1
A0A0J1B504	50.55	3	1	2	0	0	0	0	392.18	0	0	0	0	0	4	4	1	5	2	0	0	0	Acetylation (N-term); Deamidation (NQ)	176426	Uncharacterized protein OS=Trichosporon oleaginosus GN=CC85DRAFT_327998 PE=4 SV=1
A0A0J1B0K3	270.15	52	0	44	39	47	22	0	0	11560	1779.2	4189.8	665.57	0	8	8	0	20	7	8	3	0	Acetylation (N-term); Oxidation (M)	21347	E set domain-containing protein OS=Trichosporon oleaginosus GN=CC85DRAFT_286694 PE=4 SV=1
A0A0J1BBP6	268.02	17	7	9	9	10	9	2	0	4454.9	1580.7	2199	0	0	23	23	11	24	21	13	16	2	Carbamidomethylation; Acetylation (N-term); Oxidation (M); Deamidation (NQ)	158012	Uncharacterized protein OS=Trichosporon oleaginosus GN=CC85DRAFT_282480 PE=4 SV=1
A0A0J0XSI2	267.86	39	0	36	13	7	10	0	0	9555	2473.7	846.7	0	0	16	16	0	37	7	3	5	0	Acetylation (N-term); Oxidation (M)	53439	Uncharacterized protein OS=Trichosporon oleaginosus GN=CC85DRAFT_37210 PE=4 SV=1
A0A0J0XHZ6	265.56	26	5	10	19	9	13	7	3499.7	8310.9	15851	11319	7533.6	1049.5	12	12	10	14	40	14	20	5	Oxidation (M); Deamidation (NQ)	62359	Uncharacterized protein OS=Trichosporon oleaginosus GN=CC85DRAFT_329634 PE=4 SV=1
A0A0J0XWQ6	265.18	63	36	39	39	49	42	22	754.8	48068	25643	15727	14148	2567.9	20	20	12	49	40	26	27	9	Acetylation (N-term); Deamidation (NQ)	25456	60S ribosomal protein L6 OS=Trichosporon oleaginosus GN=CC85DRAFT_135757 PE=3 SV=1
A0A0J0XE37	265.02	18	2	6	6	8	5	2	1131.9	9957	14290	5210.7	4741.5	0	25	25	4	15	19	17	7	3	Carbamidomethylation; Acetylation (N-term); Oxidation (M); Deamidation (NQ)	157649	Thiolase-like protein OS=Trichosporon oleaginosus GN=CC85DRAFT_279681 PE=4 SV=1
A0A0J0XJL8	263.92	27	6	9	13	11	15	2	746.21	443.18	1245.8	12380	2510.2	0	29	29	5	6	19	11	16	1	Carbamidomethylation; Acetylation (N-term); Oxidation (M); Deamidation (NQ)	113946	Uncharacterized protein OS=Trichosporon oleaginosus GN=CC85DRAFT_286608 PE=4 SV=1
A0A0J0XTZ6	263.86	19	4	1	14	6	11	1	438.61	0	0	0	0	0	13	13	2	1	18	4	14	1	Acetylation (N-term); Oxidation (M); Deamidation (NQ)	94306	DUF221-domain-containing protein OS=Trichosporon oleaginosus GN=CC85DRAFT_242277 PE=4 SV=1
A0A0J0XVS0	263.73	68	38	56	60	53	48	29	0	35773	78904	18348	16401	1588.5	11	11	12	33	53	29	17	4	Carbamidomethylation; Acetylation (N-term); Deamidation (NQ)	9987	Putative 60s ribosomal protein l37a (Fragment) OS=Trichosporon oleaginosus GN=CC85DRAFT_224393 PE=3 SV=1
A0A0J0XMG2	263.48	16	10	13	12	13	12	10	17823	211150	50840	48832	37547	17853	7	7	32	98	47	41	37	27	Acetylation (N-term); Oxidation (M); Deamidation (NQ)	43989	Glycoside hydrolase/deacetylase OS=Trichosporon oleaginosus GN=CC85DRAFT_296610 PE=4 SV=1
A0A0J0XY69	260.54	26	2	26	14	21	18	0	0	7975.9	876.82	2694.9	1228.5	0	10	10	1	22	7	9	8	0	Carbamidomethylation; Deamidation (NQ)	45952	Endopeptidase OS=Trichosporon oleaginosus GN=CC85DRAFT_282132 PE=3 SV=1
A0A0J0XEL1	259.88	45	24	44	45	43	44	31	4553.4	22099	36960	27887	6694.7	0	9	9	4	30	42	27	18	8	Oxidation (M); Deamidation (NQ)	16548	Putative ribosomal protein OS=Trichosporon oleaginosus GN=CC85DRAFT_330692 PE=3 SV=1
A0A0J0XPP5	259.29	38	13	21	9	8	16	15	3928.2	5461.5	0	1655.8	7449.1	648.85	10	10	5	20	3	3	3	7	Carbamidomethylation; Acetylation (N-term); Deamidation (NQ)	37351	Putative adenosine kinase OS=Trichosporon oleaginosus GN=CC85DRAFT_244621 PE=4 SV=1
A0A0J1AV25	258.9	36	3	31	9	7	3	7	15191	13398	31909	37605	10752	20713	11	11	8	26	5	9	3	7	Acetylation (N-term); Oxidation (M); Deamidation (NQ)	31471	ATP synthase subunit gamma OS=Trichosporon oleaginosus GN=CC85DRAFT_279943 PE=3 SV=1
A0A0J1AU41	258.8	66	30	63	54	50	59	8	40895	38299	17005	36961	680.66	1299	11	11	8	35	26	13	11	1	Acetylation (N-term); Oxidation (M); Deamidation (NQ)	13427	V-type ATPase OS=Trichosporon oleaginosus GN=CC85DRAFT_280484 PE=4 SV=1
A0A0J1B1I8	258.03	38	12	28	29	25	17	17	386.03	34232	15037	10804	5003.8	2261.6	16	16	17	52	35	21	19	19	Carbamidomethylation; Acetylation (N-term); Oxidation (M); Deamidation (NQ)	36193	Glyceraldehyde-3-phosphate dehydrogenase OS=Trichosporon oleaginosus GN=CC85DRAFT_276138 PE=3 SV=1
A0A0J0XX55	257.48	58	6	46	8	13	8	29	1915.5	16639	489.19	0	451.15	0	15	15	6	28	4	5	2	11	Acetylation (N-term); Oxidation (M); Deamidation (NQ)	30883	Uncharacterized protein OS=Trichosporon oleaginosus GN=CC85DRAFT_306512 PE=4 SV=1
A0A0J1ATN2	256.71	30	6	17	16	5	9	5	14827	1180.8	32534	67429	14060	43766	23	23	5	20	22	6	9	9	Acetylation (N-term); Oxidation (M); Deamidation (NQ)	99068	Uncharacterized protein OS=Trichosporon oleaginosus GN=CC85DRAFT_19963 PE=4 SV=1
A0A0J0XRL4	255.81	23	21	20	21	21	18	15	15617	38882	21600	30301	15480	7347.7	8	8	17	24	24	23	14	12	Carbamidomethylation; Acetylation (N-term); Oxidation (M); Deamidation (NQ)	32337	Uncharacterized protein OS=Trichosporon oleaginosus GN=CC85DRAFT_284278 PE=4 SV=1
A0A0J0XW79	255.44	76	34	63	59	55	58	52	7459	31231	48285	17208	13880	6631.8	10	10	7	23	29	11	18	9	Carbamidomethylation; Acetylation (N-term); Deamidation (NQ)	11192	Long-chain fatty acid transporter OS=Trichosporon oleaginosus GN=CC85DRAFT_299791 PE=4 SV=1
A0A0J0XQ73	254.21	26	11	19	14	7	13	10	25386	11498	890.5	12770	1645.8	3229.4	19	19	9	28	12	5	11	6	Acetylation (N-term); Oxidation (M); Deamidation (NQ)	75137	Heat shock protein 70 OS=Trichosporon oleaginosus GN=CC85DRAFT_273124 PE=3 SV=1
A0A0J0XRB5	253.59	27	10	18	16	16	19	9	2941.7	33467	5638.4	21163	13037	0	13	13	4	22	25	12	14	5	Acetylation (N-term); Oxidation (M); Deamidation (NQ)	60026	Uncharacterized protein OS=Trichosporon oleaginosus GN=CC85DRAFT_327175 PE=4 SV=1
A0A0J0XGS3	252.54	16	0	0	5	13	10	0	0	0	0	2662.9	4916.2	0	11	11	0	0	3	11	18	0	Acetylation (N-term); Oxidation (M); Deamidation (NQ)	67953	Putative Siderochrome-iron uptake transporter OS=Trichosporon oleaginosus GN=CC85DRAFT_287750 PE=4 SV=1
A0A0J0XN93	250.97	31	4	20	15	17	14	2	0	2145.3	1109.1	24618	1295.6	0	13	13	2	14	14	11	9	1	Acetylation (N-term); Oxidation (M); Deamidation (NQ)	46837	Uncharacterized protein OS=Trichosporon oleaginosus GN=CC85DRAFT_285328 PE=4 SV=1
A0A0J0XHI0	250.69	17	2	9	13	4	3	2	986.62	7228.2	7912.8	11278	1050	0	18	18	4	10	23	5	6	3	Acetylation (N-term); Deamidation (NQ)	114807	Uncharacterized protein OS=Trichosporon oleaginosus GN=CC85DRAFT_313226 PE=4 SV=1
A0A0J0XMY3	248.65	28	15	11	21	28	28	0	0	0	4292.2	19426	32070	0	6	6	6	3	12	25	32	0	Carbamidomethylation; Acetylation (N-term); Oxidation (M)	28898	Uncharacterized protein OS=Trichosporon oleaginosus GN=CC85DRAFT_85410 PE=4 SV=1
A0A0J0XWA1	248.16	31	13	12	14	13	4	1	5092.5	5767.1	2334	668.36	590.26	0	29	29	11	28	27	13	4	1	Acetylation (N-term); Deamidation (NQ)	96785	Uncharacterized protein OS=Trichosporon oleaginosus GN=CC85DRAFT_282848 PE=4 SV=1
A0A0J0XKB8	247.03	18	2	9	11	6	9	2	496.56	1577.4	646.17	1167.1	1718.6	0	17	17	3	9	22	7	13	2	Acetylation (N-term); Oxidation (M); Deamidation (NQ)	116493	Uncharacterized protein OS=Trichosporon oleaginosus GN=CC85DRAFT_286314 PE=4 SV=1
A0A0J0XJD0	246.92	40	8	32	23	14	12	24	4598.9	74078	18498	17651	6801.9	14372	19	19	12	53	31	21	17	37	Carbamidomethylation; Acetylation (N-term); Oxidation (M); Deamidation (NQ)	50340	Elongation factor 1-alpha OS=Trichosporon oleaginosus GN=CC85DRAFT_248145 PE=3 SV=1
A0A0J0XBN6	245.76	42	5	16	22	34	23	16	0	6748.1	10380	15258	9760.3	1547.8	11	11	2	12	12	14	14	4	Carbamidomethylation; Acetylation (N-term); Oxidation (M); Deamidation (NQ)	31652	Uncharacterized protein OS=Trichosporon oleaginosus GN=CC85DRAFT_267101 PE=4 SV=1
A0A0J1B868	245.17	17	2	10	17	9	13	13	0	2936.6	7608.1	630.99	692.01	3399.4	13	13	1	12	27	5	19	16	Acetylation (N-term); Oxidation (M); Deamidation (NQ)	68978	PTR2-domain-containing protein OS=Trichosporon oleaginosus GN=CC85DRAFT_284009 PE=3 SV=1
A0A0J0XHD9	244.73	42	25	42	38	38	42	14	59969	85452	89850	150500	134610	3324.5	5	5	39	62	65	80	95	10	Carbamidomethylation; Deamidation (NQ)	18420	Superoxide dismutase [Cu-Zn] OS=Trichosporon oleaginosus GN=CC85DRAFT_287527 PE=3 SV=1
A0A0J0XBQ8	244.12	38	2	32	27	12	15	8	0	9928.2	1682.6	0	760.99	0	15	15	1	31	26	4	10	4	Carbamidomethylation; Acetylation (N-term); Oxidation (M)	39786	Putative 60s ribosomal protein L4-B OS=Trichosporon oleaginosus GN=CC85DRAFT_315765 PE=4 SV=1
A0A0J0XZG4	243.96	23	4	14	5	5	6	7	5482.6	2005	31511	63262	646.26	10445	24	24	15	19	7	11	5	9	Acetylation (N-term); Oxidation (M); Deamidation (NQ)	131154	Pyruvate carboxylase OS=Trichosporon oleaginosus GN=CC85DRAFT_281524 PE=4 SV=1
A0A0J1BEK5	242.22	29	11	14	18	17	11	10	2499.4	46360	102200	32462	19327	2472	23	23	16	34	59	29	21	7	Carbamidomethylation; Acetylation (N-term); Deamidation (NQ)	55480	Uncharacterized protein OS=Trichosporon oleaginosus GN=CC85DRAFT_306233 PE=4 SV=1
A0A0J0XPS4	241.78	24	0	22	6	0	0	4	0	11060	694.52	0	0	0	16	16	0	41	4	0	0	3	Carbamidomethylation; Acetylation (N-term); Deamidation (NQ)	74636	Putative transketolase OS=Trichosporon oleaginosus GN=CC85DRAFT_307747 PE=4 SV=1
A0A0J0XPF8	240.35	77	35	67	77	45	48	17	1749.9	24284	28072	13475	11501	0	9	9	4	23	42	14	18	2	Acetylation (N-term); Oxidation (M); Deamidation (NQ)	12405	Putative 60S ribosomal protein l30-1 OS=Trichosporon oleaginosus GN=CC85DRAFT_327697 PE=4 SV=1
A0A0J0XVD5	237.22	35	0	30	23	4	15	19	0	18459	2023.3	0	0	514.74	11	11	0	36	13	1	7	14	Carbamidomethylation; Acetylation (N-term); Oxidation (M); Deamidation (NQ)	33547	Putative ADP ATP carrier protein 2 mitochondrial OS=Trichosporon oleaginosus GN=CC85DRAFT_270049 PE=3 SV=1
A0A0J1AWC2	235.74	41	8	27	17	22	19	6	11372	6839	3644.3	2891.8	1901.3	0	10	10	2	14	7	6	11	1	Acetylation (N-term); Oxidation (M); Deamidation (NQ)	27502	Uncharacterized protein OS=Trichosporon oleaginosus GN=CC85DRAFT_330600 PE=4 SV=1
A0A0J0XT72	234.6	58	13	41	47	44	49	13	16442	14982	19453	15101	8051.6	1473.9	13	13	5	27	29	15	19	2	Carbamidomethylation; Acetylation (N-term); Oxidation (M); Deamidation (NQ)	20833	Glutathione peroxidase OS=Trichosporon oleaginosus GN=CC85DRAFT_271484 PE=3 SV=1
A0A0J0XVP9	232.83	66	26	60	45	42	43	36	3370.5	80499	57761	17006	19001	5955.8	13	13	10	45	43	20	24	9	Acetylation (N-term); Deamidation (NQ)	15471	Histone H2B OS=Trichosporon oleaginosus GN=CC85DRAFT_295131 PE=3 SV=1
A0A0J1B0T3	226.72	64	26	58	42	44	44	37	3370.5	78809	57761	17006	19001	5955.8	12	12	10	42	41	20	24	9	Acetylation (N-term); Deamidation (NQ)	14880	Histone H2B OS=Trichosporon oleaginosus GN=CC85DRAFT_276385 PE=3 SV=1
A0A0J0XHU6	232.54	18	6	14	16	14	14	8	12076	19187	18784	42824	21679	8017.7	5	5	6	15	18	19	17	7	Carbamidomethylation; Acetylation (N-term); Oxidation (M); Deamidation (NQ)	38307	PLC-like phosphodiesterase OS=Trichosporon oleaginosus GN=CC85DRAFT_248948 PE=4 SV=1
A0A0J0XWF8	232.37	19	0	0	15	11	8	0	0	0	1850	24544	3012	0	14	14	0	0	16	12	8	0	Acetylation (N-term); Oxidation (M); Deamidation (NQ)	102011	Uncharacterized protein OS=Trichosporon oleaginosus GN=CC85DRAFT_306614 PE=4 SV=1
A0A0J0XFP0	230.89	21	3	15	7	5	3	8	755.83	4899.5	3116.5	8505.7	1339	1160.9	21	21	3	16	7	5	3	8	Carbamidomethylation; Acetylation (N-term); Oxidation (M); Deamidation (NQ)	115471	Elongation factor 3 OS=Trichosporon oleaginosus GN=CC85DRAFT_288072 PE=4 SV=1
A0A0J0XP13	230.66	70	4	51	42	37	39	15	0	26082	7446	7597	1141.4	2700.1	12	12	1	36	20	19	12	4	Acetylation (N-term); Oxidation (M); Deamidation (NQ)	18135	Putative ribosomal protein S18 OS=Trichosporon oleaginosus GN=CC85DRAFT_301994 PE=3 SV=1
A0A0J0XXI2	230.3	28	6	15	4	2	0	3	0	2863.5	0	0	0	1308.1	7	7	1	4	1	1	0	2	Acetylation (N-term); Deamidation (NQ)	35102	Electron transfer flavo protein alpha subunit OS=Trichosporon oleaginosus GN=CC85DRAFT_282378 PE=4 SV=1
A0A0J0XJI2	230.25	14	2	14	13	10	13	8	0	11310	7966.2	10823	7492.8	0	9	9	1	33	16	12	17	5	Oxidation (M)	60920	Putative endoglucanase E-4 OS=Trichosporon oleaginosus GN=CC85DRAFT_286693 PE=3 SV=1
A0A0J0XYE0	229.84	34	0	28	3	5	11	12	0	11446	0	0	0	0	9	9	0	29	2	1	2	3	Acetylation (N-term)	29691	Uncharacterized protein OS=Trichosporon oleaginosus GN=CC85DRAFT_282196 PE=4 SV=1
A0A0J0XFN5	229.53	30	0	30	10	5	0	19	0	35766	0	0	0	0	4	4	0	38	3	1	0	3	Carbamidomethylation; Acetylation (N-term); Deamidation (NQ)	19288	Ricin B-like lectin OS=Trichosporon oleaginosus GN=CC85DRAFT_304681 PE=4 SV=1
A0A0J0XRF8	229.42	12	4	9	12	11	12	9	0	19786	33104	17058	22533	10303	8	8	3	21	30	36	28	13	Carbamidomethylation; Acetylation (N-term); Oxidation (M); Deamidation (NQ)	57706	General substrate transporter OS=Trichosporon oleaginosus GN=CC85DRAFT_243841 PE=3 SV=1
A0A0J0XQA4	228.89	21	8	17	15	16	15	6	0	5659.6	4501.4	2680.3	4426.1	0	11	11	7	23	28	9	22	3	Carbamidomethylation; Acetylation (N-term); Oxidation (M); Deamidation (NQ)	52277	Uncharacterized protein OS=Trichosporon oleaginosus GN=CC85DRAFT_284654 PE=3 SV=1
A0A0J0XTP2	228.79	21	5	18	11	1	4	0	0	7910.9	0	0	0	0	15	15	2	41	14	2	3	0	Acetylation (N-term); Oxidation (M)	57371	Pyruvate kinase OS=Trichosporon oleaginosus GN=CC85DRAFT_283673 PE=3 SV=1
A0A0J0XH20	228.71	96	75	59	63	96	59	13	993.21	1628.2	4419	774.52	3201.7	0	9	9	17	19	28	14	23	1	Acetylation (N-term)	10995	Ribosomal protein 60S OS=Trichosporon oleaginosus GN=CC85DRAFT_287643 PE=3 SV=1
A0A0J1B729	228.43	11	1	7	6	2	3	0	0	17007	1459.6	3244.3	2978	0	12	12	1	19	9	3	5	0	Acetylation (N-term); Oxidation (M); Deamidation (NQ)	131093	Uncharacterized protein OS=Trichosporon oleaginosus GN=CC85DRAFT_284451 PE=4 SV=1
A0A0J0XT28	227.2	15	10	9	12	8	11	7	1543.6	112800	56561	70148	62682	10583	10	10	14	36	24	21	28	14	Oxidation (M); Deamidation (NQ)	61391	Glycoside hydrolase OS=Trichosporon oleaginosus GN=CC85DRAFT_326654 PE=4 SV=1
A0A0J0XWV5	226.33	46	8	46	40	40	40	15	0	21215	11526	9292	3917.7	0	8	8	1	29	25	14	16	4	Acetylation (N-term); Oxidation (M); Deamidation (NQ)	16952	Ribosomal protein S13 OS=Trichosporon oleaginosus GN=CC85DRAFT_269444 PE=3 SV=1
A0A0J0XPN4	226.25	22	13	15	13	11	15	5	2585.2	7258.8	5064.8	6769.2	8998.6	0	10	10	13	19	17	13	25	2	Carbamidomethylation; Oxidation (M); Deamidation (NQ)	46491	Uncharacterized protein OS=Trichosporon oleaginosus GN=CC85DRAFT_284819 PE=4 SV=1
A0A0J0XU34	225.65	21	0	12	13	16	10	0	0	2070.7	0	3703.7	415.23	0	11	11	0	11	11	18	4	0	Carbamidomethylation; Oxidation (M); Deamidation (NQ)	61663	Uncharacterized protein OS=Trichosporon oleaginosus GN=CC85DRAFT_242261 PE=4 SV=1
A0A0J0XNU8	225.56	25	0	21	9	6	7	7	0	6651	411.05	610.81	653.84	0	12	12	0	26	5	3	4	3	Carbamidomethylation; Acetylation (N-term); Oxidation (M)	54036	6-phosphogluconate dehydrogenase decarboxylating OS=Trichosporon oleaginosus GN=CC85DRAFT_307888 PE=3 SV=1
A0A0J0XX21	225.09	31	10	24	6	6	10	4	0	1395.2	3133.4	777.79	0	0	9	9	3	8	2	2	5	1	Carbamidomethylation; Acetylation (N-term); Deamidation (NQ)	33826	60S ribosomal protein L5 OS=Trichosporon oleaginosus GN=CC85DRAFT_282243 PE=3 SV=1
A0A0J0XI73	225.05	48	37	37	43	38	48	44	424.63	1891.7	9449.9	1208.5	2838.1	1487.2	7	7	9	14	22	7	22	13	Acetylation (N-term); Oxidation (M); Deamidation (NQ)	16442	Uncharacterized protein OS=Trichosporon oleaginosus GN=CC85DRAFT_287048 PE=4 SV=1
A0A0J0XI19	224.9	15	4	7	9	7	8	1	3926.6	10245	11129	326.25	8089.3	12057	12	12	3	5	12	5	7	1	Carbamidomethylation; Acetylation (N-term); Oxidation (M); Deamidation (NQ)	107671	Uncharacterized protein OS=Trichosporon oleaginosus GN=CC85DRAFT_287115 PE=4 SV=1
A0A0J0XTX3	224.61	51	18	48	29	29	33	17	1269.1	13808	5827.4	5247.9	840.37	0	11	11	8	30	22	11	15	7	Carbamidomethylation; Acetylation (N-term); Oxidation (M); Deamidation (NQ)	20104	60s ribosomal protein l17 OS=Trichosporon oleaginosus GN=CC85DRAFT_283472 PE=3 SV=1
A0A0J0XVF2	223.8	59	31	49	47	42	43	31	9234	62607	90674	45082	21968	0	10	10	11	21	22	18	15	8	Acetylation (N-term); Oxidation (M); Deamidation (NQ)	14642	Ribosomal protein L32e OS=Trichosporon oleaginosus GN=CC85DRAFT_325954 PE=4 SV=1
A0A0J0XW62	223.7	49	17	35	24	21	19	4	1569.4	2080.5	638.26	1174.6	0	0	14	14	4	19	13	9	6	1	Acetylation (N-term); Oxidation (M); Deamidation (NQ)	28291	Adenylate kinase OS=Trichosporon oleaginosus GN=ADK1 PE=3 SV=1
A0A0J0XN30	223.58	54	14	20	51	7	30	8	0	2887.5	6220.1	2740.9	4726.8	0	10	10	3	11	19	3	8	1	Acetylation (N-term); Oxidation (M); Deamidation (NQ)	18289	Nascent polypeptide-associated complex subunit beta OS=Trichosporon oleaginosus GN=CC85DRAFT_274393 PE=3 SV=1
A0A0J0XQD2	223.37	12	7	7	8	12	10	4	22064	60587	64681	148110	141600	4696.5	12	12	35	38	61	80	103	10	Carbamidomethylation; Acetylation (N-term); Oxidation (M); Deamidation (NQ)	71706	Ferro-O2-oxidoreductase OS=Trichosporon oleaginosus GN=CC85DRAFT_284662 PE=3 SV=1
A0A0J1B265	223.06	76	9	51	31	47	37	9	0	10438	2762.1	3661	3150.5	0	11	11	2	16	11	9	11	2	Carbamidomethylation; Acetylation (N-term); Oxidation (M); Deamidation (NQ)	15326	Ribosomal protein S9 OS=Trichosporon oleaginosus GN=CC85DRAFT_286245 PE=3 SV=1
A0A0J0XCX8	222.54	48	11	39	37	21	28	9	0	7184.4	6338.8	2542.2	2273.1	2410.4	7	7	1	21	16	8	8	1	Acetylation (N-term); Deamidation (NQ)	14877	Uncharacterized protein OS=Trichosporon oleaginosus GN=CC85DRAFT_331220 PE=4 SV=1
A0A0J1BAA6	222.39	45	22	34	8	8	0	22	23426	4292.4	0	41924	0	0	14	14	4	12	4	6	0	7	Acetylation (N-term); Deamidation (NQ)	28445	Putative 60s ribosomal protein l7 OS=Trichosporon oleaginosus GN=CC85DRAFT_283157 PE=3 SV=1
A0A0J0XPF3	222.16	19	2	5	10	9	5	5	3049.9	4475.5	423.1	16331	1069.1	3597	18	18	6	7	14	13	10	9	Acetylation (N-term); Oxidation (M); Deamidation (NQ)	121192	Protein kinase C OS=Trichosporon oleaginosus GN=CC85DRAFT_73077 PE=3 SV=1
A0A0J0XBA1	221.54	36	11	32	24	16	25	6	476.02	17082	29090	6182	4765	0	9	9	2	21	14	5	14	3	Carbamidomethylation; Deamidation (NQ)	21777	Uncharacterized protein OS=Trichosporon oleaginosus GN=CC85DRAFT_289623 PE=4 SV=1
A0A0J0XNJ9	221.21	19	3	19	19	12	19	0	0	7234.5	1820.9	2384.3	1357.4	0	4	4	1	16	12	6	8	0	Acetylation (N-term); Deamidation (NQ)	26931	DUF500-domain-containing protein OS=Trichosporon oleaginosus GN=CC85DRAFT_245609 PE=4 SV=1
A0A0J0XZI1	68.61	8	1	3	5	2	1	0	0	2495.2	0	348.25	0	0	4	4	1	5	2	1	2	0	Acetylation (N-term); Deamidation (NQ)	69680	DUF500-domain-containing protein OS=Trichosporon oleaginosus GN=CC85DRAFT_267618 PE=4 SV=1
A0A0J1BCP9	220.35	45	24	35	44	44	35	24	988.18	57182	18209	31894	9392.8	2215.2	6	6	4	23	66	17	10	6	Deamidation (NQ)	10479	Histone H4 (Fragment) OS=Trichosporon oleaginosus GN=CC85DRAFT_223303 PE=3 SV=1
A0A0J0XL38	213.6	33	21	32	32	32	32	21	988.18	57182	18209	31894	9392.8	2215.2	5	5	4	23	63	16	10	6	Deamidation (NQ)	11427	Histone H4 OS=Trichosporon oleaginosus GN=CC85DRAFT_286180 PE=3 SV=1
A0A0J0XUK4	220.16	24	13	17	20	17	21	17	0	16325	17263	9967.1	2878.3	1131.5	5	5	3	23	21	13	9	7	Acetylation (N-term); Oxidation (M)	28856	Pali-domain-containing protein OS=Trichosporon oleaginosus GN=CC85DRAFT_283079 PE=4 SV=1
A0A0J0XKP0	220.03	15	0	0	0	7	15	0	0	0	0	1634.5	5228	0	5	5	0	0	0	2	13	0	Acetylation (N-term)	50645	Major facilitator superfamily transporter OS=Trichosporon oleaginosus GN=CC85DRAFT_107908 PE=4 SV=1
A0A0J0XXK2	219.95	28	8	25	11	12	8	0	0	4488.1	1552.8	1222.5	963.17	0	8	8	4	17	8	6	3	0	Acetylation (N-term); Deamidation (NQ)	34343	Proliferating cell nuclear antigen OS=Trichosporon oleaginosus GN=CC85DRAFT_289978 PE=3 SV=1
A0A0J1AVQ2	219.05	18	1	5	6	4	7	1	0	2995.2	5250.2	3321.9	188.13	0	23	23	3	8	12	7	11	1	Carbamidomethylation; Acetylation (N-term); Oxidation (M); Deamidation (NQ)	152304	Uncharacterized protein OS=Trichosporon oleaginosus GN=CC85DRAFT_251307 PE=4 SV=1
A0A0J0XL71	218.43	12	12	11	12	12	12	11	286350	210480	251800	225340	306380	145400	5	5	94	64	89	77	112	56	Carbamidomethylation; Acetylation (N-term); Deamidation (NQ)	35765	Uncharacterized protein OS=Trichosporon oleaginosus GN=CC85DRAFT_261304 PE=4 SV=1
A0A0J1B8S2	218.35	41	3	30	5	3	8	17	0	2952.4	0	1860.2	0	0	9	9	1	5	1	1	2	4	Carbamidomethylation	27883	Ribosomal protein S3 OS=Trichosporon oleaginosus GN=CC85DRAFT_326624 PE=3 SV=1
A0A0J0XM53	218.31	18	7	18	14	11	6	3	0	26883	6301.2	7529.6	4182.4	0	9	9	7	29	15	13	9	3	Carbamidomethylation; Acetylation (N-term); Deamidation (NQ)	57877	1 3-beta-glucanosyltransferase OS=Trichosporon oleaginosus GN=CC85DRAFT_285785 PE=3 SV=1
A0A0J0XPG1	218.24	58	3	39	46	20	31	6	0	2922.4	3574.5	723.14	556.35	0	12	12	1	18	20	4	8	3	Carbamidomethylation; Acetylation (N-term); Oxidation (M); Deamidation (NQ)	25525	Uncharacterized protein OS=Trichosporon oleaginosus GN=CC85DRAFT_285110 PE=4 SV=1
A0A0J0XGV9	216.24	64	44	47	47	47	47	34	444.73	30203	25792	6201.5	12040	0	8	8	5	32	26	16	12	4	Carbamidomethylation; Acetylation (N-term); Deamidation (NQ)	11732	60S ribosomal protein L33-A-like protein OS=Trichosporon oleaginosus GN=CC85DRAFT_287618 PE=4 SV=1
A0A0J0XV38	215.27	18	2	6	11	5	6	5	554.85	0	1221.7	0	0	1677.6	13	13	3	7	15	4	8	9	Acetylation (N-term); Oxidation (M); Deamidation (NQ)	98973	OPT-domain-containing protein OS=Trichosporon oleaginosus GN=CC85DRAFT_256449 PE=4 SV=1
A0A0J0XMZ9	214.8	68	41	35	54	28	41	14	811.37	21442	40742	7436.9	9117.6	0	10	10	13	14	29	12	11	3	Acetylation (N-term); Oxidation (M); Deamidation (NQ)	14466	Uncharacterized protein OS=Trichosporon oleaginosus GN=CC85DRAFT_328214 PE=4 SV=1
A0A0J0XQ23	214.46	13	13	7	11	13	11	11	20812	8678.1	18052	36487	21298	9411.7	4	4	17	7	13	21	13	9	Carbamidomethylation; Oxidation (M)	37423	PR-1-like protein OS=Trichosporon oleaginosus GN=CC85DRAFT_284778 PE=4 SV=1
A0A0J1B7A2	214.29	9	0	2	7	7	9	2	0	0	3155.1	4082.9	8852	0	6	6	0	1	9	12	17	1		54912	MFS general substrate transporter OS=Trichosporon oleaginosus GN=CC85DRAFT_258248 PE=4 SV=1
A0A0J0XPM3	214.28	17	6	5	8	6	5	1	3960.2	1476.9	1479	356.73	1129.9	3376.9	23	22	10	8	14	9	6	2	Carbamidomethylation; Acetylation (N-term); Oxidation (M); Deamidation (NQ)	165629	Phospholipid-transporting ATPase OS=Trichosporon oleaginosus GN=CC85DRAFT_317605 PE=3 SV=1
A0A0J0XQI6	213.95	25	0	23	12	17	17	3	0	3366.7	0	1946.2	685.5	0	5	5	0	11	7	3	3	1	Acetylation (N-term); Deamidation (NQ)	27642	Uncharacterized protein OS=Trichosporon oleaginosus GN=CC85DRAFT_284692 PE=4 SV=1
A0A0J0XV04	212.95	24	24	24	20	24	24	24	87136	117810	135640	178880	95673	36121	6	6	47	53	47	59	60	35	Carbamidomethylation; Acetylation (N-term); Oxidation (M); Deamidation (NQ)	20644	Uncharacterized protein OS=Trichosporon oleaginosus GN=CC85DRAFT_283203 PE=4 SV=1
A0A0J0XSX9	212.09	19	5	16	3	0	2	0	334.05	1823.9	0	0	0	0	7	7	2	9	1	0	1	0	Carbamidomethylation	37728	Isocitrate dehydrogenase [NAD] subunit mitochondrial OS=Trichosporon oleaginosus GN=CC85DRAFT_283698 PE=3 SV=1
A0A0J0XZR1	211.84	24	0	24	17	19	13	4	0	14026	1514.9	2693.4	1097.6	0	7	7	0	23	5	8	4	1	Carbamidomethylation; Oxidation (M); Deamidation (NQ)	37875	Thioredoxin reductase OS=Trichosporon oleaginosus GN=CC85DRAFT_324814 PE=3 SV=1
A0A0J0XM77	211.05	59	28	29	45	45	28	22	28041	20509	17207	24198	7712.3	5066.3	9	9	9	13	14	13	10	5	Acetylation (N-term); Deamidation (NQ)	15565	Uncharacterized protein OS=Trichosporon oleaginosus GN=CC85DRAFT_285806 PE=4 SV=1
A0A0J0XXE2	210.14	30	14	14	10	14	8	13	518.76	0	447.89	655.51	0	790.6	10	10	5	8	3	4	3	4	Acetylation (N-term); Deamidation (NQ)	40312	Isocitrate dehydrogenase [NAD] subunit mitochondrial OS=Trichosporon oleaginosus GN=CC85DRAFT_282327 PE=3 SV=1
A0A0J0XEJ2	209.99	34	18	27	32	27	27	27	276.58	38340	11561	15633	7003.3	0	6	6	3	23	17	15	10	5	Deamidation (NQ)	15456	Glia maturation factor beta OS=Trichosporon oleaginosus GN=CC85DRAFT_288463 PE=4 SV=1
A0A0J0XNQ6	209.72	14	4	10	12	6	7	4	0	0	1852.1	390.73	738.07	0	8	8	3	9	10	4	7	2	Carbamidomethylation; Acetylation (N-term); Oxidation (M); Deamidation (NQ)	68697	Uncharacterized protein OS=Trichosporon oleaginosus GN=CC85DRAFT_327992 PE=4 SV=1
A0A0J0XTS5	209.69	48	21	41	48	41	32	30	691.51	48556	70989	24221	10772	1312.5	6	6	5	29	36	17	13	5	Acetylation (N-term); Oxidation (M); Deamidation (NQ)	11578	Ribosomal protein S25 OS=Trichosporon oleaginosus GN=CC85DRAFT_242197 PE=4 SV=1
A0A0J0XBS3	208.81	26	3	18	5	3	3	14	907.71	4801.9	0	0	2365.5	3505.7	17	17	2	14	4	3	4	13	Carbamidomethylation; Acetylation (N-term); Deamidation (NQ)	79313	Heat-shock protein 90 OS=Trichosporon oleaginosus GN=CC85DRAFT_331534 PE=3 SV=1
A0A0J0XLQ1	207.93	17	1	9	5	3	5	1	0	3402.4	0	0	0	0	13	13	1	16	7	2	3	1	Carbamidomethylation; Acetylation (N-term); Oxidation (M); Deamidation (NQ)	96608	Glycoside hydrolase OS=Trichosporon oleaginosus GN=CC85DRAFT_275126 PE=4 SV=1
A0A0J1BB75	207.87	61	18	33	45	38	25	26	0	0	6379.6	703.93	0	0	13	13	3	8	20	8	5	6	Acetylation (N-term); Oxidation (M); Deamidation (NQ)	16206	DUF1754-domain-containing protein OS=Trichosporon oleaginosus GN=CC85DRAFT_299709 PE=4 SV=1
A0A0J0XJ21	207.63	64	16	38	56	15	24	16	7704.4	29402	67540	23208	11436	0	8	8	11	29	50	18	21	7	Acetylation (N-term); Deamidation (NQ)	10994	Ribosomal protein L38e OS=Trichosporon oleaginosus GN=CC85DRAFT_286870 PE=3 SV=1
A0A0J1BAC3	207.17	21	0	21	6	0	0	10	0	8203.1	0	0	0	0	10	10	0	15	2	0	0	4	Acetylation (N-term); Oxidation (M)	44743	DEAD-domain-containing protein OS=Trichosporon oleaginosus GN=CC85DRAFT_283178 PE=4 SV=1
A0A0J0XL64	79.51	7	0	3	0	4	0	3	0	2369.1	0	0	0	0	2	2	0	2	0	1	0	1		44710	DEAD-domain-containing protein OS=Trichosporon oleaginosus GN=CC85DRAFT_103441 PE=4 SV=1
A0A0J1B5Q6	206.75	35	0	23	24	12	12	0	0	2827	3606.4	1028.8	1162.1	0	6	6	0	10	9	2	6	0	Carbamidomethylation; Acetylation (N-term); Deamidation (NQ)	24404	Putative ras small monomeric GTPase OS=Trichosporon oleaginosus GN=CC85DRAFT_285000 PE=4 SV=1
A0A0J0XLA4	206.66	26	0	19	5	9	2	4	0	7140.7	710.3	3696.6	0	0	13	13	0	12	5	6	1	3	Carbamidomethylation; Acetylation (N-term); Oxidation (M); Deamidation (NQ)	55895	Putative UTP-glucose-1-phosphate uridylyltransferase OS=Trichosporon oleaginosus GN=CC85DRAFT_286123 PE=4 SV=1
A0A0J1B1N8	206.54	18	4	4	11	11	14	7	0	0	2371.9	1754.7	5182.6	0	7	7	1	3	11	8	18	2	Acetylation (N-term); Oxidation (M); Deamidation (NQ)	35066	MFS general substrate transporter OS=Trichosporon oleaginosus GN=CC85DRAFT_286313 PE=4 SV=1
A0A0J0XVG5	205.55	15	11	15	15	15	15	15	15232	45764	32603	30973	17481	7722.3	3	3	13	25	19	27	16	9	Carbamidomethylation; Acetylation (N-term); Oxidation (M); Deamidation (NQ)	22273	Uncharacterized protein OS=Trichosporon oleaginosus GN=CC85DRAFT_325967 PE=4 SV=1
A0A0J1AV63	204.56	10	2	6	6	10	3	3	0	19507	12261	13608	13001	974.17	4	4	2	10	12	9	8	4	Oxidation (M); Deamidation (NQ)	69283	Glycoside hydrolase OS=Trichosporon oleaginosus GN=CC85DRAFT_288803 PE=4 SV=1
A0A0J1BBI8	204.42	29	0	8	13	18	20	3	0	834.87	2558.8	1541.4	1331.5	0	8	8	0	3	14	3	5	1	Acetylation (N-term)	31916	Uncharacterized protein OS=Trichosporon oleaginosus GN=CC85DRAFT_282851 PE=4 SV=1
A0A0J0XDF5	204.19	12	0	4	4	6	9	1	0	0	0	5718.1	6707.3	0	6	6	0	2	6	16	23	1	Acetylation (N-term); Oxidation (M)	65520	Uncharacterized protein OS=Trichosporon oleaginosus GN=CC85DRAFT_288896 PE=4 SV=1
A0A0J0XWH3	204.17	26	4	12	15	6	4	4	885.62	397.26	394.28	0	0	468.92	11	11	3	7	13	2	2	3	Acetylation (N-term); Deamidation (NQ)	58022	Kinase-like protein OS=Trichosporon oleaginosus GN=CC85DRAFT_295027 PE=3 SV=1
A0A0J1BBW0	203.67	20	0	20	7	0	6	12	0	12614	0	0	0	0	8	8	0	24	5	0	2	7	Carbamidomethylation; Acetylation (N-term); Oxidation (M); Deamidation (NQ)	46135	Glycoside hydrolase OS=Trichosporon oleaginosus GN=CC85DRAFT_240542 PE=3 SV=1
A0A0J0XJK4	203.23	33	8	16	21	11	20	5	0	3737.1	28484	695.09	3212.5	0	10	10	2	16	32	3	12	1	Acetylation (N-term); Deamidation (NQ)	28657	Cytochrome b-c1 complex subunit Rieske mitochondrial OS=Trichosporon oleaginosus GN=CC85DRAFT_308601 PE=4 SV=1
A0A0J0XGM9	202.75	14	0	0	14	2	0	0	0	0	1386.9	829.13	0	0	8	8	0	0	15	1	0	0	Acetylation (N-term); Oxidation (M); Deamidation (NQ)	60171	General substrate transporter OS=Trichosporon oleaginosus GN=CC85DRAFT_278171 PE=3 SV=1
A0A0J0XLH9	202.63	48	31	35	30	30	29	24	8249.1	57307	44565	45156	25490	0	10	10	12	23	27	13	16	6	Acetylation (N-term); Deamidation (NQ)	13129	Putative ribosomal protein S20 OS=Trichosporon oleaginosus GN=CC85DRAFT_275265 PE=3 SV=1
A0A0J0XPW4	202.44	15	14	10	10	10	15	10	14300	5804.7	12687	30455	14571	5864.8	3	3	28	17	29	40	31	19	Carbamidomethylation; Deamidation (NQ)	23914	Uncharacterized protein OS=Trichosporon oleaginosus GN=CC85DRAFT_284911 PE=4 SV=1
A0A0J0XN58	202.41	39	9	28	39	28	28	0	0	4970.4	8624.3	1246.5	1201.3	0	8	8	2	16	19	9	9	0	Acetylation (N-term); Oxidation (M); Deamidation (NQ)	19886	Uncharacterized protein OS=Trichosporon oleaginosus GN=CC85DRAFT_302241 PE=4 SV=1
A0A0J0XP09	202.09	13	3	5	5	8	4	2	0	2573.9	768.2	1630.9	876.36	2117.8	17	17	3	16	14	12	10	3	Carbamidomethylation; Acetylation (N-term); Oxidation (M); Deamidation (NQ)	151977	Uncharacterized protein OS=Trichosporon oleaginosus GN=CC85DRAFT_76158 PE=4 SV=1
A0A0J0XII4	201.28	26	0	26	16	22	21	0	0	5747.5	463.41	1546.5	0	0	6	6	0	19	7	5	6	0	Deamidation (NQ)	28653	Uncharacterized protein OS=Trichosporon oleaginosus GN=CC85DRAFT_329532 PE=4 SV=1
A0A0J0XP91	201.12	43	25	14	31	37	30	14	6950.9	3151.1	14540	10901	6362.3	2217.1	6	6	9	6	17	13	10	8	Carbamidomethylation; Oxidation (M); Deamidation (NQ)	14197	Uncharacterized protein OS=Trichosporon oleaginosus GN=CC85DRAFT_245133 PE=4 SV=1
A0A0J0XWV0	200.73	19	1	14	7	5	1	7	436.98	4592	0	1436.5	0	513.27	16	16	1	26	6	4	1	12	Oxidation (M); Deamidation (NQ)	92044	Translation elongation factor 2 OS=Trichosporon oleaginosus GN=CC85DRAFT_240739 PE=4 SV=1
A0A0J0XDB7	68.21	3	1	2	0	1	0	1	0	1246.5	0	0	0	0	3	3	1	3	0	1	0	1	Acetylation (N-term); Deamidation (NQ)	110799	P-loop containing nucleoside triphosphate hydrolase protein OS=Trichosporon oleaginosus GN=CC85DRAFT_288950 PE=4 SV=1
A0A0J0XHI5	200.6	20	3	6	8	5	12	3	2227.4	0	1601.5	2247.7	0	0	14	14	5	5	10	5	7	2	Acetylation (N-term); Oxidation (M); Deamidation (NQ)	75402	Acetyl-CoA synthetase-like protein OS=Trichosporon oleaginosus GN=CC85DRAFT_329756 PE=4 SV=1
A0A0J0XLA0	200.58	24	11	21	21	19	18	15	0	3969.5	11380	1839.5	3416.2	0	5	5	4	19	24	8	13	5	Deamidation (NQ)	30970	Putative endoplasmic reticulum protein OS=Trichosporon oleaginosus GN=CC85DRAFT_286117 PE=4 SV=1
A0A0J1B5V5	200.48	34	22	27	22	29	22	15	0	15721	12193	15044	6756	0	8	8	5	23	24	27	19	4	Acetylation (N-term); Oxidation (M); Deamidation (NQ)	16316	Ribosomal protein S17e OS=Trichosporon oleaginosus GN=CC85DRAFT_284850 PE=3 SV=1
A0A0J0XPV5	200.43	34	0	20	12	5	4	16	0	4185.8	0	0	0	0	8	8	0	9	5	1	1	5	Acetylation (N-term); Deamidation (NQ)	29255	40S ribosomal protein S1 OS=Trichosporon oleaginosus GN=RPS1 PE=3 SV=1
A0A0J0XWB3	200.23	19	3	4	7	7	4	5	0	923.42	2824.4	1146.7	418.03	0	24	24	5	7	15	9	4	7	Carbamidomethylation; Acetylation (N-term); Oxidation (M); Deamidation (NQ)	169936	DIS3-like exonuclease 2 OS=Trichosporon oleaginosus GN=CC85DRAFT_299833 PE=3 SV=1
A0A0J0XU63	200.02	11	2	6	9	10	6	5	1443.5	0	2539.6	7712.3	2161.5	0	6	6	4	4	13	7	9	2	Oxidation (M); Deamidation (NQ)	63464	Amine oxidase OS=Trichosporon oleaginosus GN=CC85DRAFT_283541 PE=4 SV=1
A0A0J0XRC0	199.63	23	8	4	10	10	5	1	0	0	1393.3	598.2	443.21	0	14	14	6	3	15	6	4	1	Acetylation (N-term); Deamidation (NQ)	77474	Uncharacterized protein OS=Trichosporon oleaginosus GN=CC85DRAFT_327181 PE=4 SV=1
A0A0J0XSL5	199.37	35	23	35	35	35	35	14	0	16677	18913	6208.7	5994.2	667.35	6	6	8	24	20	13	15	2		13996	Uncharacterized protein OS=Trichosporon oleaginosus GN=CC85DRAFT_283858 PE=4 SV=1
A0A0J0XQR9	198.89	15	3	11	11	0	2	0	0	483.1	1073.1	0	0	0	7	7	1	11	10	0	1	0	Acetylation (N-term); Deamidation (NQ)	67997	Translation initiation factor eIF-2A OS=Trichosporon oleaginosus GN=CC85DRAFT_284570 PE=4 SV=1
A0A0J0XCT3	197.7	53	13	42	34	26	29	0	686.08	12411	21727	1553.4	4585.1	0	12	12	3	22	31	9	13	0	Acetylation (N-term); Deamidation (NQ)	16676	SUI1-domain-containing protein (Fragment) OS=Trichosporon oleaginosus GN=CC85DRAFT_289069 PE=4 SV=1
A0A0J0XWC4	196.47	27	0	22	11	6	3	3	0	4818.3	1056.3	274.77	1280.7	0	12	12	0	15	5	2	2	1	Acetylation (N-term); Oxidation (M); Deamidation (NQ)	42112	PLP-dependent transferase OS=Trichosporon oleaginosus GN=CC85DRAFT_282443 PE=4 SV=1
A0A0J0XXZ3	195.73	12	0	5	5	9	8	0	0	0	0	995.31	5509.2	0	7	7	0	4	5	7	12	0	Carbamidomethylation; Oxidation (M); Deamidation (NQ)	73058	Lysophospholipase OS=Trichosporon oleaginosus GN=CC85DRAFT_268467 PE=3 SV=1
A0A0J0XXY9	195.28	17	17	17	17	17	17	17	8004.7	27920	9750.1	14506	5271.7	2659.4	2	2	7	15	11	12	8	7	Carbamidomethylation; Deamidation (NQ)	19711	Uncharacterized protein OS=Trichosporon oleaginosus GN=CC85DRAFT_268466 PE=4 SV=1
A0A0J1ASX3	195	20	8	10	14	12	13	7	4398.5	4863.8	10528	0	4290.8	0	7	7	3	9	12	5	11	4	Acetylation (N-term); Deamidation (NQ)	39160	t-SNARE OS=Trichosporon oleaginosus GN=CC85DRAFT_314435 PE=4 SV=1
A0A0J0XSX0	194.59	20	4	11	13	9	9	0	0	3035.2	1183	0	949.01	0	12	12	2	15	17	5	7	0	Carbamidomethylation; Acetylation (N-term); Oxidation (M); Deamidation (NQ)	75177	Uncharacterized protein OS=Trichosporon oleaginosus GN=CC85DRAFT_243044 PE=4 SV=1
A0A0J0XF94	194.07	14	0	13	11	5	9	6	0	5246.6	3226.5	0	2581.5	568.7	7	7	0	10	10	2	5	2	Acetylation (N-term); Oxidation (M); Deamidation (NQ)	39947	Uncharacterized protein OS=Trichosporon oleaginosus GN=CC85DRAFT_304787 PE=4 SV=1
A0A0J0XF24	194.01	27	3	20	0	3	0	0	0	5830.1	0	2481.6	0	0	10	10	1	13	0	1	0	0	Acetylation (N-term); Oxidation (M); Deamidation (NQ)	49558	Acetyltransferase component of pyruvate dehydrogenase complex OS=Trichosporon oleaginosus GN=CC85DRAFT_288312 PE=3 SV=1
A0A0J0XG12	193.29	25	0	21	4	4	0	8	0	1438.4	0	2417.8	0	0	8	8	0	8	1	1	0	3	Carbamidomethylation; Acetylation (N-term); Oxidation (M)	39373	Glutamine synthetase OS=Trichosporon oleaginosus GN=CC85DRAFT_293459 PE=3 SV=1
A0A0J0XJE0	193.2	28	5	16	9	7	7	10	486.96	4287.4	577.32	4541.7	438.62	0	14	14	3	15	9	4	3	4	Carbamidomethylation; Acetylation (N-term); Deamidation (NQ)	47855	Phosphoglycerate kinase OS=Trichosporon oleaginosus GN=CC85DRAFT_286731 PE=3 SV=1
A0A0J0XRB3	193.16	31	3	20	23	15	12	0	0	7798.3	4538.8	2681.4	0	0	7	7	3	14	13	7	6	0	Oxidation (M)	27841	Uncharacterized protein OS=Trichosporon oleaginosus GN=CC85DRAFT_284341 PE=4 SV=1
A0A0J0XTD4	192.85	26	0	26	5	7	0	14	0	2762	547.03	0	0	0	7	7	0	12	3	2	0	5	Oxidation (M); Deamidation (NQ)	29597	40S ribosomal protein S4 OS=Trichosporon oleaginosus GN=CC85DRAFT_271098 PE=3 SV=1
A0A0J0XGR9	192.82	52	0	35	20	18	18	35	0	11594	44060	4388.5	2245.1	448.25	6	6	0	9	19	5	4	2	Acetylation (N-term); Deamidation (NQ)	7220	Ribosomal protein S30 OS=Trichosporon oleaginosus GN=CC85DRAFT_264083 PE=4 SV=1
A0A0J0XKH7	192.81	17	3	17	17	10	9	7	0	5016.8	9710.2	1808.8	602.18	0	5	5	1	10	15	7	4	2	Carbamidomethylation; Oxidation (M); Deamidation (NQ)	30662	Uncharacterized protein (Fragment) OS=Trichosporon oleaginosus GN=CC85DRAFT_230905 PE=4 SV=1
A0A0J0XXR2	192.59	26	17	23	23	26	23	0	0	10390	22070	4727.2	3751.3	0	8	8	3	18	36	8	30	0	Acetylation (N-term); Deamidation (NQ)	13519	NAC-domain-containing protein OS=Trichosporon oleaginosus GN=CC85DRAFT_282013 PE=4 SV=1
A0A0J0XM86	191.76	31	8	31	14	5	0	23	0	1411.5	0	0	0	0	7	6	2	18	3	1	0	6	Carbamidomethylation; Oxidation (M)	28225	Oxidoreductase OS=Trichosporon oleaginosus GN=CC85DRAFT_260541 PE=4 SV=1
A0A0J0XQF8	191.33	18	6	10	7	8	8	0	1245.5	4297.8	621.4	1003	377.72	0	9	9	2	12	4	4	3	0	Carbamidomethylation; Acetylation (N-term); Deamidation (NQ)	51778	Serine hydroxymethyltransferase OS=Trichosporon oleaginosus GN=CC85DRAFT_301517 PE=3 SV=1
A0A0J0XQA1	191.26	9	1	5	8	7	8	0	0	5380.3	1638.9	4146.3	5012.1	0	5	5	1	8	10	8	11	0	Oxidation (M)	54648	Acid protease OS=Trichosporon oleaginosus GN=CC85DRAFT_284645 PE=3 SV=1
A0A0J0XMI2	191.19	13	7	13	13	13	13	12	7985.1	77758	40752	59938	40147	4720.4	4	4	12	34	20	29	25	10	Deamidation (NQ)	26103	Protein ROT1 OS=Trichosporon oleaginosus GN=CC85DRAFT_246118 PE=3 SV=1
A0A0J0XBY2	190.92	24	14	0	15	24	21	0	0	0	3170.8	5145.5	0	0	6	6	3	0	18	20	10	0	Carbamidomethylation; Acetylation (N-term); Deamidation (NQ)	22049	Ricin B-like lectin OS=Trichosporon oleaginosus GN=CC85DRAFT_252754 PE=4 SV=1
A0A0J0XC12	190.28	42	19	29	42	29	42	24	0	18383	21708	4925.1	2207	737.98	5	5	3	23	18	14	12	8	Carbamidomethylation; Oxidation (M); Deamidation (NQ)	13935	YjgF-like protein OS=Trichosporon oleaginosus GN=CC85DRAFT_331477 PE=4 SV=1
A0A0J0XTV4	190.18	21	3	14	18	3	3	0	1710.1	1447.8	8078.6	0	0	0	5	5	1	6	11	1	1	0	Carbamidomethylation	33692	Uncharacterized protein OS=Trichosporon oleaginosus GN=CC85DRAFT_7898 PE=4 SV=1
A0A0J0XX44	189.96	76	19	28	45	48	19	27	0	7593.6	55554	2897.8	16356	0	10	10	7	9	24	7	12	23	Carbamidomethylation; Acetylation (N-term); Deamidation (NQ)	11258	Ribosomal protein L37e OS=Trichosporon oleaginosus GN=CC85DRAFT_294906 PE=4 SV=1
A0A0J1AUI9	189.85	20	2	3	7	6	6	5	0	0	0	643.5	0	0	10	10	1	3	7	4	2	2	Acetylation (N-term); Oxidation (M)	67327	DUF803-domain-containing protein OS=Trichosporon oleaginosus GN=CC85DRAFT_289021 PE=4 SV=1
A0A0J0XMD3	189.47	37	0	22	32	4	10	8	0	3538.2	0	0	0	0	9	8	0	16	12	1	3	3	Carbamidomethylation; Oxidation (M); Deamidation (NQ)	28392	Putative short chain dehydrogenase/ reductase OS=Trichosporon oleaginosus GN=CC85DRAFT_285645 PE=4 SV=1
A0A0J0XT50	189.22	15	3	9	7	2	6	1	8671.7	2184.7	3581.1	2039.5	2723.3	937.86	9	9	8	8	16	3	5	2	Acetylation (N-term)	79315	Palmitoyltransferase OS=Trichosporon oleaginosus GN=CC85DRAFT_257358 PE=3 SV=1
A0A0J0XMT2	188.55	17	3	5	7	7	1	2	0	947.9	3941.8	521.87	753.74	0	14	14	2	11	17	10	1	1	Oxidation (M); Deamidation (NQ)	102367	ATP-dependent 6-phosphofructokinase OS=Trichosporon oleaginosus GN=CC85DRAFT_274552 PE=3 SV=1
A0A0J0XI05	188.26	24	5	15	19	8	8	5	0	0	2808.9	3615.7	0	0	8	8	3	13	17	4	3	1	Deamidation (NQ)	33336	Uncharacterized protein OS=Trichosporon oleaginosus GN=CC85DRAFT_287174 PE=4 SV=1
A0A0J0XPI2	188.1	11	0	0	9	6	9	0	0	0	802.61	747.93	562.34	0	5	5	0	0	6	3	6	0	Acetylation (N-term); Oxidation (M)	62169	Ammonium transporter OS=Trichosporon oleaginosus GN=CC85DRAFT_69276 PE=3 SV=1
A0A0J0XLJ2	187.93	53	19	27	33	23	9	9	198.14	2802.8	4384	3222.5	540.83	0	11	11	3	10	14	10	2	1	Acetylation (N-term); Oxidation (M); Deamidation (NQ)	21426	Uncharacterized protein OS=Trichosporon oleaginosus GN=CC85DRAFT_285897 PE=4 SV=1
A0A0J0XG30	187.85	28	3	17	5	23	13	13	0	9665.9	0	11193	0	483.54	6	6	1	19	1	16	6	5	Carbamidomethylation; Acetylation (N-term); Oxidation (M); Deamidation (NQ)	29104	Uncharacterized protein OS=Trichosporon oleaginosus GN=CC85DRAFT_287910 PE=4 SV=1
A0A0J0XGH9	187.77	35	8	20	3	18	8	5	0	2801.3	0	0	2116.4	463.12	17	16	3	25	2	7	3	2	Carbamidomethylation; Acetylation (N-term); Deamidation (NQ)	42237	Creatinase/aminopeptidase OS=Trichosporon oleaginosus GN=CC85DRAFT_278268 PE=4 SV=1
A0A0J0XRD5	187.53	42	8	16	37	13	14	5	0	0	0	3489.3	1020.2	0	7	7	1	2	15	4	3	2	Acetylation (N-term)	16328	Putative bud site selection-related protein OS=Trichosporon oleaginosus GN=CC85DRAFT_272392 PE=4 SV=1
A0A0J1B2E7	186.89	38	16	27	38	38	38	0	0	0	5730.7	1567.6	2290.8	0	3	3	1	5	14	7	7	0		10877	Uncharacterized protein OS=Trichosporon oleaginosus GN=CC85DRAFT_286179 PE=4 SV=1
A0A0J0XIT8	186.36	25	2	14	11	2	0	5	944.37	4563.8	0	1887.6	0	0	11	11	1	17	5	1	0	2	Carbamidomethylation; Acetylation (N-term); Oxidation (M); Deamidation (NQ)	50990	UDP-glucose 6-dehydrogenase OS=Trichosporon oleaginosus GN=CC85DRAFT_286923 PE=3 SV=1
A0A0J0XUK1	186.07	39	6	31	31	20	28	6	0	14104	13315	6154.2	7727.1	0	8	8	2	21	18	7	8	1	Carbamidomethylation; Acetylation (N-term); Deamidation (NQ)	15774	Putative structural constituent of ribosome OS=Trichosporon oleaginosus GN=CC85DRAFT_242083 PE=3 SV=1
A0A0J1AZN1	185.8	52	0	31	25	10	11	0	0	6077.2	1463	0	0	0	8	8	0	12	4	2	2	0	Carbamidomethylation; Acetylation (N-term); Oxidation (M); Deamidation (NQ)	21780	Uncharacterized protein OS=Trichosporon oleaginosus GN=CC85DRAFT_308811 PE=4 SV=1
A0A0J1B1Q0	185.54	18	3	7	5	7	3	3	2052.5	1811.6	1409.9	2687.5	0	813.88	25	24	4	11	5	10	3	5	Acetylation (N-term); Deamidation (NQ)	151508	Uncharacterized protein OS=Trichosporon oleaginosus GN=CC85DRAFT_275825 PE=4 SV=1
A0A0J0XJ11	184.71	40	5	21	28	8	15	8	0	6975	7652.4	1786.6	1315.2	389.95	14	14	1	17	24	4	7	2	Acetylation (N-term); Deamidation (NQ)	28979	L30e-like protein OS=Trichosporon oleaginosus GN=CC85DRAFT_312998 PE=4 SV=1
A0A0J0XUU7	184.17	67	21	44	64	38	48	26	0	35206	72304	9570.5	13315	2722.8	17	17	7	28	58	17	32	8	Acetylation (N-term); Oxidation (M); Deamidation (NQ)	14481	Putative 60S ribosomal protein L35 OS=Trichosporon oleaginosus GN=CC85DRAFT_283181 PE=3 SV=1
A0A0J0XFZ7	184.07	19	3	11	10	6	4	3	0	2507.9	856.73	488.34	1239.9	0	14	14	2	15	12	3	3	2	Acetylation (N-term); Deamidation (NQ)	89867	Uncharacterized protein OS=Trichosporon oleaginosus GN=CC85DRAFT_166525 PE=4 SV=1
A0A0J0XZ16	183.86	36	14	36	25	14	25	14	0	14916	24851	9290.4	8446.9	1295.8	4	4	5	14	21	10	8	3	Acetylation (N-term); Oxidation (M); Deamidation (NQ)	12913	40S ribosomal protein S27 (Fragment) OS=Trichosporon oleaginosus GN=CC85DRAFT_254159 PE=3 SV=1
A0A0J1B860	183.82	27	5	22	22	22	14	0	0	3048.3	3670.3	3505.6	0	0	4	4	1	10	12	6	4	0	Carbamidomethylation; Acetylation (N-term); Deamidation (NQ)	21673	Uncharacterized protein OS=Trichosporon oleaginosus GN=CC85DRAFT_300876 PE=4 SV=1
A0A0J0XWX8	183.63	16	2	10	11	12	9	2	0	0	255.38	0	0	0	7	7	3	5	8	6	5	1	Carbamidomethylation; Acetylation (N-term); Oxidation (M)	71215	Galactose oxidase OS=Trichosporon oleaginosus GN=CC85DRAFT_282639 PE=4 SV=1
A0A0J1B4M9	183.32	21	0	17	6	0	0	4	0	2145.5	0	0	0	0	9	9	0	11	2	0	0	2	Oxidation (M); Deamidation (NQ)	49468	LuxS/MPP-like metallohydrolase OS=Trichosporon oleaginosus GN=CC85DRAFT_285354 PE=3 SV=1
A0A0J0XR88	182.98	31	0	31	31	24	31	14	0	12106	15491	3649.7	2915.8	0	3	3	0	12	14	3	6	2	Deamidation (NQ)	13216	Putative endoribonuclease L-PSP OS=Trichosporon oleaginosus GN=CC85DRAFT_291427 PE=4 SV=1
A0A0J0XFV8	182.95	25	3	18	9	2	3	7	0	0	364.54	0	0	411.92	9	9	1	8	5	1	1	3	Acetylation (N-term); Oxidation (M); Deamidation (NQ)	35912	Uncharacterized protein OS=Trichosporon oleaginosus GN=CC85DRAFT_166025 PE=4 SV=1
A0A0J1BAC6	182.81	9	9	9	9	9	9	9	22927	96639	40114	75854	45737	12170	2	2	23	33	29	28	25	15	Deamidation (NQ)	38278	Putative Manno protein MP88 OS=Trichosporon oleaginosus GN=CC85DRAFT_189831 PE=4 SV=1
A0A0J0XGR1	182.7	17	2	2	10	7	6	5	7217	5010.8	11050	23565	4445.8	5808	15	15	4	4	21	11	10	10	Acetylation (N-term); Oxidation (M); Deamidation (NQ)	106110	Uncharacterized protein OS=Trichosporon oleaginosus GN=CC85DRAFT_287665 PE=4 SV=1
A0A0J1AUR7	182.36	30	0	27	14	14	14	0	0	1880.3	0	0	0	0	8	8	0	18	4	4	3	0	Carbamidomethylation; Deamidation (NQ)	28564	NAD(P)-binding protein OS=Trichosporon oleaginosus GN=CC85DRAFT_305415 PE=3 SV=1
A0A0J0XCL2	182.26	37	0	16	35	13	6	8	0	0	0	0	0	0	7	7	0	2	11	2	1	1	Acetylation (N-term)	19495	Uncharacterized protein OS=Trichosporon oleaginosus GN=CC85DRAFT_305630 PE=4 SV=1
A0A0J1B964	181.75	32	5	32	32	20	32	0	0	0	0	2989.5	752.3	0	4	4	1	9	11	10	12	0		29213	Uncharacterized protein OS=Trichosporon oleaginosus GN=CC85DRAFT_283587 PE=4 SV=1
A0A0J0XW38	181.64	40	8	30	20	10	27	10	0	7021.2	9721.5	18842	0	2621.2	8	6	2	12	10	5	6	4	Acetylation (N-term)	22877	Putative Rab/GTPase OS=Trichosporon oleaginosus GN=CC85DRAFT_299718 PE=4 SV=1
A0A0J0XQ82	68.83	11	0	7	4	6	4	2	0	676.71	0	0	612.57	0	5	4	0	5	5	4	2	2	Acetylation (N-term)	57225	Uncharacterized protein OS=Trichosporon oleaginosus GN=CC85DRAFT_301482 PE=4 SV=1
A0A0J0XJX3	68.83	8	4	4	8	8	8	8	3443.2	0	2574.2	11442	0	0	2	1	3	3	6	3	2	4	Oxidation (M); Deamidation (NQ)	30678	Ras-domain-containing protein OS=Trichosporon oleaginosus GN=CC85DRAFT_286558 PE=4 SV=1
A0A0J1B2T3	181.28	19	2	8	5	8	7	6	5470.3	17016	3723.2	14499	885.24	0	23	23	6	13	10	9	7	6	Acetylation (N-term); Oxidation (M); Deamidation (NQ)	124823	Uncharacterized protein OS=Trichosporon oleaginosus GN=CC85DRAFT_101518 PE=4 SV=1
A0A0J0XLA5	181.24	22	0	11	5	7	5	3	0	372.54	0	0	0	0	10	10	0	3	2	3	2	1	Carbamidomethylation; Acetylation (N-term); Deamidation (NQ)	50741	Obg-like ATPase 1 OS=Trichosporon oleaginosus GN=CC85DRAFT_286124 PE=3 SV=1
A0A0J0XEZ8	180.84	26	6	17	14	0	6	0	2388.4	1402.6	950.63	0	0	0	13	13	2	20	6	0	3	0	Carbamidomethylation; Acetylation (N-term); Oxidation (M)	50473	Isocitrate dehydrogenase [NADP] OS=Trichosporon oleaginosus GN=CC85DRAFT_288361 PE=3 SV=1
A0A0J0XTE1	180.34	33	0	30	22	22	11	7	0	3257.1	5011.5	413.54	780.75	0	8	7	0	14	16	7	4	2	Acetylation (N-term); Deamidation (NQ)	24976	DUF1014-domain-containing protein OS=Trichosporon oleaginosus GN=CC85DRAFT_283594 PE=4 SV=1
A0A0J0XFP4	180.32	29	5	11	6	7	8	0	0	2648.4	0	649.5	0	0	11	11	1	5	2	3	4	0	Carbamidomethylation; Acetylation (N-term); Oxidation (M); Deamidation (NQ)	51980	Class II aaRS and biotin synthetase OS=Trichosporon oleaginosus GN=CC85DRAFT_288073 PE=4 SV=1
A0A0J0XNQ8	180.11	19	3	17	3	0	0	0	0	1227.6	327.23	0	0	0	8	8	1	12	1	0	0	0	Carbamidomethylation; Acetylation (N-term)	49950	Rab GTPase activator OS=Trichosporon oleaginosus GN=CC85DRAFT_285248 PE=4 SV=1
A0A0J0XWH2	180.05	13	4	11	6	4	8	9	0	1971.5	590.33	1029.2	785.51	1491.4	7	7	2	9	5	2	6	9	Acetylation (N-term); Oxidation (M)	63291	Gamma-glutamyltranspeptidase OS=Trichosporon oleaginosus GN=CC85DRAFT_282471 PE=4 SV=1
A0A0J0XT22	179.86	23	3	16	6	0	5	4	0	684.33	0	0	595.97	34211	11	11	1	11	2	0	2	2	Acetylation (N-term); Oxidation (M); Deamidation (NQ)	51050	Citrate synthase OS=Trichosporon oleaginosus GN=CC85DRAFT_300658 PE=3 SV=1
A0A0J1B5Z4	179.55	30	8	30	23	0	19	0	0	1074.2	485.31	0	0	0	4	4	1	9	7	0	2	0	Acetylation (N-term); Oxidation (M)	17400	Eukaryotic translation initiation factor 5A OS=Trichosporon oleaginosus GN=CC85DRAFT_284898 PE=3 SV=1
A0A0J0XVG3	179.32	20	5	13	20	15	9	9	0	2608.7	4461.8	4332.6	1737	1856.9	5	5	3	9	14	6	6	5	Carbamidomethylation; Acetylation (N-term); Oxidation (M)	28002	Uncharacterized protein OS=Trichosporon oleaginosus GN=CC85DRAFT_282973 PE=4 SV=1
A0A0J0XF81	178.96	17	7	3	10	13	17	0	0	528.46	3076.3	4656.7	2287.1	0	5	5	4	2	14	11	10	0	Carbamidomethylation; Acetylation (N-term); Deamidation (NQ)	40126	Putative cell wall organization and biogenesis-related protein OS=Trichosporon oleaginosus GN=CC85DRAFT_288276 PE=4 SV=1
A0A0J0XP55	178.64	28	0	28	18	4	15	6	0	10812	3053.6	1556.1	0	0	6	6	0	22	4	1	4	1	Carbamidomethylation; Acetylation (N-term); Oxidation (M)	24533	Putative glutathione S-transferase OS=Trichosporon oleaginosus GN=CC85DRAFT_296379 PE=3 SV=1
A0A0J0XEL7	178.62	50	0	33	24	30	14	0	0	20980	6061.5	9456.3	3091.6	0	5	5	0	10	9	10	5	0	Carbamidomethylation; Deamidation (NQ)	15885	40S ribosomal protein S12 OS=Trichosporon oleaginosus GN=CC85DRAFT_288478 PE=3 SV=1
A0A0J0XB62	177.68	10	5	6	2	1	5	1	4984.7	741.56	386.8	6448.9	23755	0	8	8	6	6	3	2	7	1	Acetylation (N-term); Deamidation (NQ)	92138	Pkinase-domain-containing protein OS=Trichosporon oleaginosus GN=CC85DRAFT_289663 PE=3 SV=1
A0A0J0XML3	177.37	45	0	31	34	19	19	0	0	4271.3	4923.6	0	1802.6	0	5	5	0	9	8	2	4	0	Carbamidomethylation; Acetylation (N-term); Oxidation (M); Deamidation (NQ)	11793	Ribosomal protein S26e OS=Trichosporon oleaginosus GN=CC85DRAFT_285585 PE=4 SV=1
A0A0J1B921	177.06	33	0	21	20	22	13	3	0	4177.7	0	1378.8	0	0	8	8	0	16	8	7	2	1	Acetylation (N-term); Oxidation (M); Deamidation (NQ)	29203	Uncharacterized protein OS=Trichosporon oleaginosus GN=CC85DRAFT_300726 PE=4 SV=1
A0A0J0XVL5	176.97	18	0	14	13	0	5	0	0	0	353.59	0	0	0	5	5	0	5	9	0	1	0	Acetylation (N-term); Deamidation (NQ)	30135	Uncharacterized protein OS=Trichosporon oleaginosus GN=CC85DRAFT_283030 PE=4 SV=1
A0A0J0XDP9	176.9	31	16	27	27	23	23	23	5899	20971	17454	17652	9435.2	3981	6	6	7	16	15	9	9	10	Carbamidomethylation; Acetylation (N-term); Deamidation (NQ)	19631	Vacuole protein OS=Trichosporon oleaginosus GN=CC85DRAFT_279788 PE=4 SV=1
A0A0J0XM28	176.68	20	2	14	6	3	3	0	0	0	769.09	0	0	0	7	7	1	9	5	1	1	0	Carbamidomethylation; Acetylation (N-term); Oxidation (M); Deamidation (NQ)	42588	Thiolase OS=Trichosporon oleaginosus GN=CC85DRAFT_285885 PE=3 SV=1
A0A0J0XDY4	176.16	13	0	3	11	3	4	11	0	0	2310.6	0	916.07	1677.7	5	5	0	2	7	2	5	6	Carbamidomethylation; Acetylation (N-term); Oxidation (M)	49219	Aquaporin OS=Trichosporon oleaginosus GN=CC85DRAFT_204510 PE=3 SV=1
A0A0J0XCR4	176.1	9	1	5	4	4	5	1	0	5274.3	1568.4	6395.1	6541.9	0	9	9	5	12	7	10	10	1	Oxidation (M); Deamidation (NQ)	155950	Uncharacterized protein OS=Trichosporon oleaginosus GN=CC85DRAFT_314173 PE=4 SV=1
A0A0J0XTP8	176.1	26	5	26	16	10	5	5	12205	14696	4801.1	9017.2	6912.3	7055.2	5	5	6	11	8	6	7	6	Acetylation (N-term); Deamidation (NQ)	23638	40S ribosomal protein S8 OS=Trichosporon oleaginosus GN=CC85DRAFT_271229 PE=3 SV=1
A0A0J1B300	176.09	24	7	9	8	7	6	8	59471	697.06	31371	65845	28497	39295	32	32	9	17	19	15	16	11	Carbamidomethylation; Acetylation (N-term); Oxidation (M); Deamidation (NQ)	131859	Uncharacterized protein OS=Trichosporon oleaginosus GN=CC85DRAFT_246649 PE=4 SV=1
A0A0J0XM26	176.04	59	0	57	57	41	20	0	0	0	11625	2570.3	0	0	5	5	0	8	23	8	1	0	Acetylation (N-term); Deamidation (NQ)	6360	Ribosomal protein L39e (Fragment) OS=Trichosporon oleaginosus GN=CC85DRAFT_246312 PE=4 SV=1
A0A0J0XVI5	175.64	21	5	9	5	11	6	4	19775	946	0	19033	3421.3	5376	13	13	5	8	6	11	5	3	Carbamidomethylation; Acetylation (N-term); Oxidation (M); Deamidation (NQ)	78041	Uncharacterized protein OS=Trichosporon oleaginosus GN=CC85DRAFT_282977 PE=4 SV=1
A0A0J1AXP0	175.48	25	11	13	5	6	2	1	333.69	539.99	3358.2	994.21	0	0	16	16	6	9	3	4	1	1	Carbamidomethylation; Acetylation (N-term); Oxidation (M); Deamidation (NQ)	80015	Prolyl-tRNA synthetase OS=Trichosporon oleaginosus GN=CC85DRAFT_250049 PE=3 SV=1
A0A0J0XEG5	175.31	68	23	58	43	27	27	15	11313	5087.6	13745	3216	1935.9	0	7	7	4	8	13	4	4	3	Oxidation (M); Deamidation (NQ)	9268	Uncharacterized protein (Fragment) OS=Trichosporon oleaginosus GN=CC85DRAFT_251192 PE=4 SV=1
A0A0J1B0B1	175.28	45	0	32	25	17	10	6	0	967.14	0	0	0	0	6	6	0	9	10	2	1	1	Carbamidomethylation; Acetylation (N-term); Oxidation (M); Deamidation (NQ)	17553	NADH-ubiquinone oxidoreductase OS=Trichosporon oleaginosus GN=CC85DRAFT_262663 PE=3 SV=1
A0A0J0XX11	174.44	44	5	27	17	20	15	0	0	1812	0	0	0	0	10	10	1	9	4	3	2	0	Acetylation (N-term); Deamidation (NQ)	20004	Uncharacterized protein OS=Trichosporon oleaginosus GN=CC85DRAFT_282208 PE=4 SV=1
A0A0J0XTK4	173.39	21	6	9	8	7	6	3	746.79	4095.5	5408.2	4726.5	3060.3	0	21	21	7	13	13	9	12	3	Carbamidomethylation; Acetylation (N-term); Oxidation (M); Deamidation (NQ)	135807	Uncharacterized protein OS=Trichosporon oleaginosus GN=CC85DRAFT_242629 PE=4 SV=1
A0A0J0XQ46	173.33	51	31	13	28	19	0	5	0	0	0	0	0	0	6	6	5	1	5	2	0	2	Acetylation (N-term); Deamidation (NQ)	15747	Uncharacterized protein OS=Trichosporon oleaginosus GN=CC85DRAFT_284797 PE=4 SV=1
A0A0J1B2A9	173.06	22	11	14	6	9	12	6	1377.7	0	4439.1	2435.3	2781.4	1934.6	14	14	7	15	4	6	7	3	Acetylation (N-term); Oxidation (M); Deamidation (NQ)	57510	Uncharacterized protein OS=Trichosporon oleaginosus GN=CC85DRAFT_286152 PE=4 SV=1
A0A0J0XD12	173.01	16	5	7	5	1	5	2	1426.3	4735.3	2718.9	0	771.24	457.93	12	12	3	10	8	3	7	3	Acetylation (N-term); Oxidation (M); Deamidation (NQ)	106468	Uncharacterized protein OS=Trichosporon oleaginosus GN=CC85DRAFT_331165 PE=4 SV=1
A0A0J0XEG6	172.83	46	8	32	40	33	28	0	0	2206.4	1309.7	3377.9	271.75	0	9	9	2	16	12	11	4	0	Acetylation (N-term); Oxidation (M); Deamidation (NQ)	20666	ADP-ribosylation facter OS=Trichosporon oleaginosus GN=CC85DRAFT_265387 PE=3 SV=1
A0A0J0XEH8	172.46	37	0	37	32	14	0	0	0	0	0	0	0	0	5	5	0	7	13	1	0	0		17164	Uncharacterized protein OS=Trichosporon oleaginosus GN=CC85DRAFT_288523 PE=4 SV=1
A0A0J0XDK2	171.99	8	0	0	8	3	0	0	0	0	11622	0	0	0	4	4	0	0	14	1	0	0	Carbamidomethylation; Oxidation (M)	56623	Putative sugar transporter OS=Trichosporon oleaginosus GN=CC85DRAFT_206691 PE=3 SV=1
A0A0J0XDA7	171.67	31	7	12	17	9	14	0	0	0	0	1157	651.22	0	8	8	2	7	8	3	4	0	Acetylation (N-term); Deamidation (NQ)	32738	Uncharacterized protein OS=Trichosporon oleaginosus GN=CC85DRAFT_208836 PE=4 SV=1
A0A0J0XZ40	171.59	18	5	3	9	6	11	0	0	377.43	0	247.74	0	0	7	7	2	2	3	2	4	0	Carbamidomethylation; Acetylation (N-term); Oxidation (M)	48384	Acid protease OS=Trichosporon oleaginosus GN=CC85DRAFT_324664 PE=3 SV=1
A0A0J0XTB5	171.46	43	20	33	36	8	21	0	0	561.82	1341.4	0	0	0	6	6	2	19	13	3	3	0	Carbamidomethylation; Acetylation (N-term)	14558	Uncharacterized protein OS=Trichosporon oleaginosus GN=CC85DRAFT_283558 PE=4 SV=1
A0A0J1B582	171.03	24	6	8	8	16	14	6	0	9512.9	25384	3896.1	6241	0	6	6	4	10	13	6	15	2	Carbamidomethylation	15418	Uncharacterized protein OS=Trichosporon oleaginosus GN=CC85DRAFT_245316 PE=3 SV=1
A0A0J0XXE6	169.89	12	2	10	7	2	2	7	6492.9	7499.4	5008	7410.7	2778.7	7297.3	6	6	5	12	5	5	4	7	Carbamidomethylation; Acetylation (N-term); Deamidation (NQ)	50258	Uncharacterized protein OS=Trichosporon oleaginosus GN=CC85DRAFT_282352 PE=4 SV=1
A0A0J0XQS0	168.66	4	0	3	4	3	4	3	0	0	1234.5	1135.2	0	0	2	2	0	2	7	2	8	1	Oxidation (M)	59325	Amino acid transporter OS=Trichosporon oleaginosus GN=CC85DRAFT_284566 PE=4 SV=1
A0A0J0XYY7	168.37	54	0	54	54	15	15	0	0	11640	7379.9	1096.9	0	0	5	5	0	22	21	6	10	0	Carbamidomethylation; Acetylation (N-term); Deamidation (NQ)	13552	Uncharacterized protein OS=Trichosporon oleaginosus GN=CC85DRAFT_325056 PE=4 SV=1
A0A0J0XC01	168.07	17	0	0	17	13	17	0	0	0	8441.1	8019.8	5580	0	4	4	0	0	15	9	16	0	Oxidation (M); Deamidation (NQ)	27490	Uncharacterized protein (Fragment) OS=Trichosporon oleaginosus GN=CC85DRAFT_225877 PE=4 SV=1
A0A0J1BBZ2	167.8	19	0	13	19	0	0	5	0	0	604.98	0	0	0	3	3	0	3	13	0	0	1	Oxidation (M); Deamidation (NQ)	32859	PEMT-domain-containing protein OS=Trichosporon oleaginosus GN=CC85DRAFT_255331 PE=4 SV=1
A0A0J0XN66	167.73	12	2	3	0	8	8	2	0	0	0	2774.9	2040.1	0	5	5	1	2	0	3	4	1	Carbamidomethylation; Acetylation (N-term)	50209	Phosphoglycerate mutase-like protein OS=Trichosporon oleaginosus GN=CC85DRAFT_328153 PE=4 SV=1
A0A0J0XY46	167.32	17	10	17	10	10	17	8	23173	40935	50205	48891	32798	15078	3	3	10	10	16	11	10	6	Carbamidomethylation; Acetylation (N-term)	17376	Uncharacterized protein OS=Trichosporon oleaginosus GN=CC85DRAFT_282103 PE=4 SV=1
A0A0J0XKD2	167.28	34	0	28	14	21	5	5	0	1660.8	0	1816.2	0	0	8	6	0	11	6	6	1	2	Acetylation (N-term); Deamidation (NQ)	22354	Putative ras-related protein ypt1 OS=Trichosporon oleaginosus GN=CC85DRAFT_247510 PE=4 SV=1
A0A0J0XMQ1	167.19	26	12	11	14	11	5	6	2874.3	3694	1482.7	9580.3	693.06	2571	18	18	8	11	9	8	4	6	Acetylation (N-term); Oxidation (M); Deamidation (NQ)	66110	Putative tryptophan-tRNA ligase OS=Trichosporon oleaginosus GN=CC85DRAFT_274470 PE=3 SV=1
A0A0J0XH02	167.15	18	3	13	8	5	2	3	688.93	9704.2	753.35	905.92	0	0	14	14	2	15	11	4	2	4	Carbamidomethylation; Acetylation (N-term); Oxidation (M); Deamidation (NQ)	85414	Putative heat shock protein OS=Trichosporon oleaginosus GN=CC85DRAFT_287578 PE=3 SV=1
A0A0J0XYM0	166.74	17	3	9	14	5	5	0	180.3	528.64	2194.6	0	515.85	0	4	4	1	4	12	1	2	0	Deamidation (NQ)	27501	Uncharacterized protein OS=Trichosporon oleaginosus GN=CC85DRAFT_56106 PE=4 SV=1
A0A0J0XWN4	166.42	24	0	11	24	4	24	4	0	0	1401.6	0	1213.9	0	5	5	0	5	12	1	7	1	Acetylation (N-term)	20579	Uncharacterized protein OS=Trichosporon oleaginosus GN=CC85DRAFT_325607 PE=4 SV=1
A0A0J0XEB6	166.36	11	6	3	5	6	3	0	1049.6	4560.5	1081.5	8421.2	3611.3	0	6	6	5	8	10	9	7	0	Carbamidomethylation; Acetylation (N-term)	77438	Uncharacterized protein OS=Trichosporon oleaginosus GN=CC85DRAFT_288584 PE=4 SV=1
A0A0J0XBN2	165.9	9	1	6	8	4	3	0	0	626.94	499.34	0	0	0	5	5	1	7	9	2	2	0	Acetylation (N-term); Oxidation (M); Deamidation (NQ)	70236	Uncharacterized protein OS=Trichosporon oleaginosus GN=CC85DRAFT_305951 PE=4 SV=1
A0A0J0XCF1	165.02	17	0	15	0	5	0	0	0	3718.8	0	0	0	0	6	6	0	7	0	2	0	0	Oxidation (M); Deamidation (NQ)	34923	Vitamin B6 biosynthesis protein OS=Trichosporon oleaginosus GN=CC85DRAFT_331364 PE=3 SV=1
A0A0J0XUM7	164.91	19	0	18	2	6	0	5	0	3145.5	0	502.67	0	774.72	10	10	0	14	2	2	0	3	Carbamidomethylation; Acetylation (N-term); Oxidation (M); Deamidation (NQ)	53539	Dihydrolipoyl dehydrogenase OS=Trichosporon oleaginosus GN=CC85DRAFT_283095 PE=4 SV=1
A0A0J0XVW0	164.83	73	24	61	42	24	41	43	736.07	7317.7	18717	3102.4	2487.7	909.25	6	6	4	25	15	5	7	4	Carbamidomethylation; Acetylation (N-term); Deamidation (NQ)	9213	Cytochrome c oxidase subunit VIb OS=Trichosporon oleaginosus GN=CC85DRAFT_152725 PE=4 SV=1
A0A0J1B341	164.78	24	6	17	17	19	12	6	368.73	15429	28442	9158.8	4359.7	0	4	4	2	9	12	7	7	6	Acetylation (N-term)	20924	60S ribosomal protein L18-B OS=Trichosporon oleaginosus GN=CC85DRAFT_285954 PE=4 SV=1
A0A0J0XBR8	164.61	8	0	0	0	7	8	0	0	0	0	2407.3	3478.3	0	5	5	0	0	0	6	14	0	Acetylation (N-term)	66305	Putative Siderochrome-iron uptake transporter OS=Trichosporon oleaginosus GN=CC85DRAFT_252866 PE=4 SV=1
A0A0J0XTR6	164.6	31	0	22	16	18	16	0	0	2987.8	6026.6	269.23	1782.4	0	5	5	0	10	12	2	5	0		16957	Uncharacterized protein OS=Trichosporon oleaginosus GN=CC85DRAFT_283677 PE=4 SV=1
A0A0J0XHY1	164.06	57	0	47	37	17	27	0	0	2991.7	6864.8	0	437.23	0	4	4	0	13	14	4	3	0	Carbamidomethylation; Acetylation (N-term); Deamidation (NQ)	10002	Uncharacterized protein (Fragment) OS=Trichosporon oleaginosus GN=CC85DRAFT_248910 PE=4 SV=1
A0A0J0XX12	163.95	10	1	5	3	3	3	2	1506.7	6774.6	2014.1	11776	0	1623.6	12	12	2	10	9	8	7	3	Carbamidomethylation; Acetylation (N-term); Oxidation (M); Deamidation (NQ)	146828	Uncharacterized protein OS=Trichosporon oleaginosus GN=CC85DRAFT_282218 PE=3 SV=1
A0A0J0XSN7	163.77	6	0	6	5	0	0	0	0	0	433.25	0	0	0	4	4	0	7	4	0	0	0	Deamidation (NQ)	117934	Uncharacterized protein OS=Trichosporon oleaginosus GN=CC85DRAFT_257483 PE=4 SV=1
A0A0J1B0A1	163.48	15	0	4	15	5	5	0	0	0	960.35	1165.4	829.94	0	3	3	0	1	7	2	2	0	Acetylation (N-term); Deamidation (NQ)	32532	Uncharacterized protein OS=Trichosporon oleaginosus GN=CC85DRAFT_248371 PE=4 SV=1
A0A0J0XH99	163.42	9	3	6	6	3	4	3	103030	75118	92604	99134	74638	87360	7	7	9	8	10	10	7	12	Acetylation (N-term); Oxidation (M); Deamidation (NQ)	99771	Putative potassium:hydrogen antiporter OS=Trichosporon oleaginosus GN=CC85DRAFT_150305 PE=4 SV=1
A0A0J0XBY9	163.36	31	0	20	20	4	19	0	0	0	0	842	0	0	4	4	0	3	4	1	2	0	Deamidation (NQ)	18261	Uncharacterized protein OS=Trichosporon oleaginosus GN=CC85DRAFT_22184 PE=4 SV=1
A0A0J0XZ37	162.87	11	0	4	3	5	7	0	0	759.32	2190.6	2989.3	753.81	0	8	8	0	4	4	4	7	0	Carbamidomethylation; Acetylation (N-term); Deamidation (NQ)	113488	Uncharacterized protein OS=Trichosporon oleaginosus GN=CC85DRAFT_310231 PE=4 SV=1
A0A0J0XJT2	162.12	15	0	9	2	3	0	4	0	2715	0	515.2	0	415.26	5	5	0	5	1	1	0	1	Acetylation (N-term)	42317	Thiamin diphosphate-binding protein OS=Trichosporon oleaginosus GN=CC85DRAFT_303285 PE=4 SV=1
A0A0J0XUR7	161.41	21	4	17	17	4	17	0	0	1133.5	578.8	0	0	0	3	3	1	10	6	1	2	0	Carbamidomethylation; Deamidation (NQ)	20978	Ribulose-phosphate 3-epimerase OS=Trichosporon oleaginosus GN=CC85DRAFT_283088 PE=4 SV=1
A0A0J0XNW7	161.01	11	2	6	4	6	2	3	179.24	0	517.86	0	0	0	9	9	2	7	5	6	2	2	Acetylation (N-term); Oxidation (M); Deamidation (NQ)	99422	Uncharacterized protein OS=Trichosporon oleaginosus GN=CC85DRAFT_285156 PE=4 SV=1
A0A0J0XUK7	160.98	35	15	24	24	15	15	21	0	0	0	0	0	0	3	3	1	5	4	2	1	3	Acetylation (N-term); Oxidation (M)	12001	Putative cytochrome c OS=Trichosporon oleaginosus GN=CC85DRAFT_306950 PE=3 SV=1
A0A0J0XLP5	160.8	11	0	1	7	1	2	4	0	3437.1	0	0	0	0	9	9	0	1	7	1	2	1	Oxidation (M); Deamidation (NQ)	104092	Uncharacterized protein OS=Trichosporon oleaginosus GN=CC85DRAFT_261114 PE=4 SV=1
A0A0J0XTW9	160.68	16	4	9	3	7	8	4	0	2930.8	1925.7	54583	33627	39323	12	12	2	12	11	7	11	4	Acetylation (N-term); Deamidation (NQ)	91141	Uncharacterized protein OS=Trichosporon oleaginosus GN=CC85DRAFT_283466 PE=4 SV=1
A0A0J1B1R2	160.65	43	20	34	34	20	29	20	1633.3	35602	28832	7791.3	2694.4	2369.9	4	4	5	17	24	7	6	7	Acetylation (N-term); Deamidation (NQ)	8697	Uncharacterized protein (Fragment) OS=Trichosporon oleaginosus GN=CC85DRAFT_286344 PE=4 SV=1
A0A0J0XD54	160.5	14	2	6	4	3	6	4	0	1139.5	0	0	384.46	14843	17	17	5	13	8	3	7	9	Acetylation (N-term); Deamidation (NQ)	142190	Uncharacterized protein OS=Trichosporon oleaginosus GN=CC85DRAFT_314124 PE=4 SV=1
A0A0J0XDJ7	160.04	48	5	21	7	28	7	0	785.87	1526.9	1287.1	1958.1	970.75	0	7	7	1	8	4	3	2	0	Acetylation (N-term)	17210	Redoxin OS=Trichosporon oleaginosus GN=CC85DRAFT_279879 PE=4 SV=1
A0A0J0XPR0	159.68	9	1	3	9	8	9	8	594.46	0	1642.4	1589.3	2654.1	632.35	6	6	1	4	11	6	9	7	Acetylation (N-term); Deamidation (NQ)	58254	MFS general substrate transporter OS=Trichosporon oleaginosus GN=CC85DRAFT_273242 PE=4 SV=1
A0A0J0XC49	159.41	13	5	0	0	11	9	0	1234.5	0	0	0	0	0	5	5	2	0	0	6	3	0	Carbamidomethylation; Acetylation (N-term); Oxidation (M); Deamidation (NQ)	59693	Alcohol oxidase (Fragment) OS=Trichosporon oleaginosus GN=CC85DRAFT_233638 PE=3 SV=1
A0A0J1B2V2	158.45	20	2	6	15	12	9	8	0	1965.6	5432.2	1546.7	966.06	0	8	8	4	4	18	8	4	6	Oxidation (M); Deamidation (NQ)	39142	Phosphorylcholine phosphatase OS=Trichosporon oleaginosus GN=CC85DRAFT_286009 PE=4 SV=1
A0A0J0XR77	158.27	41	0	23	9	13	8	12	0	1789.8	1916.3	273	6970.8	2977.6	11	11	0	9	4	5	3	3	Acetylation (N-term); Oxidation (M); Deamidation (NQ)	32362	Uncharacterized protein OS=Trichosporon oleaginosus GN=CC85DRAFT_307504 PE=4 SV=1
A0A0J0XXW7	158.17	12	2	4	11	0	8	0	0	0	552.43	0	369.43	0	6	6	1	2	7	0	7	0	Acetylation (N-term)	53242	Uncharacterized protein OS=Trichosporon oleaginosus GN=CC85DRAFT_88558 PE=4 SV=1
A0A0J0XSK9	157.89	32	6	11	4	17	5	3	0	1522.9	408.33	3983.3	0	0	7	7	1	6	1	4	1	1	Carbamidomethylation; Acetylation (N-term); Oxidation (M); Deamidation (NQ)	25624	Uncharacterized protein OS=Trichosporon oleaginosus GN=CC85DRAFT_283852 PE=4 SV=1
A0A0J1AXA1	157.8	8	4	4	4	8	0	4	0	0	0	0	0	0	2	2	1	1	1	3	0	1	Deamidation (NQ)	35924	Class I glutamine amidotransferase-like protein OS=Trichosporon oleaginosus GN=CC85DRAFT_288020 PE=4 SV=1
A0A0J1B6G1	157.64	21	3	14	0	3	0	0	0	0	0	324	0	0	7	7	1	5	0	1	0	0	Oxidation (M); Deamidation (NQ)	47439	Dihydrolipoamide succinyltransferase OS=Trichosporon oleaginosus GN=CC85DRAFT_327451 PE=3 SV=1
A0A0J0XDP5	157.39	7	2	3	5	3	5	5	440.31	0	3392.3	0	490.95	0	3	3	1	2	8	2	4	2	Acetylation (N-term); Oxidation (M)	55139	Gaba permease OS=Trichosporon oleaginosus GN=CC85DRAFT_309568 PE=4 SV=1
A0A0J1ATJ8	157.39	9	0	1	0	6	6	3	0	0	0	0	0	0	5	5	0	1	0	4	4	2	Carbamidomethylation; Acetylation (N-term); Oxidation (M)	72903	Uncharacterized protein OS=Trichosporon oleaginosus GN=CC85DRAFT_331435 PE=4 SV=1
A0A0J0XMQ3	157.17	12	0	0	2	12	8	0	0	0	0	415.73	302.67	0	5	5	0	0	2	6	5	0		55487	Uncharacterized protein OS=Trichosporon oleaginosus GN=CC85DRAFT_285597 PE=4 SV=1
A0A0J0XNJ4	157.16	14	0	9	5	0	7	0	0	3881.4	808.3	0	312.93	0	6	6	0	10	4	0	3	0	Acetylation (N-term); Deamidation (NQ)	58650	Uncharacterized protein OS=Trichosporon oleaginosus GN=CC85DRAFT_285371 PE=4 SV=1
A0A0J0XRA5	157.15	22	0	22	5	0	13	5	0	1780	632.82	0	0	0	4	4	0	4	1	0	2	1	Acetylation (N-term)	24209	Uncharacterized protein OS=Trichosporon oleaginosus GN=CC85DRAFT_284300 PE=3 SV=1
A0A0J1BA81	156.37	7	4	7	7	7	7	4	0	7714.2	3706.5	9006.2	7037.3	799.86	2	2	2	6	10	6	7	4	Deamidation (NQ)	40222	Uncharacterized protein OS=Trichosporon oleaginosus GN=CC85DRAFT_283117 PE=4 SV=1
A0A0J0XKZ9	155.33	23	3	17	3	7	5	3	0	1400.8	1848.4	1024.5	0	0	8	8	2	6	1	6	2	2	Acetylation (N-term); Deamidation (NQ)	48230	Uncharacterized protein OS=Trichosporon oleaginosus GN=CC85DRAFT_275568 PE=4 SV=1
A0A0J1AXV1	154.95	15	2	2	11	8	12	2	0	0	0	326.82	0	0	10	10	1	1	13	5	6	1	Acetylation (N-term); Deamidation (NQ)	72506	Uncharacterized protein OS=Trichosporon oleaginosus GN=CC85DRAFT_313462 PE=4 SV=1
A0A0J0XB05	154.81	19	2	13	10	3	8	4	0	3830.4	5083.4	0	542.93	1190.3	7	7	1	9	12	1	3	2	Acetylation (N-term); Oxidation (M); Deamidation (NQ)	44878	Uncharacterized protein OS=Trichosporon oleaginosus GN=CC85DRAFT_306114 PE=4 SV=1
A0A0J1BAN6	154.77	14	0	3	4	4	11	2	0	0	999.21	868.57	2685.3	0	7	7	0	1	3	2	8	1	Acetylation (N-term); Oxidation (M); Deamidation (NQ)	61867	DUF580-domain-containing protein OS=Trichosporon oleaginosus GN=CC85DRAFT_241628 PE=3 SV=1
A0A0J0XRM0	153.77	21	5	19	0	3	0	10	1207.1	7878.2	0	199.12	0	511.93	8	8	1	16	0	1	0	3	Acetylation (N-term); Oxidation (M); Deamidation (NQ)	34525	Inorganic phosphate transporter OS=Trichosporon oleaginosus GN=CC85DRAFT_284287 PE=3 SV=1
A0A0J1AWU3	153.03	17	7	12	2	4	0	3	0	1692	0	0	0	0	9	9	3	8	1	2	0	1	Carbamidomethylation; Acetylation (N-term); Oxidation (M); Deamidation (NQ)	53145	Beta-glucosidase 1A OS=Trichosporon oleaginosus GN=CC85DRAFT_288183 PE=3 SV=1
A0A0J0XYL4	152.55	22	4	19	0	4	3	3	0	1778.9	0	0	20339	0	5	5	1	5	0	1	1	1	Acetylation (N-term); Oxidation (M)	33467	60S acidic ribosomal protein P0 OS=Trichosporon oleaginosus GN=CC85DRAFT_281803 PE=3 SV=1
A0A0J0XV00	152.37	12	0	8	3	2	2	0	0	1340.5	792.93	0	0	0	10	10	0	9	5	2	2	0	Acetylation (N-term); Oxidation (M); Deamidation (NQ)	108449	Autophagy-related protein 13 OS=Trichosporon oleaginosus GN=CC85DRAFT_283201 PE=3 SV=1
A0A0J0XG84	152	11	2	4	2	6	1	1	0	1338.9	1439.7	1942	0	0	9	9	2	3	2	4	3	1	Carbamidomethylation; Acetylation (N-term); Deamidation (NQ)	96946	NAD(P)-binding protein OS=Trichosporon oleaginosus GN=CC85DRAFT_287858 PE=4 SV=1
A0A0J1AXB8	151.86	9	0	2	4	6	5	1	0	934.56	1878.8	367.8	0	0	9	9	0	1	6	7	4	1	Carbamidomethylation; Acetylation (N-term); Deamidation (NQ)	112815	2-dehydropantoate 2-reductase OS=Trichosporon oleaginosus GN=CC85DRAFT_293537 PE=4 SV=1
A0A0J0XF70	151.57	13	2	12	1	1	2	1	1948.9	1504.2	1400.2	2502	687.45	0	9	9	3	12	3	2	2	1	Acetylation (N-term); Oxidation (M); Deamidation (NQ)	104161	Alpha-1 4 glucan phosphorylase OS=Trichosporon oleaginosus GN=CC85DRAFT_330484 PE=3 SV=1
A0A0J0XIJ6	151.18	17	2	12	0	2	2	2	1480	3248.8	0	0	0	0	9	9	1	6	0	1	1	3	Acetylation (N-term); Deamidation (NQ)	77622	NADH-quinone oxidoreductase (Fragment) OS=Trichosporon oleaginosus GN=CC85DRAFT_286943 PE=3 SV=1
A0A0J1BAT6	151.15	32	8	28	11	17	16	8	0	6129.3	0	0	0	0	10	10	2	18	8	7	5	4	Carbamidomethylation; Acetylation (N-term); Oxidation (M); Deamidation (NQ)	28117	Ribosomal protein L13 OS=Trichosporon oleaginosus GN=CC85DRAFT_322590 PE=3 SV=1
A0A0J1B5N0	149.96	10	0	4	7	1	0	0	0	0	0	0	0	0	4	4	0	2	4	1	0	0	Oxidation (M)	65047	Uncharacterized protein OS=Trichosporon oleaginosus GN=CC85DRAFT_284967 PE=4 SV=1
A0A0J0XS43	149.87	15	0	0	15	4	2	0	0	0	3400.6	300.89	0	0	6	6	0	0	11	1	1	0	Acetylation (N-term); Oxidation (M); Deamidation (NQ)	38923	Uncharacterized protein OS=Trichosporon oleaginosus GN=CC85DRAFT_284169 PE=4 SV=1
A0A0J0XNU2	149.85	31	4	17	0	18	0	0	0	453.24	0	1298.6	0	0	7	7	1	5	0	5	0	0	Carbamidomethylation; Acetylation (N-term); Oxidation (M); Deamidation (NQ)	31461	Galactose mutarotase-like protein OS=Trichosporon oleaginosus GN=CC85DRAFT_273708 PE=4 SV=1
A0A0J0XN95	149.7	9	9	6	6	6	6	9	1638.4	23206	10156	8135.7	6949.1	952.87	3	3	15	23	19	17	18	10	Oxidation (M); Deamidation (NQ)	40267	Uncharacterized protein OS=Trichosporon oleaginosus GN=CC85DRAFT_285338 PE=4 SV=1
A0A0J0XBW5	149.5	35	25	19	19	19	19	9	327.62	14037	12062	3806.9	2636.9	649.81	5	5	5	14	16	6	5	1	Deamidation (NQ)	17503	Putative 60S ribosomal protein L12 OS=Trichosporon oleaginosus GN=CC85DRAFT_280953 PE=3 SV=1
A0A0J0XVN7	149.34	24	10	6	18	4	3	8	2141.4	0	0	3307	0	5121.8	6	6	4	1	6	3	1	2	Oxidation (M); Deamidation (NQ)	40001	Uncharacterized protein OS=Trichosporon oleaginosus GN=CC85DRAFT_283061 PE=4 SV=1
A0A0J0XWN9	149.15	29	5	16	3	9	0	7	302.09	0	968.4	0	0	257.02	9	9	1	6	1	2	0	2	Acetylation (N-term); Oxidation (M); Deamidation (NQ)	44218	Septin OS=Trichosporon oleaginosus GN=CC85DRAFT_269339 PE=3 SV=1
A0A0J0XKI8	148.81	28	0	15	15	16	3	0	0	743.91	0	0	0	0	5	5	0	5	4	2	1	0	Acetylation (N-term)	23941	HMG-box (Fragment) OS=Trichosporon oleaginosus GN=CC85DRAFT_223482 PE=4 SV=1
A0A0J0XIC2	148.63	25	6	14	6	5	6	0	0	994.39	0	0	0	0	7	7	2	9	5	1	2	0	Oxidation (M); Deamidation (NQ)	35667	Uncharacterized protein OS=Trichosporon oleaginosus GN=CC85DRAFT_287020 PE=4 SV=1
A0A0J1B8J2	148.53	24	7	17	2	6	2	0	1569.4	2562.9	819.78	6920.1	0	0	10	10	3	14	1	4	1	0	Carbamidomethylation; Acetylation (N-term); Deamidation (NQ)	51098	Uncharacterized protein OS=Trichosporon oleaginosus GN=CC85DRAFT_307329 PE=3 SV=1
A0A0J0XNK7	148.08	20	3	8	13	3	11	0	0	797.57	1257	0	662.62	0	6	6	1	7	6	2	5	0	Carbamidomethylation; Acetylation (N-term)	36290	Thioredoxin-like protein OS=Trichosporon oleaginosus GN=CC85DRAFT_328067 PE=4 SV=1
A0A0J1AXJ4	147.75	17	3	14	2	0	0	6	0	1423	15286	0	0	463.21	8	8	2	7	1	0	0	5	Carbamidomethylation; Acetylation (N-term); Oxidation (M); Deamidation (NQ)	52701	Leucyl aminopeptidase OS=Trichosporon oleaginosus GN=CC85DRAFT_287913 PE=3 SV=1
A0A0J0XIE0	147.57	16	4	16	11	7	11	7	0	0	880.73	0	0	0	3	3	1	5	5	2	3	2	Carbamidomethylation	20536	Uncharacterized protein OS=Trichosporon oleaginosus GN=CC85DRAFT_293004 PE=4 SV=1
A0A0J0XBI4	147.46	33	0	26	0	0	8	17	0	4191.7	0	0	0	0	5	5	0	5	0	0	1	3	Acetylation (N-term); Oxidation (M)	20459	60S ribosomal protein L20 OS=Trichosporon oleaginosus GN=CC85DRAFT_289543 PE=3 SV=1
A0A0J0XQC4	147.33	29	0	23	0	13	0	3	0	979.62	0	1259.9	0	0	7	7	0	8	0	4	0	1	Carbamidomethylation; Acetylation (N-term); Oxidation (M)	28896	Histidine biosynthesis enzyme 1--5-imidazole-4-carboxamide isomerase OS=Trichosporon oleaginosus GN=CC85DRAFT_284674 PE=3 SV=1
A0A0J0XU77	147.1	21	3	13	2	0	4	0	0	577.03	0	0	0	0	11	11	2	8	1	0	2	0	Oxidation (M)	58878	Glucose-6-phosphate 1-dehydrogenase OS=Trichosporon oleaginosus GN=CC85DRAFT_300435 PE=3 SV=1
A0A0J0XDY7	146.48	11	8	8	8	8	11	5	9767.8	77778	41317	29591	42978	7831.8	4	4	8	28	21	21	24	15	Acetylation (N-term); Deamidation (NQ)	38100	Uncharacterized protein OS=Trichosporon oleaginosus GN=CC85DRAFT_251404 PE=4 SV=1
A0A0J0XF83	146.11	7	0	2	7	2	2	0	0	454.77	681.56	0	699.86	0	3	3	0	2	4	1	2	0	Oxidation (M)	54379	Rhomboid-like protein OS=Trichosporon oleaginosus GN=CC85DRAFT_250664 PE=3 SV=1
A0A0J0XIM3	145.54	22	4	22	22	0	22	4	0	2493	0	0	1052.1	0	5	5	2	13	9	0	6	1	Deamidation (NQ)	19078	Peptidyl-prolyl cis-trans isomerase OS=Trichosporon oleaginosus GN=CC85DRAFT_286945 PE=3 SV=1
A0A0J1BB93	145.21	12	0	5	12	0	0	0	0	0	538.38	0	0	0	3	3	0	1	5	0	0	0	Oxidation (M)	43806	Uncharacterized protein OS=Trichosporon oleaginosus GN=CC85DRAFT_282755 PE=4 SV=1
A0A0J0XX72	145.19	67	9	38	43	41	52	24	0	734.62	6204.1	3152.3	195.46	0	8	8	1	5	9	14	8	3	Acetylation (N-term); Oxidation (M); Deamidation (NQ)	10748	Uncharacterized protein OS=Trichosporon oleaginosus GN=CC85DRAFT_240183 PE=4 SV=1
A0A0J0XP89	144.61	8	0	2	4	8	4	2	0	1720.7	2483.3	8417.1	2812.9	451.82	4	4	0	3	5	6	3	1		64520	MFS general substrate transporter OS=Trichosporon oleaginosus GN=CC85DRAFT_245072 PE=4 SV=1
A0A0J0XE82	144.55	9	0	8	3	0	3	2	0	648.35	0	0	0	235.94	4	4	0	6	4	0	2	2	Acetylation (N-term)	84055	Uncharacterized protein OS=Trichosporon oleaginosus GN=CC85DRAFT_313925 PE=4 SV=1
A0A0J0XBX2	144.03	34	0	29	22	15	30	7	0	0	1240.3	979.34	869.99	0	7	7	0	6	9	4	7	1	Acetylation (N-term); Deamidation (NQ)	16729	Rhodanese-like protein OS=Trichosporon oleaginosus GN=CC85DRAFT_289405 PE=4 SV=1
A0A0J0XKT5	143.86	20	5	14	14	3	7	0	0	8373.7	2100.1	0	350.22	0	6	6	2	9	9	1	3	0	Acetylation (N-term); Deamidation (NQ)	38229	Uncharacterized protein OS=Trichosporon oleaginosus GN=CC85DRAFT_108158 PE=4 SV=1
A0A0J0XSP4	143.4	17	1	9	8	11	4	4	0	7038.2	1391.1	5528.8	2369.7	0	8	8	1	13	4	5	6	2	Carbamidomethylation; Acetylation (N-term); Oxidation (M); Deamidation (NQ)	70258	Putative glucosidase OS=Trichosporon oleaginosus GN=CC85DRAFT_31084 PE=4 SV=1
A0A0J0XPA4	143.06	12	2	7	0	5	2	0	0	1408.1	0	0	0	0	6	6	1	5	0	1	1	0	Acetylation (N-term); Oxidation (M); Deamidation (NQ)	50287	Putative Beta1-tubulin OS=Trichosporon oleaginosus GN=CC85DRAFT_273562 PE=3 SV=1
A0A0J0XK65	142.92	9	1	7	0	0	3	1	2174.6	702.92	0	0	2108.2	1956.3	5	5	1	4	0	0	2	1		90280	Uncharacterized protein OS=Trichosporon oleaginosus GN=CC85DRAFT_122356 PE=4 SV=1
A0A0J0XM72	142.91	15	3	8	12	11	8	5	517.59	977.96	1840	1516.6	1675.5	0	4	4	1	3	5	3	6	1	Carbamidomethylation; Acetylation (N-term)	33333	Uncharacterized protein OS=Trichosporon oleaginosus GN=CC85DRAFT_246365 PE=4 SV=1
A0A0J0XNY2	142.79	35	10	7	15	0	18	3	340.62	0	644.44	0	587.27	0	9	9	3	2	7	0	4	1	Oxidation (M); Deamidation (NQ)	32585	Uncharacterized protein OS=Trichosporon oleaginosus GN=CC85DRAFT_285154 PE=4 SV=1
A0A0J0XVQ7	142.71	45	26	17	29	19	19	17	0	12321	711.13	7802.6	5457.3	0	9	9	5	9	10	11	15	8	Acetylation (N-term); Deamidation (NQ)	15397	Histone H3 OS=Trichosporon oleaginosus GN=CC85DRAFT_282656 PE=3 SV=1
A0A0J0XKT4	142.71	39	28	25	30	28	28	25	25589	51151	51205	77450	26818	26797	8	8	6	13	12	17	18	11	Acetylation (N-term); Deamidation (NQ)	15451	Histone H3 OS=Trichosporon oleaginosus GN=CC85DRAFT_286141 PE=3 SV=1
A0A0J0XSZ0	74.99	22	0	14	6	6	18	6	0	10708	0	6744.8	2928.4	0	3	3	0	6	4	7	7	2	Acetylation (N-term); Deamidation (NQ)	16361	Histone-fold-containing protein OS=Trichosporon oleaginosus GN=CC85DRAFT_283721 PE=3 SV=1
A0A0J0XK40	142.32	41	0	41	25	11	11	14	0	2394	0	681.32	0	0	3	3	0	9	4	1	1	2	Oxidation (M); Deamidation (NQ)	10653	Uncharacterized protein (Fragment) OS=Trichosporon oleaginosus GN=CC85DRAFT_234661 PE=4 SV=1
A0A0J0XWU2	141.82	22	4	16	4	4	10	7	504.21	2380.5	0	0	1524.1	0	6	6	1	6	3	1	2	2	Acetylation (N-term); Deamidation (NQ)	27174	40S ribosomal protein S6 OS=Trichosporon oleaginosus GN=CC85DRAFT_282616 PE=3 SV=1
A0A0J0XDC4	141.73	20	5	12	2	2	5	9	0	524.22	0	0	0	0	9	9	2	9	2	1	2	5	Acetylation (N-term); Oxidation (M); Deamidation (NQ)	43896	Uncharacterized protein OS=Trichosporon oleaginosus GN=CC85DRAFT_309607 PE=3 SV=1
A0A0J0XXG3	141.54	13	3	7	4	3	1	2	0	742.64	0	4915.4	0	3704.3	12	12	3	7	4	3	1	3	Carbamidomethylation; Acetylation (N-term); Oxidation (M); Deamidation (NQ)	116080	NAD-dependent glutamate dehydrogenase OS=Trichosporon oleaginosus GN=CC85DRAFT_299402 PE=4 SV=1
A0A0J0XPU8	141.46	9	0	5	6	4	5	6	0	0	0	0	0	0	3	3	0	2	4	1	1	1	Deamidation (NQ)	38221	Uncharacterized protein OS=Trichosporon oleaginosus GN=CC85DRAFT_67879 PE=4 SV=1
A0A0J0XV61	141.16	15	0	1	11	2	2	0	0	0	1672.7	6716.2	0	0	8	8	0	1	8	1	1	0	Acetylation (N-term); Deamidation (NQ)	59684	General substrate transporter OS=Trichosporon oleaginosus GN=CC85DRAFT_269929 PE=3 SV=1
A0A0J0XL61	141.13	18	0	13	5	10	5	0	0	1993.4	0	0	0	0	4	4	0	6	1	2	1	0	Carbamidomethylation; Acetylation (N-term); Deamidation (NQ)	32187	6-phosphogluconolactonase OS=Trichosporon oleaginosus GN=CC85DRAFT_286084 PE=4 SV=1
A0A0J0XTK1	140.68	19	3	11	9	2	5	0	0	0	0	0	0	0	7	7	1	6	7	2	3	0	Acetylation (N-term)	46687	Uncharacterized protein (Fragment) OS=Trichosporon oleaginosus GN=CC85DRAFT_242632 PE=4 SV=1
A0A0J0XFV4	140.57	17	3	14	0	3	0	4	0	2288.3	0	0	0	0	6	6	1	6	0	1	0	3		47165	NAD(P)-binding protein OS=Trichosporon oleaginosus GN=CC85DRAFT_287941 PE=4 SV=1
A0A0J0XNK0	140.21	27	6	17	13	14	9	6	0	7036.4	0	0	0	0	9	9	2	10	8	3	3	1	Deamidation (NQ)	27274	Cwf15/Cwc15 cell cycle control protein OS=Trichosporon oleaginosus GN=CC85DRAFT_285378 PE=4 SV=1
A0A0J1B4Q5	140.17	3	1	2	3	1	3	1	1306.2	0	1653.5	971.09	4003.3	0	2	2	3	3	4	2	5	2	Deamidation (NQ)	66044	Uncharacterized protein OS=Trichosporon oleaginosus GN=CC85DRAFT_285381 PE=4 SV=1
A0A0J0XM44	140.12	14	0	14	4	0	0	0	0	0	0	0	0	0	3	3	0	3	2	0	0	0		35296	VAMP-associated protein OS=Trichosporon oleaginosus GN=CC85DRAFT_285778 PE=4 SV=1
A0A0J1AWB4	139.96	16	2	13	0	0	0	2	0	3334	0	0	0	0	7	7	1	11	0	0	0	1	Acetylation (N-term); Oxidation (M); Deamidation (NQ)	47404	Mannose-6-phosphate isomerase OS=Trichosporon oleaginosus GN=CC85DRAFT_186021 PE=3 SV=1
A0A0J1BCZ7	139.62	10	0	6	4	0	4	0	0	0	0	0	0	0	2	2	0	2	1	0	1	0	Deamidation (NQ)	37132	Eukaryotic translation initiation factor 3 subunit I OS=Trichosporon oleaginosus GN=TIF34 PE=3 SV=1
A0A0J0XGI6	139.27	15	3	12	12	12	12	15	10948	7103.3	10073	7593.7	9980.8	0	3	3	9	9	7	11	10	11	Carbamidomethylation; Oxidation (M); Deamidation (NQ)	29764	Uncharacterized protein OS=Trichosporon oleaginosus GN=CC85DRAFT_330190 PE=4 SV=1
A0A0J0XHM9	139.17	6	0	2	5	2	0	0	0	0	609.13	0	0	0	3	3	0	1	8	1	0	0		63119	MATE efflux family protein OS=Trichosporon oleaginosus GN=CC85DRAFT_287249 PE=4 SV=1
A0A0J0XVR9	138.93	22	0	22	5	11	0	0	0	5146.5	0	0	0	0	4	4	0	7	1	2	0	0	Acetylation (N-term); Oxidation (M)	22490	Glycolipid transfer protein OS=Trichosporon oleaginosus GN=CC85DRAFT_269542 PE=4 SV=1
A0A0J0XD58	138.47	14	1	5	8	4	2	4	1498.1	0	0	0	0	0	11	11	2	5	8	3	1	3	Oxidation (M); Deamidation (NQ)	84679	Uncharacterized protein OS=Trichosporon oleaginosus GN=CC85DRAFT_305458 PE=4 SV=1
A0A0J1AUP9	138.2	13	0	9	0	9	0	5	0	709.57	0	734.46	0	0	3	3	0	2	0	2	0	1	Deamidation (NQ)	27846	Putative electron transfer flavo protein complex subunit ETF-beta OS=Trichosporon oleaginosus GN=CC85DRAFT_266190 PE=4 SV=1
A0A0J0XEZ6	137.84	9	0	5	4	0	3	0	0	3134.5	859.38	0	812.87	0	4	4	0	9	6	0	1	0	Carbamidomethylation; Oxidation (M)	70766	Uncharacterized protein OS=Trichosporon oleaginosus GN=CC85DRAFT_330544 PE=4 SV=1
A0A0J0XL02	137.67	39	0	24	39	24	24	0	0	1717.5	12376	2152.8	1179.1	0	4	4	0	3	10	3	3	0		9569	50S ribosomal protein L35 OS=Trichosporon oleaginosus GN=CC85DRAFT_302966 PE=3 SV=1
A0A0J0XRN6	137.57	12	2	9	0	2	0	6	567.61	2098.4	0	0	0	0	6	6	1	9	0	1	0	4	Carbamidomethylation	54629	Aldehyde dehydrogenase OS=Trichosporon oleaginosus GN=CC85DRAFT_284080 PE=3 SV=1
A0A0J0XX30	137.28	14	0	12	0	2	0	0	0	1429.4	0	0	0	0	5	5	0	11	0	1	0	0		42987	Phosphoserine aminotransferase OS=Trichosporon oleaginosus GN=CC85DRAFT_282246 PE=3 SV=1
A0A0J1AZG5	137.15	15	1	8	2	3	3	5	2469	931.06	596.41	21922	0	1488.5	18	18	3	12	2	5	4	7	Acetylation (N-term); Oxidation (M); Deamidation (NQ)	122807	ANTH-domain-containing protein OS=Trichosporon oleaginosus GN=CC85DRAFT_287137 PE=4 SV=1
A0A0J1B917	136.91	12	0	12	12	0	12	0	0	0	0	0	0	0	2	2	0	4	6	0	2	0		21108	Uncharacterized protein OS=Trichosporon oleaginosus GN=CC85DRAFT_257431 PE=4 SV=1
A0A0J1AWK6	135.69	64	15	29	59	29	15	0	486.23	6068	7895.2	4314.6	3290.9	0	6	6	2	11	10	3	4	0	Carbamidomethylation; Acetylation (N-term); Deamidation (NQ)	9839	NADH dehydrogenase 10.5K chain OS=Trichosporon oleaginosus GN=CC85DRAFT_250792 PE=4 SV=1
A0A0J1ASP8	135.62	55	17	15	38	0	0	0	572.54	853.18	2247.1	0	0	0	4	4	1	1	6	0	0	0		7244	Uncharacterized protein (Fragment) OS=Trichosporon oleaginosus GN=CC85DRAFT_230183 PE=4 SV=1
A0A0J0XD25	135.58	24	6	15	3	0	0	6	288	1143.6	16777	0	0	0	5	5	1	5	1	0	0	1	Carbamidomethylation	30508	ClpP/crotonase OS=Trichosporon oleaginosus GN=CC85DRAFT_289000 PE=3 SV=1
A0A0J0XZX1	135.16	7	0	5	2	2	4	0	0	0	2111.1	0	814.02	0	4	4	0	4	3	2	4	0	Acetylation (N-term)	61548	Putative inositol-3-phosphate synthase OS=Trichosporon oleaginosus GN=CC85DRAFT_267867 PE=4 SV=1
A0A0J0XL85	134.87	13	13	13	13	13	13	13	29406	81225	96392	104930	76820	19761	1	1	24	34	35	34	36	15	Deamidation (NQ)	12157	Uncharacterized protein OS=Trichosporon oleaginosus GN=CC85DRAFT_246909 PE=4 SV=1
A0A0J1AXW4	134.73	10	0	7	2	7	2	3	0	350.03	0	4057.9	0	0	4	4	0	5	1	6	3	1		50114	Uncharacterized protein OS=Trichosporon oleaginosus GN=CC85DRAFT_287791 PE=3 SV=1
A0A0J0XNZ2	134.64	20	0	20	9	0	0	0	0	1822.2	0	0	0	0	2	2	0	4	1	0	0	0		14474	Uncharacterized protein (Fragment) OS=Trichosporon oleaginosus GN=CC85DRAFT_327832 PE=4 SV=1
A0A0J0XPN3	134.54	8	0	7	1	0	7	0	0	0	340.19	0	0	0	4	4	0	6	3	0	5	0		94300	Uncharacterized protein OS=Trichosporon oleaginosus GN=CC85DRAFT_284841 PE=4 SV=1
A0A0J1B937	134.35	27	0	14	13	13	10	0	0	654.94	0	252.96	0	0	6	6	0	11	6	2	2	0	Carbamidomethylation	22513	6 7-dimethyl-8-ribityllumazine synthase OS=Trichosporon oleaginosus GN=CC85DRAFT_283562 PE=3 SV=1
A0A0J1BAS5	133.68	9	3	2	1	4	2	1	308.34	2295.6	0	848.42	543.1	0	16	16	4	8	7	7	5	3	Carbamidomethylation; Acetylation (N-term); Oxidation (M); Deamidation (NQ)	222483	Uncharacterized protein OS=Trichosporon oleaginosus GN=CC85DRAFT_169824 PE=4 SV=1
A0A0J0XVQ6	133.28	17	9	17	0	5	4	9	0	3781.1	0	5221.4	1629.7	0	4	4	2	11	0	2	1	2	Acetylation (N-term)	30574	Fatty acid beta-oxidation-related protein OS=Trichosporon oleaginosus GN=CC85DRAFT_282665 PE=4 SV=1
A0A0J0XC27	132.61	13	0	11	0	0	2	5	0	911.48	0	0	0	0	5	5	0	6	0	0	1	2	Carbamidomethylation; Acetylation (N-term); Deamidation (NQ)	49650	Alpha-tubulin OS=Trichosporon oleaginosus GN=CC85DRAFT_266852 PE=3 SV=1
A0A0J1B9L9	132.43	13	0	9	0	4	0	9	0	1653.9	0	0	0	0	3	3	0	2	0	1	0	2	Carbamidomethylation	30342	40S ribosomal protein S0 OS=Trichosporon oleaginosus GN=RPS0 PE=3 SV=1
A0A0J0XN51	131.88	22	9	6	15	14	4	5	1455.9	1571.7	1141.1	1557.7	1217.1	26898	10	10	5	5	13	6	3	2	Carbamidomethylation; Deamidation (NQ)	57961	Inosine-5'-monophosphate dehydrogenase OS=Trichosporon oleaginosus GN=CC85DRAFT_285409 PE=3 SV=1
A0A0J0XPH3	131.84	8	0	4	2	4	2	4	0	1968.7	711.07	0	0	0	4	4	0	4	3	2	1	2	Acetylation (N-term)	60659	EF-hand OS=Trichosporon oleaginosus GN=CC85DRAFT_70063 PE=4 SV=1
A0A0J0XD04	131.52	14	4	7	3	3	3	5	0	548.67	2209.9	3337.8	0	1334.8	6	6	2	4	1	1	1	4	Acetylation (N-term)	49528	Tubulin beta chain OS=Trichosporon oleaginosus GN=CC85DRAFT_289020 PE=3 SV=1
A0A0J0XNM5	131.49	11	11	11	11	11	11	11	11365	15733	9451.6	26867	19434	0	1	1	9	12	11	14	12	4	Carbamidomethylation; Deamidation (NQ)	16028	Uncharacterized protein OS=Trichosporon oleaginosus GN=CC85DRAFT_285266 PE=4 SV=1
A0A0J0XIX1	130.91	7	0	3	3	2	0	1	0	0	613.72	312.29	0	0	9	9	0	5	5	3	0	1	Acetylation (N-term); Deamidation (NQ)	139069	Uncharacterized protein OS=Trichosporon oleaginosus GN=CC85DRAFT_292889 PE=4 SV=1
A0A0J1B1X8	130.39	7	0	5	5	0	1	0	0	423.75	746.12	0	0	0	6	6	0	6	4	0	1	0	Oxidation (M); Deamidation (NQ)	119279	SAICAR synthase-like protein OS=Trichosporon oleaginosus GN=CC85DRAFT_308448 PE=4 SV=1
A0A0J0XTC4	130.23	48	19	10	20	19	19	7	0	1027.2	0	0	0	0	5	5	2	4	5	3	3	1	Carbamidomethylation; Acetylation (N-term); Oxidation (M)	14638	DNA-directed RNA polymerase subunit OS=Trichosporon oleaginosus GN=CC85DRAFT_326492 PE=3 SV=1
A0A0J0XW23	130.17	24	0	24	9	9	9	0	0	3902.6	0	1158.1	0	0	3	3	0	11	1	1	1	0		14071	Uncharacterized protein OS=Trichosporon oleaginosus GN=CC85DRAFT_282773 PE=4 SV=1
A0A0J0XMD1	129.95	15	3	9	7	0	2	0	0	1266.2	327.25	0	1079.2	0	8	8	2	6	7	0	1	0	Acetylation (N-term); Deamidation (NQ)	66211	Lysine--tRNA ligase OS=Trichosporon oleaginosus GN=CC85DRAFT_285703 PE=3 SV=1
A0A0J0XZA3	129.94	25	6	8	8	20	18	0	652.71	0	0	4522.6	510.49	0	5	5	1	3	1	4	5	0	Carbamidomethylation; Oxidation (M); Deamidation (NQ)	17935	Superoxide dismutase [Cu-Zn] OS=Trichosporon oleaginosus GN=CC85DRAFT_281473 PE=3 SV=1
A0A0J0XSK8	129.85	22	0	22	0	0	6	0	0	809.06	0	0	0	0	5	5	0	5	0	0	1	0	Carbamidomethylation	24065	GTP-binding nuclear protein OS=Trichosporon oleaginosus GN=CC85DRAFT_271931 PE=3 SV=1
A0A0J1ATI5	129.73	37	6	11	8	15	5	8	2604.3	6862.6	0	1287.7	0	313.7	9	9	3	7	5	3	1	2	Acetylation (N-term); Oxidation (M); Deamidation (NQ)	34165	Uncharacterized protein OS=Trichosporon oleaginosus GN=CC85DRAFT_289339 PE=4 SV=1
A0A0J0XRH3	129.02	7	3	3	3	4	7	3	0	3155.1	11890	1732.4	0	0	4	4	2	2	2	4	6	4	Acetylation (N-term); Deamidation (NQ)	47897	Uncharacterized protein OS=Trichosporon oleaginosus GN=CC85DRAFT_272141 PE=4 SV=1
A0A0J0XWS2	128.38	5	1	3	3	0	3	0	0	1505.7	0	0	0	0	5	5	1	5	4	0	3	0	Deamidation (NQ)	124746	Uncharacterized protein OS=Trichosporon oleaginosus GN=CC85DRAFT_306682 PE=4 SV=1
A0A0J1B677	128.35	10	2	4	7	5	10	7	1962.4	7661	7560.3	2247.9	5334.4	3566.1	4	4	3	9	10	8	8	7	Oxidation (M)	46447	Glycoside hydrolase/deacetylase OS=Trichosporon oleaginosus GN=CC85DRAFT_65724 PE=4 SV=1
A0A0J0XE11	128.26	8	0	8	5	5	1	0	0	2206.6	0	0	0	0	3	3	0	8	3	2	1	0	Oxidation (M); Deamidation (NQ)	54226	Acid protease OS=Trichosporon oleaginosus GN=CC85DRAFT_251406 PE=3 SV=1
A0A0J0XHU1	128.16	12	2	3	1	9	2	2	51617	33403	36255	21956	45285	43353	12	12	19	15	7	15	16	13	Acetylation (N-term)	115413	Uncharacterized protein OS=Trichosporon oleaginosus GN=CC85DRAFT_329734 PE=4 SV=1
A0A0J1B2N3	127.59	35	15	22	22	22	14	9	13638	3203.9	1775.1	2392.8	0	345.55	6	6	3	9	9	5	2	1		17232	Uncharacterized protein OS=Trichosporon oleaginosus GN=CC85DRAFT_275408 PE=4 SV=1
A0A0J0XZ72	127.4	8	5	2	5	0	2	0	943.88	0	0	0	0	0	5	5	3	2	6	0	1	0	Deamidation (NQ)	53773	Acid protease OS=Trichosporon oleaginosus GN=CC85DRAFT_324679 PE=3 SV=1
A0A0J0XT97	127.01	17	2	15	0	2	0	3	0	638.77	0	0	0	0	8	8	1	8	0	1	0	2	Carbamidomethylation; Acetylation (N-term); Oxidation (M); Deamidation (NQ)	43878	Ketol-acid reductoisomerase mitochondrial OS=Trichosporon oleaginosus GN=CC85DRAFT_283561 PE=3 SV=1
A0A0J0XL03	126.84	10	0	7	0	3	0	0	0	3971.6	0	721.14	0	0	3	3	0	6	0	1	0	0	Acetylation (N-term); Oxidation (M)	37719	t-SNARE OS=Trichosporon oleaginosus GN=CC85DRAFT_296876 PE=4 SV=1
A0A0J0XIL2	125.73	28	11	10	0	6	0	0	0	0	0	702.36	0	0	8	8	3	7	0	2	0	0	Acetylation (N-term)	40485	Uncharacterized protein OS=Trichosporon oleaginosus GN=CC85DRAFT_286958 PE=4 SV=1
A0A0J0XCQ5	125.65	11	0	8	2	2	0	3	0	1092.4	0	9079.5	0	0	8	8	0	7	1	3	0	3	Carbamidomethylation; Acetylation (N-term); Oxidation (M); Deamidation (NQ)	83760	Aconitate hydratase mitochondrial OS=Trichosporon oleaginosus GN=CC85DRAFT_289134 PE=3 SV=1
A0A0J0XNW8	125.54	12	2	4	3	9	0	0	443.97	2825.3	472.73	6920.7	0	0	9	9	2	4	3	6	0	0	Acetylation (N-term); Oxidation (M); Deamidation (NQ)	93969	Adaptor protein complex AP-1 gamma subunit OS=Trichosporon oleaginosus GN=CC85DRAFT_285129 PE=4 SV=1
A0A0J1BD96	124.94	7	1	5	0	1	0	0	0	3030.5	7218.8	0	0	0	13	13	3	15	5	2	1	0	Acetylation (N-term); Oxidation (M); Deamidation (NQ)	234508	Uncharacterized protein OS=Trichosporon oleaginosus GN=CC85DRAFT_325281 PE=4 SV=1
A0A0J0XLQ5	124.84	15	0	7	9	3	2	0	0	375.4	284.64	0	4839.3	0	5	5	0	4	5	1	2	0	Acetylation (N-term)	42666	Uncharacterized protein OS=Trichosporon oleaginosus GN=CC85DRAFT_285957 PE=4 SV=1
A0A0J0XI25	124.75	8	2	2	2	3	1	2	1347.6	1772.9	490.04	9545.9	0	3222.8	11	11	4	3	5	5	1	3	Carbamidomethylation; Acetylation (N-term); Deamidation (NQ)	172511	P-loop containing nucleoside triphosphate hydrolase protein OS=Trichosporon oleaginosus GN=CC85DRAFT_293000 PE=4 SV=1
A0A0J0XY05	124.65	18	3	7	0	8	1	6	0	0	0	0	0	0	11	11	2	5	0	6	1	4	Carbamidomethylation; Acetylation (N-term); Deamidation (NQ)	69862	TPR-like protein OS=Trichosporon oleaginosus GN=CC85DRAFT_268498 PE=4 SV=1
A0A0J0XMS1	123.87	9	4	3	2	0	3	0	8673.8	0	0	0	911.29	0	6	6	3	2	1	0	4	0	Acetylation (N-term); Oxidation (M); Deamidation (NQ)	84924	Het-C-domain-containing protein OS=Trichosporon oleaginosus GN=CC85DRAFT_285622 PE=4 SV=1
A0A0J0XB60	123.45	14	3	11	0	0	0	0	0	287.02	0	0	0	0	4	4	1	5	0	0	0	0		44067	Nucleotide-diphospho-sugar transferase OS=Trichosporon oleaginosus GN=CC85DRAFT_289621 PE=4 SV=1
A0A0J0XBI7	123.33	33	13	10	17	20	17	0	2412.5	3202.2	4707.2	1953.5	1879.5	0	4	4	1	5	4	2	4	0	Carbamidomethylation; Acetylation (N-term)	11537	Nucleic acid-binding protein OS=Trichosporon oleaginosus GN=CC85DRAFT_289530 PE=3 SV=1
A0A0J0XIT5	123.2	36	6	30	0	0	7	7	0	685.05	0	0	516.54	0	7	7	1	7	0	0	1	1		18554	Actin lateral binding protein OS=Trichosporon oleaginosus GN=CC85DRAFT_276864 PE=4 SV=1
A0A0J1B954	123.16	15	5	7	2	6	2	2	141350	21355	19542	66375	30526	1395.8	15	15	13	6	4	16	5	4	Carbamidomethylation; Acetylation (N-term); Oxidation (M); Deamidation (NQ)	110773	Alanine--tRNA ligase OS=Trichosporon oleaginosus GN=ALA1 PE=3 SV=1
A0A0J1B7D4	123.14	24	0	13	0	7	12	7	0	1745.6	0	404.81	0	0	4	4	0	3	0	1	2	1	Acetylation (N-term)	21445	Putative SAR small monomeric GTPase OS=Trichosporon oleaginosus GN=CC85DRAFT_45393 PE=3 SV=1
A0A0J0XI12	122.92	28	0	13	24	17	13	0	0	1501.5	608.54	516.57	0	0	3	3	0	4	5	2	3	0	Oxidation (M)	12376	Ribosomal protein L14b/L23e OS=Trichosporon oleaginosus GN=CC85DRAFT_287147 PE=3 SV=1
A0A0J0XMN7	122.71	23	0	17	5	9	9	0	0	0	0	0	0	0	4	4	0	8	1	1	3	0	Acetylation (N-term); Deamidation (NQ)	15160	40S ribosomal protein S24 OS=Trichosporon oleaginosus GN=CC85DRAFT_296579 PE=3 SV=1
A0A0J0XYU8	121.77	30	5	24	4	0	4	11	0	3105.2	0	0	0	0	7	7	1	6	1	0	1	4	Carbamidomethylation; Acetylation (N-term); Oxidation (M)	27872	Putative 40S ribosomal protein S2 OS=Trichosporon oleaginosus GN=CC85DRAFT_281880 PE=3 SV=1
A0A0J0XNN8	121.59	26	13	13	0	0	0	8	460.66	1764.3	0	0	0	0	4	4	2	3	0	0	0	1		18719	60s ribosomal protein l11 OS=Trichosporon oleaginosus GN=CC85DRAFT_78288 PE=3 SV=1
A0A0J0XQJ6	121.55	11	1	9	0	0	0	0	0	0	0	0	0	0	5	5	1	4	0	0	0	0	Deamidation (NQ)	61484	Uncharacterized protein OS=Trichosporon oleaginosus GN=CC85DRAFT_284520 PE=4 SV=1
A0A0J1AT92	120.55	8	0	3	6	6	6	2	0	354.9	1303.4	1532.3	631.8	0	3	3	0	2	4	2	3	1	Carbamidomethylation; Acetylation (N-term)	35058	Uncharacterized protein OS=Trichosporon oleaginosus GN=CC85DRAFT_27064 PE=4 SV=1
A0A0J1BED2	119.65	14	8	7	5	5	3	2	3011.3	1223.1	2643.7	9006.9	1224.6	1046	9	9	8	5	8	6	3	4	Acetylation (N-term); Oxidation (M); Deamidation (NQ)	89253	Pkinase-domain-containing protein OS=Trichosporon oleaginosus GN=CC85DRAFT_3106 PE=3 SV=1
A0A0J0XJ86	119.55	27	7	15	4	5	6	2	0	0	0	1864.9	1779.8	0	11	11	1	10	2	2	3	1	Acetylation (N-term); Oxidation (M); Deamidation (NQ)	55552	Uncharacterized protein OS=Trichosporon oleaginosus GN=CC85DRAFT_286707 PE=4 SV=1
A0A0J0XFA5	119.43	14	0	9	14	14	14	0	0	0	0	0	0	0	2	2	0	1	10	3	5	0	Acetylation (N-term); Deamidation (NQ)	26349	Uncharacterized protein OS=Trichosporon oleaginosus GN=CC85DRAFT_288215 PE=4 SV=1
A0A0J0XNU7	119.23	11	0	11	0	0	2	0	0	5559.6	0	0	1268.8	0	4	4	0	8	0	0	1	0	Carbamidomethylation; Acetylation (N-term)	63629	Actin-like ATPase domain-containing protein OS=Trichosporon oleaginosus GN=CC85DRAFT_273991 PE=3 SV=1
A0A0J1BB98	118.97	9	3	1	5	1	1	2	2340.8	723.24	0	737.33	4568.1	1524.5	7	7	2	1	5	1	1	3	Acetylation (N-term); Oxidation (M); Deamidation (NQ)	102691	Uncharacterized protein OS=Trichosporon oleaginosus GN=CC85DRAFT_325791 PE=4 SV=1
A0A0J0XH58	118.72	10	0	0	0	8	8	2	0	0	0	0	0	0	2	2	0	0	0	1	1	1	Carbamidomethylation; Oxidation (M)	36728	Uncharacterized protein OS=Trichosporon oleaginosus GN=CC85DRAFT_287531 PE=4 SV=1
A0A0J0XPM1	118.69	4	0	4	0	0	0	0	0	0	0	0	0	0	1	1	0	2	0	0	0	0		45074	Uncharacterized protein OS=Trichosporon oleaginosus GN=CC85DRAFT_327747 PE=4 SV=1
A0A0J0XVS6	118.13	61	0	0	51	29	0	0	0	0	872	0	0	0	5	5	0	0	6	2	0	0	Carbamidomethylation; Acetylation (N-term); Oxidation (M); Deamidation (NQ)	8103	DUF1909-domain-containing protein OS=Trichosporon oleaginosus GN=CC85DRAFT_300001 PE=4 SV=1
A0A0J0XJR9	117.73	17	6	6	6	7	3	3	4773.5	0	875.06	4139.3	0	0	13	13	4	5	5	5	2	2	Carbamidomethylation; Acetylation (N-term); Deamidation (NQ)	88436	Histidinol dehydrogenase OS=Trichosporon oleaginosus GN=CC85DRAFT_286518 PE=3 SV=1
A0A0J0XM80	117.58	10	0	10	0	0	0	10	0	0	0	0	0	862.62	2	2	0	6	0	0	0	5	Carbamidomethylation; Oxidation (M); Deamidation (NQ)	35016	Ricin B-like lectin OS=Trichosporon oleaginosus GN=CC85DRAFT_285637 PE=4 SV=1
A0A0J0XLK7	117.58	5	1	2	1	1	2	1	0	1466	2381.4	1159.1	0	332.01	9	9	2	4	7	2	5	2	Acetylation (N-term); Deamidation (NQ)	200374	Uncharacterized protein OS=Trichosporon oleaginosus GN=CC85DRAFT_261013 PE=4 SV=1
A0A0J1B6D6	117.33	15	3	5	7	1	3	3	0	0	1505.4	949.22	829.01	977.13	7	7	1	2	6	1	3	2	Acetylation (N-term); Deamidation (NQ)	68587	Uncharacterized protein OS=Trichosporon oleaginosus GN=CC85DRAFT_60943 PE=4 SV=1
A0A0J0XJK1	116.41	15	2	3	4	4	4	6	1080.4	0	0	823.58	0	17048	11	11	2	2	6	3	2	5	Acetylation (N-term); Deamidation (NQ)	92506	Uncharacterized protein OS=Trichosporon oleaginosus GN=CC85DRAFT_329161 PE=4 SV=1
A0A0J1BEC7	116.29	22	6	11	0	7	0	4	0	526.22	0	604.59	0	319.85	5	5	1	4	0	3	0	1	Carbamidomethylation; Acetylation (N-term); Deamidation (NQ)	24648	Uridylate kinase OS=Trichosporon oleaginosus GN=CC85DRAFT_267634 PE=3 SV=1
A0A0J0XFM8	115.43	35	0	19	28	14	13	0	0	0	0	0	0	0	5	5	0	3	6	2	2	0		14493	Ribosomal protein L22e (Fragment) OS=Trichosporon oleaginosus GN=CC85DRAFT_250426 PE=4 SV=1
A0A0J0XNJ5	115.07	48	15	9	33	0	10	0	0	0	1414.3	0	0	0	4	4	1	1	6	0	1	0		11840	Uncharacterized protein OS=Trichosporon oleaginosus GN=CC85DRAFT_327934 PE=4 SV=1
A0A0J0XHZ5	114.79	7	1	2	4	3	1	1	5110.6	1827.6	2890.8	10603	0	796.61	12	12	2	4	8	6	1	1	Acetylation (N-term); Oxidation (M); Deamidation (NQ)	203302	Glucan synthase OS=Trichosporon oleaginosus GN=CC85DRAFT_249023 PE=4 SV=1
A0A0J0XH92	114.76	19	0	19	8	8	0	0	0	0	0	0	0	0	3	3	0	6	3	1	0	0		16389	Uncharacterized protein OS=Trichosporon oleaginosus GN=CC85DRAFT_329844 PE=4 SV=1
A0A0J1BCU2	114.65	25	0	21	17	11	9	0	0	3777.2	1935.4	400.87	0	0	6	6	0	8	6	2	3	0	Acetylation (N-term); Deamidation (NQ)	26229	Uncharacterized protein OS=Trichosporon oleaginosus GN=CC85DRAFT_310278 PE=4 SV=1
A0A0J0XN19	113.97	49	0	7	41	0	0	7	0	0	0	0	0	1042.9	4	4	0	1	8	0	0	1	Oxidation (M)	11986	Uncharacterized protein (Fragment) OS=Trichosporon oleaginosus GN=CC85DRAFT_285414 PE=4 SV=1
A0A0J0XXB7	113.89	16	3	8	9	0	0	0	0	666.5	0	0	0	0	4	4	1	3	3	0	0	0	Deamidation (NQ)	31279	Uncharacterized protein OS=Trichosporon oleaginosus GN=CC85DRAFT_282307 PE=4 SV=1
A0A0J0XP57	113.76	6	0	3	6	0	0	0	0	1135.7	366.52	0	0	0	2	2	0	4	2	0	0	0		56217	Uncharacterized protein OS=Trichosporon oleaginosus GN=CC85DRAFT_273831 PE=4 SV=1
A0A0J0XR53	113.48	18	0	10	8	0	0	0	0	0	0	0	0	0	2	2	0	1	1	0	0	0		19283	Uncharacterized protein OS=Trichosporon oleaginosus GN=CC85DRAFT_50059 PE=4 SV=1
A0A0J1BC19	113.39	6	1	1	4	3	1	2	1072.5	994.49	1675.2	3144	8357.1	2655.5	6	6	4	2	8	5	3	6	Carbamidomethylation; Acetylation (N-term); Oxidation (M); Deamidation (NQ)	86918	Cysteine proteinase OS=Trichosporon oleaginosus GN=CC85DRAFT_282641 PE=3 SV=1
A0A0J0XKX3	112.09	6	0	1	3	4	4	1	0	1123.1	0	0	0	0	3	3	0	1	1	2	4	1	Deamidation (NQ)	53250	Ammonium transporter OS=Trichosporon oleaginosus GN=CC85DRAFT_302913 PE=3 SV=1
A0A0J0XVA0	111.29	14	0	10	4	0	0	0	0	0	0	0	0	0	4	4	0	2	2	0	0	0		30417	DUF1000-domain-containing protein OS=Trichosporon oleaginosus GN=CC85DRAFT_255882 PE=4 SV=1
A0A0J0XIW1	111.23	26	3	14	10	11	6	5	0	1390.7	1338.4	1227.4	1015.5	0	13	13	2	9	4	4	3	2	Acetylation (N-term); Deamidation (NQ)	50183	DnaJ-domain-containing protein OS=Trichosporon oleaginosus GN=CC85DRAFT_308758 PE=4 SV=1
A0A0J0XV55	110.28	7	0	5	0	2	2	4	0	716.65	0	5639.8	1179.3	0	4	4	0	3	0	1	1	2	Carbamidomethylation; Acetylation (N-term)	77226	Acetyl-coenzyme A synthetase OS=Trichosporon oleaginosus GN=CC85DRAFT_283253 PE=3 SV=1
A0A0J0XGN9	109.83	7	2	7	4	2	7	2	0	9982.1	7262	10892	5322.5	0	3	3	1	10	7	5	7	3		38390	Uncharacterized protein OS=Trichosporon oleaginosus GN=CC85DRAFT_304368 PE=4 SV=1
A0A0J0XQ41	109.78	42	15	26	8	4	0	10	0	1225.4	339.96	0	0	553.38	10	10	2	8	1	1	0	2	Acetylation (N-term)	22263	40S ribosomal protein S9-A OS=Trichosporon oleaginosus GN=CC85DRAFT_307724 PE=3 SV=1
A0A0J1BEB5	109.63	16	0	7	13	0	16	0	0	1082.7	4095.5	0	829.97	0	3	3	0	2	10	0	3	0	Deamidation (NQ)	20128	Uncharacterized protein OS=Trichosporon oleaginosus GN=CC85DRAFT_298630 PE=4 SV=1
A0A0J0XDM2	109.63	6	0	3	1	3	4	0	0	9088.7	927.48	3307.4	1307.6	0	5	5	0	7	5	4	4	0	Carbamidomethylation; Acetylation (N-term)	98611	Acid protease OS=Trichosporon oleaginosus GN=CC85DRAFT_288812 PE=3 SV=1
A0A0J1AWQ1	109.02	15	2	8	4	2	5	2	1317.9	1983.8	646.36	0	2646.6	0	8	8	1	4	5	1	3	1	Acetylation (N-term); Deamidation (NQ)	68036	Pkinase-domain-containing protein OS=Trichosporon oleaginosus GN=CC85DRAFT_304765 PE=3 SV=1
A0A0J1BD13	108.99	14	0	0	7	14	7	0	0	0	713.28	0	0	0	2	2	0	0	2	2	2	0		20517	Uncharacterized protein OS=Trichosporon oleaginosus GN=CC85DRAFT_290046 PE=4 SV=1
A0A0J0XUH4	108.72	15	0	15	0	0	0	0	0	812.75	0	0	0	0	2	2	0	3	0	0	0	0	Deamidation (NQ)	28810	Carbonic anhydrase OS=Trichosporon oleaginosus GN=CC85DRAFT_300273 PE=3 SV=1
A0A0J1BC09	108.55	13	3	5	3	5	4	0	0	0	0	302.76	0	0	5	5	1	3	1	2	1	0	Carbamidomethylation; Acetylation (N-term); Oxidation (M); Deamidation (NQ)	69134	Uncharacterized protein OS=Trichosporon oleaginosus GN=CC85DRAFT_137398 PE=4 SV=1
A0A0J0XBH6	108.29	14	0	0	14	0	0	0	0	0	0	0	0	0	1	1	0	0	3	0	0	0		24541	Uncharacterized protein OS=Trichosporon oleaginosus GN=CC85DRAFT_331634 PE=4 SV=1
A0A0J0XDN4	107.92	10	6	2	2	4	2	0	512	0	840.11	0	0	0	6	6	4	2	1	3	2	0		66841	Uncharacterized protein OS=Trichosporon oleaginosus GN=CC85DRAFT_313985 PE=3 SV=1
A0A0J1B456	39.51	3	1	0	0	2	0	0	1915.9	0	0	0	0	0	2	2	1	0	0	1	0	0		63833	Uncharacterized protein OS=Trichosporon oleaginosus GN=CC85DRAFT_328169 PE=3 SV=1
A0A0J0XWI2	107.51	26	0	19	19	8	0	13	0	1048.7	0	0	0	0	3	3	0	3	3	1	0	1	Deamidation (NQ)	19566	Uncharacterized protein OS=Trichosporon oleaginosus GN=CC85DRAFT_282476 PE=4 SV=1
A0A0J1BA65	107.33	9	0	9	0	0	0	0	0	0	0	0	0	0	2	2	0	3	0	0	0	0		29230	Uncharacterized protein OS=Trichosporon oleaginosus GN=CC85DRAFT_326078 PE=4 SV=1
A0A0J0XI32	107.21	11	0	7	0	0	2	2	0	0	0	0	0	0	5	5	0	5	0	0	1	1	Acetylation (N-term); Deamidation (NQ)	67731	Putative VpsA OS=Trichosporon oleaginosus GN=CC85DRAFT_287175 PE=3 SV=1
A0A0J0XCW2	107.14	7	3	5	7	0	2	3	991.48	0	724.86	0	0	0	4	4	2	2	6	0	1	1	Oxidation (M); Deamidation (NQ)	52694	Uncharacterized protein OS=Trichosporon oleaginosus GN=CC85DRAFT_289094 PE=4 SV=1
A0A0J0XYY9	107	13	7	3	6	4	1	2	3686.8	0	1428.7	13991	0	1424.9	14	14	6	2	8	4	1	1	Carbamidomethylation; Acetylation (N-term); Oxidation (M); Deamidation (NQ)	115761	Pkinase-domain-containing protein OS=Trichosporon oleaginosus GN=CC85DRAFT_58253 PE=4 SV=1
A0A0J1BA11	106.72	9	5	5	5	5	9	9	0	2097.9	5451.2	2329.6	2608.4	3484.8	2	2	1	4	4	2	8	5	Oxidation (M)	23127	Uncharacterized protein OS=Trichosporon oleaginosus GN=CC85DRAFT_326289 PE=4 SV=1
A0A0J1B2H9	106.71	37	0	37	37	17	37	0	0	487.57	0	0	1284.7	0	2	2	0	3	7	1	4	0	Acetylation (N-term)	6928	Uncharacterized protein (Fragment) OS=Trichosporon oleaginosus GN=CC85DRAFT_226069 PE=4 SV=1
A0A0J0XCP6	106.68	7	0	0	0	0	0	7	0	0	0	0	0	0	1	1	0	0	0	0	0	1	Carbamidomethylation	22401	Uncharacterized protein OS=Trichosporon oleaginosus GN=CC85DRAFT_331276 PE=4 SV=1
A0A0J1B3E7	106.49	6	2	3	1	1	0	2	0	875.75	476.77	888.34	0	0	6	6	2	3	1	1	0	1	Acetylation (N-term)	106978	Uncharacterized protein OS=Trichosporon oleaginosus GN=CC85DRAFT_308173 PE=4 SV=1
A0A0J1AYR0	106.33	5	0	0	5	5	5	0	0	0	1931.3	1759.7	1619.6	0	1	1	0	0	5	4	3	0	Acetylation (N-term)	35065	Uncharacterized protein OS=Trichosporon oleaginosus GN=CC85DRAFT_287428 PE=4 SV=1
A0A0J1B6F6	106.2	11	0	2	4	4	0	4	0	0	0	0	0	0	3	3	0	1	2	1	0	2	Acetylation (N-term); Deamidation (NQ)	60683	A/B/D/E cyclin OS=Trichosporon oleaginosus GN=CC85DRAFT_62053 PE=3 SV=1
A0A0J0XI68	106.16	10	0	5	8	0	3	0	0	0	0	0	0	0	4	4	0	3	7	0	1	0		51596	Kinase-like protein OS=Trichosporon oleaginosus GN=CC85DRAFT_321405 PE=3 SV=1
A0A0J0XGC5	106.04	12	0	12	0	0	0	6	0	1191.1	0	0	0	0	4	4	0	6	0	0	0	2	Deamidation (NQ)	43440	FAD/NAD(P)-binding domain-containing protein OS=Trichosporon oleaginosus GN=CC85DRAFT_287821 PE=4 SV=1
A0A0J1B8F9	105.97	4	0	2	1	1	1	0	0	306.43	0	4762	409.3	0	8	8	0	8	4	2	5	0	Acetylation (N-term); Oxidation (M); Deamidation (NQ)	246773	Uncharacterized protein OS=Trichosporon oleaginosus GN=CC85DRAFT_29581 PE=4 SV=1
A0A0J0XTX8	105.79	13	3	9	0	5	0	0	0	580.91	0	439.65	0	0	4	4	1	5	0	1	0	0		30851	Glutathione S-transferase OS=Trichosporon oleaginosus GN=CC85DRAFT_295560 PE=3 SV=1
A0A0J1AWZ3	105.44	5	0	5	0	0	0	0	0	0	0	0	0	0	1	1	0	1	0	0	0	0		37963	Putative fructose-bisphosphatase OS=Trichosporon oleaginosus GN=CC85DRAFT_288165 PE=3 SV=1
A0A0J1BDN2	105.41	10	6	10	6	6	0	6	0	593.59	1115.4	1906	0	0	3	3	1	8	2	1	0	1	Oxidation (M)	19182	Uncharacterized protein OS=Trichosporon oleaginosus GN=CC85DRAFT_298868 PE=4 SV=1
A0A0J0XVK1	104.72	16	2	3	9	0	4	3	0	1794.6	0	0	0	1229.7	7	7	1	1	5	0	2	1	Acetylation (N-term); Deamidation (NQ)	47814	Lem3/Cdc50 OS=Trichosporon oleaginosus GN=CC85DRAFT_295327 PE=4 SV=1
A0A0J0XH70	104.65	17	0	13	0	13	6	0	0	1829.2	0	4879.3	0	0	5	5	0	10	0	6	2	0	Acetylation (N-term); Oxidation (M); Deamidation (NQ)	31371	NAD(P)-binding protein OS=Trichosporon oleaginosus GN=CC85DRAFT_287416 PE=3 SV=1
A0A0J0XNG6	104.61	11	1	6	2	2	2	1	0	5538.7	0	781.87	0	0	6	6	1	6	1	1	1	1	Acetylation (N-term); Oxidation (M)	60987	Putative phosphoglucomutase OS=Trichosporon oleaginosus GN=CC85DRAFT_285382 PE=3 SV=1
A0A0J0XD85	104.58	7	1	2	5	3	2	0	0	1801.7	0	1300.6	0	0	5	5	1	3	5	2	1	0	Acetylation (N-term); Deamidation (NQ)	88001	MATE efflux family protein OS=Trichosporon oleaginosus GN=CC85DRAFT_280141 PE=4 SV=1
A0A0J0XMV0	104.11	28	0	23	0	16	4	0	0	3737.4	0	797.78	0	0	7	7	0	11	0	4	1	0	Acetylation (N-term); Oxidation (M)	22551	Uncharacterized protein OS=Trichosporon oleaginosus GN=CC85DRAFT_245894 PE=4 SV=1
A0A0J1B2Z1	103.87	31	7	24	11	0	0	0	0	1700.5	0	0	0	0	3	3	1	3	1	0	0	0	Carbamidomethylation	11305	Acylphosphatase OS=Trichosporon oleaginosus GN=CC85DRAFT_302700 PE=3 SV=1
A0A0J1B908	103.54	29	12	10	4	22	9	7	5188.5	5769.8	0	2417.7	860.28	273.48	14	14	11	9	5	12	7	3	Acetylation (N-term); Deamidation (NQ)	58194	Phosphatidylserine decarboxylase OS=Trichosporon oleaginosus GN=CC85DRAFT_283800 PE=4 SV=1
A0A0J0XPZ5	103.24	15	0	10	15	10	10	10	0	2839.7	4890.9	2664.6	2668.9	0	2	2	0	4	4	1	4	1		13903	Synaptobrevin OS=Trichosporon oleaginosus GN=CC85DRAFT_296158 PE=4 SV=1
A0A0J0XJB9	103.16	2	2	2	2	1	1	1	1307.6	2017.5	687.48	0	0	0	2	2	7	4	7	1	1	3	Oxidation (M)	102957	Trehalase OS=Trichosporon oleaginosus GN=CC85DRAFT_303482 PE=3 SV=1
A0A0J0XMY7	103.11	8	3	5	0	3	0	3	0	0	0	0	0	0	2	2	4	1	0	1	0	1		39313	NAD-dependent formate dehydrogenase OS=Trichosporon oleaginosus GN=CC85DRAFT_285545 PE=3 SV=1
A0A0J1B0E2	103.09	4	0	2	4	2	4	0	0	0	714.28	346.24	875.95	0	2	2	0	2	5	1	4	0		66973	Natural resistance-associated macrophage protein OS=Trichosporon oleaginosus GN=CC85DRAFT_286873 PE=4 SV=1
A0A0J0XBB5	102.95	11	11	11	7	7	7	7	0	2175.8	2142.7	0	0	0	2	2	2	4	4	2	2	1	Deamidation (NQ)	20165	Uncharacterized protein OS=Trichosporon oleaginosus GN=CC85DRAFT_289611 PE=4 SV=1
A0A0J1B7V0	102.64	6	0	0	0	6	0	0	0	0	0	0	0	0	3	3	0	0	0	3	0	0	Acetylation (N-term)	63140	Glycoside hydrolase OS=Trichosporon oleaginosus GN=CC85DRAFT_284133 PE=4 SV=1
A0A0J0XJ29	102.62	4	0	4	4	4	4	0	0	0	0	0	0	0	1	1	0	1	3	1	2	0		61212	Uncharacterized protein OS=Trichosporon oleaginosus GN=CC85DRAFT_128488 PE=4 SV=1
A0A0J0XBA5	102.54	5	0	2	3	3	3	0	0	0	0	437.99	757.57	0	4	4	0	2	4	2	4	0		126745	Uncharacterized protein OS=Trichosporon oleaginosus GN=CC85DRAFT_289620 PE=4 SV=1
A0A0J1B8Z6	102.5	14	2	10	12	4	2	2	36856	18135	20497	21169	23430	41280	6	6	6	7	10	5	3	8	Acetylation (N-term)	46197	Uncharacterized protein OS=Trichosporon oleaginosus GN=CC85DRAFT_311275 PE=4 SV=1
A0A0J0XP77	102.5	7	0	5	5	0	0	4	0	338.96	0	0	0	0	3	3	0	2	5	0	0	2	Deamidation (NQ)	58356	Carboxylic acid transporter OS=Trichosporon oleaginosus GN=CC85DRAFT_296307 PE=4 SV=1
A0A0J0XPE8	102.48	7	0	7	0	0	0	0	0	0	0	0	0	0	3	3	0	5	0	0	0	0		48017	Putative elongation factor 1-gamma (Ef-1-gamma) OS=Trichosporon oleaginosus GN=CC85DRAFT_285100 PE=4 SV=1
A0A0J0XSY4	102.16	14	3	8	0	3	0	0	0	0	0	0	0	0	4	4	1	2	0	1	0	0	Acetylation (N-term); Deamidation (NQ)	42675	Protein disulfide isomerase OS=Trichosporon oleaginosus GN=CC85DRAFT_257255 PE=3 SV=1
A0A0J0XF84	102.11	19	0	11	0	4	0	4	0	0	0	713.71	0	0	4	4	0	8	0	1	0	1	Acetylation (N-term); Deamidation (NQ)	24062	Nitroreductase OS=Trichosporon oleaginosus GN=CC85DRAFT_265045 PE=4 SV=1
A0A0J0XZ84	101.99	9	0	0	0	5	9	0	0	0	0	0	0	0	2	2	0	0	0	2	3	0		34151	Uncharacterized protein OS=Trichosporon oleaginosus GN=CC85DRAFT_281465 PE=4 SV=1
A0A0J0XQQ0	101.95	5	2	5	3	2	0	2	0	0	0	608.91	0	0	3	3	1	2	4	3	0	1	Acetylation (N-term); Deamidation (NQ)	63440	Uncharacterized protein OS=Trichosporon oleaginosus GN=CC85DRAFT_301411 PE=4 SV=1
A0A0J0XFC4	101.82	9	0	9	9	9	0	0	0	2084.9	554.25	0	0	0	1	1	0	4	4	1	0	0		17014	Sm-like ribonucleo protein OS=Trichosporon oleaginosus GN=CC85DRAFT_288202 PE=4 SV=1
A0A0J0XPZ4	101.34	6	2	1	1	1	3	0	0	0	1642.8	0	573.57	0	5	5	1	5	6	1	3	0	Acetylation (N-term); Deamidation (NQ)	83198	Nucleotide-diphospho-sugar transferase OS=Trichosporon oleaginosus GN=CC85DRAFT_64130 PE=4 SV=1
A0A0J0XND2	100.58	11	0	5	5	0	6	0	0	831.16	1825.1	0	0	0	2	2	0	1	2	0	1	0	Carbamidomethylation	21420	Uncharacterized protein OS=Trichosporon oleaginosus GN=CC85DRAFT_291970 PE=4 SV=1
A0A0J0XW07	100.28	15	3	11	0	0	0	2	0	0	0	0	0	0	6	6	1	5	0	0	0	1	Oxidation (M); Deamidation (NQ)	52827	Septin OS=Trichosporon oleaginosus GN=CC85DRAFT_282713 PE=3 SV=1
A0A0J0XSK1	100.09	4	0	4	0	0	0	0	0	0	0	0	0	0	2	2	0	2	0	0	0	0	Oxidation (M)	80350	Uncharacterized protein OS=Trichosporon oleaginosus GN=CC85DRAFT_283825 PE=4 SV=1
A0A0J0XN42	100.07	3	0	2	2	0	0	1	0	0	0	0	0	0	2	2	0	2	5	0	0	1	Carbamidomethylation	103271	Uncharacterized protein OS=Trichosporon oleaginosus GN=CC85DRAFT_302227 PE=4 SV=1
A0A0J0XPP7	100.03	21	0	19	19	19	19	11	0	3541.1	2805.5	770.89	598.14	0	3	3	0	7	10	6	4	1	Oxidation (M)	12095	Co-chaperone OS=Trichosporon oleaginosus GN=CC85DRAFT_67304 PE=4 SV=1
A0A0J1ASG6	99.85	3	1	1	2	0	2	0	0	0	0	0	0	0	5	5	1	2	4	0	2	0	Oxidation (M); Deamidation (NQ)	219204	Uncharacterized protein OS=Trichosporon oleaginosus GN=CC85DRAFT_41491 PE=4 SV=1
A0A0J0XT10	99.46	13	0	13	0	8	0	0	0	3070.9	0	0	0	0	3	3	0	8	0	2	0	0		23032	Histone chaperone ASF1 OS=Trichosporon oleaginosus GN=CC85DRAFT_283728 PE=4 SV=1
A0A0J0XZT0	99.32	19	3	15	5	5	5	8	0	0	0	0	0	3400.4	4	3	2	5	4	2	1	6	Acetylation (N-term); Oxidation (M); Deamidation (NQ)	26362	Ras-domain-containing protein OS=Trichosporon oleaginosus GN=CC85DRAFT_281664 PE=4 SV=1
A0A0J0XHV5	98.78	16	2	12	2	0	2	0	1621.5	0	0	0	0	0	6	6	1	5	1	0	1	0	Deamidation (NQ)	37556	Putative dihydrokaempferol 4-reductase OS=Trichosporon oleaginosus GN=CC85DRAFT_287198 PE=4 SV=1
A0A0J0XCB4	98.53	8	0	4	4	0	0	2	0	0	336.01	0	0	0	5	5	0	4	2	0	0	1	Acetylation (N-term); Oxidation (M); Deamidation (NQ)	82728	Putative spermidine synthase OS=Trichosporon oleaginosus GN=CC85DRAFT_331377 PE=3 SV=1
A0A0J0XXB8	98.36	13	0	13	0	0	0	0	0	1239.4	0	0	0	0	2	2	0	3	0	0	0	0	Carbamidomethylation; Oxidation (M)	18329	Uncharacterized protein OS=Trichosporon oleaginosus GN=CC85DRAFT_282355 PE=4 SV=1
A0A0J1B9X6	98.23	4	4	4	4	0	0	0	0	0	0	0	0	0	1	1	1	1	1	0	0	0	Acetylation (N-term)	44631	Uncharacterized protein OS=Trichosporon oleaginosus GN=CC85DRAFT_283295 PE=4 SV=1
A0A0J0XBJ7	98.06	15	5	7	4	7	3	1	264.94	816.92	0	20784	0	0	10	10	5	8	5	9	3	1	Acetylation (N-term); Oxidation (M); Deamidation (NQ)	67922	Uncharacterized protein OS=Trichosporon oleaginosus GN=CC85DRAFT_305963 PE=4 SV=1
A0A0J0XQW8	97.66	25	9	9	4	0	0	4	0	1809.2	0	0	0	542.61	5	5	1	3	1	0	0	1	Carbamidomethylation; Acetylation (N-term)	22188	Ribosomal protein S7e OS=Trichosporon oleaginosus GN=CC85DRAFT_48162 PE=4 SV=1
A0A0J0XUK3	97.58	6	0	6	0	0	0	0	0	0	0	0	0	0	3	3	0	5	0	0	0	0		50654	Uncharacterized protein (Fragment) OS=Trichosporon oleaginosus GN=CC85DRAFT_256646 PE=4 SV=1
A0A0J0XS81	97.23	23	0	17	5	6	4	0	0	2014.4	443.66	0	960.35	0	6	6	0	4	1	1	1	0	Acetylation (N-term); Deamidation (NQ)	32139	Putative short chain dehydrogenase/reductase OS=Trichosporon oleaginosus GN=CC85DRAFT_283966 PE=4 SV=1
A0A0J0XYY3	97.02	9	0	9	9	5	4	0	0	978.75	0	611.01	1373.6	0	2	2	0	4	4	2	1	0	Acetylation (N-term); Deamidation (NQ)	22850	Putative cytoplasm protein OS=Trichosporon oleaginosus GN=CC85DRAFT_281919 PE=4 SV=1
A0A0J0XF28	96.84	11	0	6	3	0	0	2	0	1352.7	709.63	0	0	0	4	4	0	2	1	0	0	1	Carbamidomethylation; Acetylation (N-term)	34570	Putative G protein beta subunit-like protein Rkp1 OS=Trichosporon oleaginosus GN=CC85DRAFT_288316 PE=4 SV=1
A0A0J1B5P0	96.76	23	0	23	6	10	0	6	0	1050.7	384.74	0	0	0	4	4	0	6	1	2	0	3	Oxidation (M)	20718	Putative 60S ribosomal protein l9 OS=Trichosporon oleaginosus GN=CC85DRAFT_273446 PE=4 SV=1
A0A0J0XCN4	96.72	5	1	2	3	0	1	0	0	0	0	0	0	0	8	8	2	3	3	0	1	0		205115	Uncharacterized protein OS=Trichosporon oleaginosus GN=CC85DRAFT_331271 PE=4 SV=1
A0A0J0XIL8	96.57	4	2	0	2	4	2	0	0	0	645.07	1763.4	0	0	2	2	2	0	1	2	3	0		59914	Putative uracil permease OS=Trichosporon oleaginosus GN=CC85DRAFT_263024 PE=4 SV=1
A0A0J0XEA9	96.47	5	0	3	3	0	0	1	0	2183.8	8044	0	0	0	9	9	0	5	5	1	0	1	Carbamidomethylation; Acetylation (N-term); Deamidation (NQ)	175563	Putative xenobiotic-transporting ATPase OS=Trichosporon oleaginosus GN=CC85DRAFT_251225 PE=3 SV=1
A0A0J0XI62	95.63	12	0	5	3	0	3	0	0	0	0	0	445.54	0	3	3	0	1	1	0	1	0		43991	Uncharacterized protein OS=Trichosporon oleaginosus GN=CC85DRAFT_143065 PE=4 SV=1
A0A0J1ASD8	95.41	35	0	25	35	0	0	0	0	0	984.68	0	0	0	2	2	0	1	4	0	0	0		5451	Uncharacterized protein (Fragment) OS=Trichosporon oleaginosus GN=CC85DRAFT_306126 PE=4 SV=1
A0A0J0XVS1	95.27	24	12	14	12	12	12	22	2165	3479.5	2394.2	5035.6	0	5100.3	4	3	7	14	9	13	9	9	Acetylation (N-term); Deamidation (NQ)	14230	Histone H2A OS=Trichosporon oleaginosus GN=CC85DRAFT_269508 PE=3 SV=1
A0A0J0XJD6	95.27	37	30	12	19	12	12	12	2165	3479.5	2394.2	5035.6	0	0	4	3	8	13	10	13	9	7	Acetylation (N-term); Deamidation (NQ)	14098	Histone H2A OS=Trichosporon oleaginosus GN=CC85DRAFT_329213 PE=3 SV=1
A0A0J1B2Z6	95.11	13	0	5	2	3	0	3	0	278.12	0	2431.2	0	335.14	9	9	0	4	1	3	0	2	Carbamidomethylation; Acetylation (N-term); Deamidation (NQ)	102628	Putative folic acid and derivative metabolism-related protein OS=Trichosporon oleaginosus GN=CC85DRAFT_246656 PE=3 SV=1
A0A0J0XIW7	95.05	7	0	1	3	3	1	0	0	0	0	0	0	0	5	5	0	1	2	2	1	0	Acetylation (N-term); Oxidation (M)	85832	Uncharacterized protein OS=Trichosporon oleaginosus GN=CC85DRAFT_329392 PE=4 SV=1
A0A0J0XCS8	94.94	19	10	19	19	10	10	10	0	0	11970	22895	1300.1	6418	3	3	1	3	6	3	1	1	Deamidation (NQ)	11823	Uncharacterized protein (Fragment) OS=Trichosporon oleaginosus GN=CC85DRAFT_252199 PE=4 SV=1
A0A0J0XQ58	94.63	7	0	5	2	0	0	0	0	379.01	506.97	0	0	0	3	3	0	2	1	0	0	0	Acetylation (N-term); Oxidation (M)	56893	DUF89-domain-containing protein OS=Trichosporon oleaginosus GN=CC85DRAFT_301630 PE=4 SV=1
A0A0J0XR94	94.62	9	2	2	4	1	1	0	906.82	0	0	0	0	0	9	9	2	2	5	1	1	0	Acetylation (N-term); Oxidation (M); Deamidation (NQ)	131516	Uncharacterized protein OS=Trichosporon oleaginosus GN=CC85DRAFT_272336 PE=4 SV=1
A0A0J0XLX5	94.4	23	0	23	15	0	15	0	0	689.57	1178.7	0	0	0	2	2	0	5	3	0	1	0		10634	F1F0-ATPsyn F OS=Trichosporon oleaginosus GN=CC85DRAFT_285883 PE=4 SV=1
A0A0J0XND0	94.21	10	0	4	0	0	10	0	0	0	0	0	409.67	0	3	3	0	3	0	0	3	0		33921	Single hybrid motif-containing protein OS=Trichosporon oleaginosus GN=CC85DRAFT_285356 PE=4 SV=1
A0A0J0XB06	94.2	3	0	3	0	0	0	0	0	0	0	0	0	0	1	1	0	2	0	0	0	0		53134	Uncharacterized protein OS=Trichosporon oleaginosus GN=CC85DRAFT_253253 PE=4 SV=1
A0A0J0XQN4	94.09	4	0	2	0	3	3	0	0	0	0	0	0	0	2	2	0	1	0	2	1	0	Carbamidomethylation	61561	Uncharacterized protein OS=Trichosporon oleaginosus GN=CC85DRAFT_51930 PE=4 SV=1
A0A0J1BED0	94.08	11	4	4	0	1	2	0	0	0	0	0	0	0	8	8	3	3	0	1	1	0	Carbamidomethylation; Acetylation (N-term); Deamidation (NQ)	88648	Uncharacterized protein OS=Trichosporon oleaginosus GN=CC85DRAFT_253526 PE=3 SV=1
A0A0J0XHD0	94.01	13	0	13	8	0	0	0	0	0	0	0	0	0	2	2	0	5	1	0	0	0		16008	Uncharacterized protein OS=Trichosporon oleaginosus GN=CC85DRAFT_287473 PE=4 SV=1
A0A0J0XSN4	93.69	12	6	12	0	12	0	0	0	432.96	0	0	0	0	2	2	1	10	0	2	0	0		25200	3 4-dihydroxy-2-butanone 4-phosphate synthase OS=Trichosporon oleaginosus GN=CC85DRAFT_283854 PE=3 SV=1
A0A0J0XG34	93.65	8	0	5	0	3	0	0	0	728.88	0	357.5	0	0	3	3	0	5	0	1	0	0	Acetylation (N-term)	45893	Lyase OS=Trichosporon oleaginosus GN=CC85DRAFT_287904 PE=3 SV=1
A0A0J1B6F2	93.65	7	0	7	0	0	0	7	0	235.48	0	0	0	0	1	1	0	3	0	0	0	1	Deamidation (NQ)	23827	NDK-domain-containing protein OS=Trichosporon oleaginosus GN=CC85DRAFT_272887 PE=3 SV=1
A0A0J1AV40	93.64	6	2	4	4	0	0	0	0	1048.8	1399.2	0	0	0	3	3	1	2	3	0	0	0	Carbamidomethylation	58737	Importin subunit alpha OS=Trichosporon oleaginosus GN=CC85DRAFT_305287 PE=3 SV=1
A0A0J0XDQ8	93.5	10	0	5	0	2	3	0	0	0	0	12384	1100.8	0	4	4	0	3	0	1	1	0	Acetylation (N-term); Deamidation (NQ)	44537	Oxysterol-binding protein OS=Trichosporon oleaginosus GN=CC85DRAFT_199706 PE=3 SV=1
A0A0J0XGY3	93.49	14	0	10	0	0	5	10	0	1098.3	0	0	0	0	2	2	0	1	0	0	1	1	Acetylation (N-term)	17371	Uncharacterized protein OS=Trichosporon oleaginosus GN=CC85DRAFT_287610 PE=4 SV=1
A0A0J0XW94	93.38	11	0	4	0	7	4	4	0	0	0	0	0	0	2	2	0	1	0	1	1	1	Acetylation (N-term); Oxidation (M)	34511	Uncharacterized protein OS=Trichosporon oleaginosus GN=CC85DRAFT_269878 PE=4 SV=1
A0A0J0XN24	93.16	6	3	3	3	3	3	6	7600.6	15943	6213.1	3044.4	6563.2	0	2	2	6	3	5	3	3	4		26247	Uncharacterized protein OS=Trichosporon oleaginosus GN=CC85DRAFT_274160 PE=4 SV=1
A0A0J0XK58	92.56	4	0	2	1	1	2	0	0	1139.2	0	384.78	391.7	0	5	5	0	2	1	1	3	0	Carbamidomethylation; Deamidation (NQ)	163991	Uncharacterized protein OS=Trichosporon oleaginosus GN=CC85DRAFT_286497 PE=4 SV=1
A0A0J0XKL2	92.46	28	12	28	7	12	12	12	0	307.04	0	4827.2	648.37	0	4	3	5	10	5	8	6	7	Acetylation (N-term); Deamidation (NQ)	14574	Histone H2A OS=Trichosporon oleaginosus GN=CC85DRAFT_303088 PE=3 SV=1
A0A0J0XKR1	92.45	10	2	2	5	1	2	2	0	0	965.1	0	0	0	5	5	2	1	5	1	1	1	Oxidation (M); Deamidation (NQ)	65184	Uncharacterized protein OS=Trichosporon oleaginosus GN=CC85DRAFT_286243 PE=4 SV=1
A0A0J0XHW3	91.64	6	0	6	0	0	0	0	0	0	0	0	0	0	1	1	0	1	0	0	0	0		22477	Uncharacterized protein OS=Trichosporon oleaginosus GN=CC85DRAFT_263484 PE=4 SV=1
A0A0J0XIB2	91.61	11	0	11	7	5	0	0	0	0	0	0	0	0	2	2	0	12	2	1	0	0		21546	Ribosomal protein S7 OS=Trichosporon oleaginosus GN=CC85DRAFT_142597 PE=3 SV=1
A0A0J1B1Q6	90.52	6	0	6	0	0	0	0	0	846.84	0	0	0	0	3	3	0	4	0	0	0	0	Acetylation (N-term)	58611	Phosphoacetylglucosamine mutase OS=Trichosporon oleaginosus GN=CC85DRAFT_286334 PE=4 SV=1
A0A0J0XKV4	90.17	8	0	6	4	0	2	0	0	4903.6	0	0	0	0	5	5	0	6	4	0	1	0	Acetylation (N-term)	78020	Uncharacterized protein OS=Trichosporon oleaginosus GN=CC85DRAFT_303032 PE=4 SV=1
A0A0J1B9Z2	90.02	10	2	0	4	4	4	0	0	0	1504	0	838.53	0	5	5	1	0	2	2	4	0	Acetylation (N-term)	58109	Amino acid transporter OS=Trichosporon oleaginosus GN=CC85DRAFT_283316 PE=4 SV=1
A0A0J0XYI3	89.92	10	1	2	7	1	3	2	3317	14726	15077	18457	0	10442	9	9	1	4	11	6	5	4	Acetylation (N-term); Oxidation (M); Deamidation (NQ)	102761	Uncharacterized protein OS=Trichosporon oleaginosus GN=CC85DRAFT_54488 PE=4 SV=1
A0A0J0XVS8	89.85	26	9	26	9	16	0	7	0	406.29	0	3660.6	0	0	4	4	2	6	1	3	0	1	Carbamidomethylation; Acetylation (N-term); Deamidation (NQ)	18877	Uncharacterized protein OS=Trichosporon oleaginosus GN=CC85DRAFT_282686 PE=4 SV=1
A0A0J0XW49	89.65	7	2	3	3	5	3	3	0	600	742.05	0	0	0	3	3	1	1	5	2	1	1	Deamidation (NQ)	55717	Cation efflux protein OS=Trichosporon oleaginosus GN=CC85DRAFT_269707 PE=4 SV=1
A0A0J0XYI1	89.29	20	0	10	3	7	0	0	0	573.76	959.2	0	0	0	6	6	0	3	1	2	0	0	Acetylation (N-term); Oxidation (M)	38858	Isocitrate/isopropylmalate dehydrogenase OS=Trichosporon oleaginosus GN=CC85DRAFT_253819 PE=3 SV=1
A0A0J1B6R3	89	13	0	10	0	0	0	3	0	598.89	0	0	0	0	4	4	0	6	0	0	0	1		34351	Alpha subunit of succinyl-CoA ligase OS=Trichosporon oleaginosus GN=CC85DRAFT_284546 PE=3 SV=1
A0A0J0XQW5	88.95	16	4	11	4	4	13	0	0	1200.3	386.15	1009.5	2457.6	0	4	4	6	8	2	2	6	0	Oxidation (M); Deamidation (NQ)	26357	Uncharacterized protein OS=Trichosporon oleaginosus GN=CC85DRAFT_272440 PE=4 SV=1
A0A0J0XR71	88.53	13	6	4	9	4	4	0	412.97	2565.6	0	826.37	1109.8	0	3	3	1	2	2	1	1	0	Acetylation (N-term); Deamidation (NQ)	32823	Aldo/keto reductase OS=Trichosporon oleaginosus GN=CC85DRAFT_284302 PE=4 SV=1
A0A0J0XNC9	88.36	12	7	5	9	0	0	0	0	0	0	0	0	0	3	3	1	1	2	0	0	0	Carbamidomethylation; Oxidation (M); Deamidation (NQ)	37837	Uncharacterized protein OS=Trichosporon oleaginosus GN=CC85DRAFT_274074 PE=4 SV=1
A0A0J0XUC2	88.19	10	0	10	0	0	0	0	0	0	0	0	0	0	1	1	0	2	0	0	0	0		19166	Ubiquitin-protein ligase OS=Trichosporon oleaginosus GN=CC85DRAFT_270600 PE=3 SV=1
A0A0J0XJ61	88.18	15	3	3	6	12	8	0	0	0	0	724.15	0	0	5	5	1	2	2	3	4	0	Acetylation (N-term)	27301	Uncharacterized protein OS=Trichosporon oleaginosus GN=CC85DRAFT_292848 PE=4 SV=1
A0A0J0XQA2	88.13	10	0	7	2	2	0	0	0	0	0	0	0	0	4	4	0	3	1	1	0	0	Carbamidomethylation	45640	Acyl-CoA oxidase OS=Trichosporon oleaginosus GN=CC85DRAFT_273139 PE=3 SV=1
A0A0J0XKS7	88.05	6	1	3	1	1	1	2	0	346.69	0	0	3443.4	1051.7	10	10	1	4	1	1	3	4	Acetylation (N-term); Deamidation (NQ)	213349	Uncharacterized protein OS=Trichosporon oleaginosus GN=CC85DRAFT_312634 PE=4 SV=1
A0A0J0XMB2	87.95	11	0	0	8	4	7	0	0	0	493.59	0	7447.3	0	3	3	0	0	3	2	4	0		27428	PAP2-domain-containing protein (Fragment) OS=Trichosporon oleaginosus GN=CC85DRAFT_223732 PE=4 SV=1
A0A0J1B1U1	87.61	17	0	14	0	6	0	9	0	1373.4	0	0	0	0	6	6	0	6	0	1	0	3	Acetylation (N-term); Oxidation (M)	35744	Pyruvate dehydrogenase E1 component subunit alpha OS=Trichosporon oleaginosus GN=CC85DRAFT_286360 PE=4 SV=1
A0A0J0XME8	87.45	6	2	3	2	3	2	1	5997.1	11503	237.51	1378.8	353.78	20277	12	12	5	7	4	9	5	8	Carbamidomethylation; Acetylation (N-term); Deamidation (NQ)	246997	Uncharacterized protein OS=Trichosporon oleaginosus GN=CC85DRAFT_328369 PE=4 SV=1
A0A0J0XPI8	87.4	5	0	1	1	2	0	2	0	1130.6	0	0	0	0	3	3	0	2	1	1	0	1	Acetylation (N-term); Deamidation (NQ)	104408	Uncharacterized protein OS=Trichosporon oleaginosus GN=CC85DRAFT_70366 PE=4 SV=1
A0A0J0XGW2	87.32	12	0	12	7	5	7	0	0	1326.5	0	0	0	0	2	2	0	6	2	1	1	0		14707	Signal recognition particle SRP9/SRP14 subunit OS=Trichosporon oleaginosus GN=CC85DRAFT_287625 PE=4 SV=1
A0A0J1BBS0	87.13	4	1	0	2	1	1	2	20455	0	0	0	0	19840	5	4	1	0	3	1	3	2	Carbamidomethylation; Deamidation (NQ)	146536	Phospholipid-transporting ATPase OS=Trichosporon oleaginosus GN=CC85DRAFT_282518 PE=3 SV=1
A0A0J1AT13	87.06	16	0	16	16	0	0	0	0	0	0	0	0	0	1	1	0	1	3	0	0	0		26128	Uncharacterized protein OS=Trichosporon oleaginosus GN=CC85DRAFT_29213 PE=4 SV=1
A0A0J0XUU8	86.41	12	3	9	0	3	0	0	0	705.57	0	3280.3	0	0	5	5	1	5	0	1	0	0		54641	Putative d-3-phosphoglycerate dehydrogenase 2 OS=Trichosporon oleaginosus GN=CC85DRAFT_283189 PE=4 SV=1
A0A0J0XHQ1	86.35	7	0	3	2	1	0	3	0	0	0	0	0	0	8	8	0	4	2	2	0	4	Acetylation (N-term); Deamidation (NQ)	141805	Uncharacterized protein OS=Trichosporon oleaginosus GN=CC85DRAFT_287321 PE=3 SV=1
A0A0J0XYC2	86.3	31	0	8	31	0	0	0	0	0	1095.4	0	0	0	3	3	0	3	8	0	0	0	Oxidation (M)	13270	Uncharacterized protein OS=Trichosporon oleaginosus GN=CC85DRAFT_239777 PE=4 SV=1
A0A0J0XK53	86.27	14	0	7	0	14	0	0	0	880.51	0	607.05	0	0	3	3	0	4	0	3	0	0	Carbamidomethylation; Deamidation (NQ)	22853	Uncharacterized protein OS=Trichosporon oleaginosus GN=CC85DRAFT_303152 PE=4 SV=1
A0A0J0XNJ3	86.12	14	0	10	3	0	0	0	0	0	0	0	0	0	3	3	0	3	1	0	0	0	Acetylation (N-term); Oxidation (M); Deamidation (NQ)	39000	Uncharacterized protein OS=Trichosporon oleaginosus GN=CC85DRAFT_285370 PE=4 SV=1
A0A0J0XN35	86.02	6	0	6	6	6	6	6	0	3803	5006	2661.1	2448.3	460.13	1	1	0	3	4	2	3	3		21478	Pali-domain-containing protein OS=Trichosporon oleaginosus GN=CC85DRAFT_285412 PE=4 SV=1
A0A0J0XDE7	86	39	0	18	18	11	0	20	0	2045.9	614.48	791.4	0	0	4	4	0	4	5	3	0	1	Acetylation (N-term); Oxidation (M); Deamidation (NQ)	11392	Mitochondrial 37S ribosomal protein MRP2 OS=Trichosporon oleaginosus GN=CC85DRAFT_305398 PE=4 SV=1
A0A0J0XCT7	85.95	4	0	4	0	0	0	0	0	0	0	0	0	0	1	1	0	2	0	0	0	0		50670	MFS general substrate transporter OS=Trichosporon oleaginosus GN=CC85DRAFT_252184 PE=4 SV=1
A0A0J1AXY2	85.78	9	5	2	3	2	0	3	0	0	1073.3	0	0	0	5	5	2	1	5	1	0	2	Acetylation (N-term); Oxidation (M); Deamidation (NQ)	71261	MFS transporter OS=Trichosporon oleaginosus GN=CC85DRAFT_287705 PE=3 SV=1
A0A0J0XKR0	85.73	13	2	7	0	2	0	2	987.34	0	0	840.09	0	0	6	6	1	3	0	1	0	1	Oxidation (M); Deamidation (NQ)	55838	Adenylyl cyclase-associated protein OS=Trichosporon oleaginosus GN=CC85DRAFT_286308 PE=3 SV=1
A0A0J0XYC1	85.6	15	4	7	0	4	0	0	0	404.96	0	0	0	0	4	4	1	3	0	1	0	0	Carbamidomethylation; Acetylation (N-term)	31643	Aldo/keto reductase OS=Trichosporon oleaginosus GN=CC85DRAFT_282180 PE=4 SV=1
A0A0J0XMG7	85.53	4	0	4	0	0	0	0	0	988.41	0	0	0	0	2	2	0	4	0	0	0	0		51484	Chondroitin AC/alginate lyase OS=Trichosporon oleaginosus GN=CC85DRAFT_285667 PE=4 SV=1
A0A0J0XYH6	85.25	6	0	6	3	2	0	0	0	0	0	0	0	0	3	3	0	3	1	1	0	0		75009	Uncharacterized protein OS=Trichosporon oleaginosus GN=CC85DRAFT_281752 PE=4 SV=1
A0A0J0XVZ0	85.23	9	4	1	3	1	0	3	219.49	0	644.45	0	0	605.46	8	8	3	1	3	1	0	2	Acetylation (N-term); Deamidation (NQ)	101698	Putative nucleoporin-interacting protein NIC96 OS=Trichosporon oleaginosus GN=CC85DRAFT_269684 PE=4 SV=1
A0A0J1AYX8	85.12	7	0	5	2	0	0	0	0	623.8	0	0	0	0	3	3	0	3	1	0	0	0	Carbamidomethylation; Deamidation (NQ)	40082	Uncharacterized protein OS=Trichosporon oleaginosus GN=CC85DRAFT_287370 PE=4 SV=1
A0A0J0XY42	85.05	10	3	7	0	0	2	0	0	6092.6	0	0	0	0	4	4	1	3	0	0	1	0	Carbamidomethylation; Acetylation (N-term); Deamidation (NQ)	52794	Fumarate hydratase OS=Trichosporon oleaginosus GN=CC85DRAFT_282100 PE=3 SV=1
A0A0J1B6W5	84.86	14	5	10	5	5	5	8	416.49	871.77	0	1061.6	0	714.13	3	3	3	5	1	2	2	2	Acetylation (N-term)	30036	Phosphomannomutase OS=Trichosporon oleaginosus GN=CC85DRAFT_258719 PE=3 SV=1
A0A0J0XV52	84.66	16	3	3	12	0	0	0	0	1748.3	953.43	0	0	0	5	5	1	1	7	0	0	0	Oxidation (M)	41924	Putative galactose metabolism-related protein OS=Trichosporon oleaginosus GN=CC85DRAFT_270561 PE=3 SV=1
A0A0J0XZA2	84.59	19	0	5	5	10	13	0	0	2254.7	2397	1608.4	1465.1	0	4	4	0	3	6	5	6	0	Carbamidomethylation; Deamidation (NQ)	35108	Uncharacterized protein OS=Trichosporon oleaginosus GN=CC85DRAFT_281466 PE=4 SV=1
A0A0J0XQQ5	84.37	9	0	7	2	2	0	0	0	0	0	411.07	0	0	4	4	0	3	2	1	0	0	Acetylation (N-term)	61770	Uncharacterized protein OS=Trichosporon oleaginosus GN=CC85DRAFT_284557 PE=4 SV=1
A0A0J0XDX7	84.2	3	0	2	2	2	0	0	0	1322.4	729.64	269.97	0	0	2	2	0	3	3	1	0	0	Acetylation (N-term)	70361	Uncharacterized protein OS=Trichosporon oleaginosus GN=CC85DRAFT_265654 PE=4 SV=1
A0A0J0XRS8	83.91	21	5	5	18	5	8	5	1648.6	2874.3	0	12370	0	1348.2	6	6	1	1	5	3	2	1	Acetylation (N-term); Oxidation (M); Deamidation (NQ)	35272	Translocation protein OS=Trichosporon oleaginosus GN=CC85DRAFT_284082 PE=4 SV=1
A0A0J0XPZ1	83.26	27	9	18	7	0	0	0	0	446.51	0	0	0	0	4	4	1	6	1	0	0	0	Oxidation (M)	19135	Mitochondrial ATP synthase OS=Trichosporon oleaginosus GN=CC85DRAFT_301569 PE=4 SV=1
A0A0J1AY85	83.22	7	1	2	2	2	0	1	0	191.85	889.75	1929.2	0	0	12	12	2	3	3	3	0	3	Carbamidomethylation; Acetylation (N-term); Oxidation (M); Deamidation (NQ)	247641	Putative acetyl-CoA carboxylase OS=Trichosporon oleaginosus GN=CC85DRAFT_329998 PE=4 SV=1
A0A0J0XBX5	83.13	2	2	2	2	2	2	2	418.14	12902	6028.8	8068	4930.5	919.39	1	1	3	6	5	4	3	2		39594	Uncharacterized protein OS=Trichosporon oleaginosus GN=CC85DRAFT_266919 PE=4 SV=1
A0A0J1B8N8	82.91	5	0	5	5	5	5	0	0	0	0	3356.6	2324.4	0	1	1	0	2	3	6	3	0		22625	Uncharacterized protein OS=Trichosporon oleaginosus GN=CC85DRAFT_283928 PE=4 SV=1
A0A0J0XB61	82.85	6	0	2	1	0	1	2	0	428.09	934.5	0	0	0	5	5	0	3	2	0	1	2	Acetylation (N-term); Oxidation (M); Deamidation (NQ)	112403	Uncharacterized protein OS=Trichosporon oleaginosus GN=CC85DRAFT_289599 PE=4 SV=1
A0A0J0XJK7	82.73	5	0	0	0	5	5	0	0	0	0	0	0	0	1	1	0	0	0	2	1	0		28008	PEBP-like protein OS=Trichosporon oleaginosus GN=CC85DRAFT_303356 PE=4 SV=1
A0A0J1B0N6	82.4	7	0	7	7	7	7	0	0	0	0	867.11	0	0	2	2	0	2	5	3	3	0	Carbamidomethylation	39805	Uncharacterized protein OS=Trichosporon oleaginosus GN=CC85DRAFT_286735 PE=4 SV=1
A0A0J0XIT4	82.11	6	0	5	0	1	0	0	0	0	0	0	0	0	3	3	0	2	0	1	0	0	Acetylation (N-term); Deamidation (NQ)	74376	Uncharacterized protein (Fragment) OS=Trichosporon oleaginosus GN=CC85DRAFT_223623 PE=4 SV=1
A0A0J1BB30	81.98	9	0	9	0	7	0	0	0	506.76	0	441.36	0	0	2	2	0	2	0	1	0	0		17255	ATP synthase F1 deta subunit OS=Trichosporon oleaginosus GN=CC85DRAFT_310635 PE=3 SV=1
A0A0J0XQ47	81.81	23	0	23	23	12	23	0	0	0	0	0	845.79	0	2	2	0	6	4	3	4	0		7480	Uncharacterized protein OS=Trichosporon oleaginosus GN=CC85DRAFT_301621 PE=4 SV=1
A0A0J0XKA6	81.77	10	5	0	5	0	0	0	0	0	0	0	0	0	2	2	1	0	3	0	0	0	Acetylation (N-term); Oxidation (M); Deamidation (NQ)	29203	Uncharacterized protein OS=Trichosporon oleaginosus GN=CC85DRAFT_120131 PE=4 SV=1
A0A0J1ASP2	81.53	20	6	7	8	8	2	7	498.4	0	542.36	3108	0	428.27	9	9	5	3	3	4	1	8	Carbamidomethylation; Acetylation (N-term)	50530	Elongation factor Tu OS=Trichosporon oleaginosus GN=CC85DRAFT_267311 PE=3 SV=1
A0A0J1BE08	81.49	6	0	0	2	3	2	0	0	0	395.46	375.82	0	0	3	3	0	0	2	2	2	0		61566	Uncharacterized protein OS=Trichosporon oleaginosus GN=CC85DRAFT_281940 PE=4 SV=1
A0A0J0XE83	81.1	4	0	2	1	0	0	1	0	0	0	0	0	0	4	4	0	2	1	0	0	1	Acetylation (N-term)	145824	Uncharacterized protein OS=Trichosporon oleaginosus GN=CC85DRAFT_288674 PE=3 SV=1
A0A0J0XKS0	80.92	4	0	0	4	4	4	0	0	0	778.58	283.6	347	0	1	1	0	0	5	1	2	0	Oxidation (M)	35698	Uncharacterized protein OS=Trichosporon oleaginosus GN=CC85DRAFT_286232 PE=4 SV=1
A0A0J0XN23	80.75	15	0	12	0	2	2	0	0	373.33	0	0	0	0	7	7	0	5	0	1	1	0	Acetylation (N-term); Deamidation (NQ)	56463	V-type ATPase OS=Trichosporon oleaginosus GN=CC85DRAFT_285418 PE=3 SV=1
A0A0J0XG86	80.54	7	2	6	4	3	2	0	0	4485.2	0	8223	0	0	5	5	1	6	3	5	3	0	Acetylation (N-term); Oxidation (M); Deamidation (NQ)	77665	Uncharacterized protein OS=Trichosporon oleaginosus GN=CC85DRAFT_309129 PE=4 SV=1
A0A0J0XGP8	80.39	3	0	0	0	3	3	0	0	0	0	0	0	0	1	1	0	0	0	1	1	0		71326	Na+/solute symporter OS=Trichosporon oleaginosus GN=CC85DRAFT_161533 PE=3 SV=1
A0A0J0XPU7	79.94	7	2	4	2	0	0	2	0	424.14	978.64	0	0	0	4	4	1	4	1	0	0	1	Acetylation (N-term)	56761	Uncharacterized protein OS=Trichosporon oleaginosus GN=CC85DRAFT_284901 PE=3 SV=1
A0A0J0XWG8	79.37	9	2	3	1	4	0	0	0	0	0	2751.9	0	0	5	5	2	3	1	2	0	0	Acetylation (N-term); Deamidation (NQ)	78469	Glycoside hydrolase OS=Trichosporon oleaginosus GN=CC85DRAFT_306626 PE=4 SV=1
A0A0J0XRT1	79.22	10	0	0	1	3	6	5	0	0	0	2832.6	2301.4	0	6	6	0	0	1	2	8	6	Carbamidomethylation; Acetylation (N-term); Oxidation (M); Deamidation (NQ)	71708	Uncharacterized protein OS=Trichosporon oleaginosus GN=CC85DRAFT_284089 PE=3 SV=1
A0A0J1BCJ4	79.07	13	4	8	7	4	3	5	0	0	0	0	0	0	4	4	1	3	3	1	1	2	Acetylation (N-term); Oxidation (M)	38288	Uncharacterized protein OS=Trichosporon oleaginosus GN=CC85DRAFT_116289 PE=4 SV=1
A0A0J0XI48	79.07	2	0	0	2	0	0	0	0	0	0	0	0	0	1	1	0	0	1	0	0	0		103010	Putative inorganic phosphate transporter OS=Trichosporon oleaginosus GN=CC85DRAFT_277298 PE=4 SV=1
A0A0J0XR61	78.66	18	5	13	0	0	0	0	982.46	440.93	0	0	0	0	3	3	2	3	0	0	0	0	Deamidation (NQ)	25152	Putative thioredoxin peroxidase OS=Trichosporon oleaginosus GN=CC85DRAFT_284495 PE=4 SV=1
A0A0J0XUY8	78.63	6	0	4	3	3	0	0	0	0	0	0	0	0	3	3	0	2	1	1	0	0		41898	UV excision repair protein Rad23 OS=Trichosporon oleaginosus GN=CC85DRAFT_283184 PE=4 SV=1
A0A0J0XHF9	78.61	6	0	6	0	0	0	0	0	0	0	0	0	0	1	1	0	2	0	0	0	0	Carbamidomethylation; Deamidation (NQ)	16602	Uncharacterized protein OS=Trichosporon oleaginosus GN=CC85DRAFT_287372 PE=4 SV=1
A0A0J0XX14	78.51	8	0	5	5	3	0	0	0	0	0	706.89	0	0	2	2	0	1	1	1	0	0	Acetylation (N-term)	36545	Uncharacterized protein OS=Trichosporon oleaginosus GN=CC85DRAFT_110351 PE=4 SV=1
A0A0J0XDN8	78.43	17	0	17	9	0	0	0	0	827.35	0	0	0	0	2	2	0	4	2	0	0	0	Acetylation (N-term); Deamidation (NQ)	16775	Uncharacterized protein OS=Trichosporon oleaginosus GN=CC85DRAFT_288794 PE=4 SV=1
A0A0J0XS44	78.43	3	0	0	3	0	2	0	0	0	742.27	0	0	0	2	1	0	0	4	0	1	0	Oxidation (M); Deamidation (NQ)	64793	Amino-acid permease inda1 OS=Trichosporon oleaginosus GN=CC85DRAFT_284168 PE=4 SV=1
A0A0J1B9A8	78.06	3	0	0	3	3	3	0	0	0	3911.7	3289.6	1470.4	0	1	1	0	0	4	2	2	0		37622	ZIP zinc/iron transport family OS=Trichosporon oleaginosus GN=CC85DRAFT_271166 PE=3 SV=1
A0A0J0XVY4	77.94	7	0	7	0	0	0	0	0	0	0	0	0	0	2	2	0	3	0	0	0	0		52457	Ornithine carbamoyltransferase OS=Trichosporon oleaginosus GN=CC85DRAFT_282740 PE=3 SV=1
A0A0J1B2I4	77.83	5	0	5	0	0	0	0	0	0	0	0	0	0	2	2	0	4	0	0	0	0		62276	Putative WD-repeat protein OS=Trichosporon oleaginosus GN=CC85DRAFT_319392 PE=4 SV=1
A0A0J0XSM6	77.69	6	3	3	0	2	3	2	4232.9	0	0	3405.6	0	0	4	4	4	2	0	2	4	1	Acetylation (N-term); Deamidation (NQ)	98279	Eukaryotic translation initiation factor 3 subunit C OS=Trichosporon oleaginosus GN=NIP1 PE=3 SV=1
A0A0J0XK20	77.67	32	7	5	15	10	5	0	5824.5	0	1519.3	0	1687.2	0	5	5	1	2	5	1	1	0	Oxidation (M); Deamidation (NQ)	21781	Uncharacterized protein OS=Trichosporon oleaginosus GN=CC85DRAFT_262005 PE=4 SV=1
A0A0J0XHP4	77.65	19	0	11	19	0	11	0	0	0	385.26	0	0	0	2	2	0	1	4	0	1	0	Oxidation (M); Deamidation (NQ)	13535	Profilin OS=Trichosporon oleaginosus GN=CC85DRAFT_287247 PE=3 SV=1
A0A0J0XID1	77.6	10	4	10	4	0	4	0	0	627.68	1971.8	0	0	0	3	3	2	6	2	0	1	0	Oxidation (M)	32708	Uncharacterized protein OS=Trichosporon oleaginosus GN=CC85DRAFT_263012 PE=4 SV=1
A0A0J0XHX8	77.46	5	0	0	5	0	0	0	0	0	0	0	0	0	2	2	0	0	3	0	0	0		39454	DUF125-domain-containing protein OS=Trichosporon oleaginosus GN=CC85DRAFT_277328 PE=4 SV=1
A0A0J0XM74	77.28	10	5	10	5	5	5	5	30723	15286	5638.4	55901	0	32221	3	3	6	10	9	9	3	4	Deamidation (NQ)	18881	Translationally controlled tumor-associated OS=Trichosporon oleaginosus GN=CC85DRAFT_274867 PE=3 SV=1
A0A0J0XQU4	77.26	7	0	7	4	0	3	0	0	0	0	0	0	0	2	2	0	6	1	0	1	0		36615	Uncharacterized protein OS=Trichosporon oleaginosus GN=CC85DRAFT_244019 PE=4 SV=1
A0A0J0XPU1	77.09	20	0	20	0	0	0	8	0	509.64	0	0	0	0	2	2	0	4	0	0	0	1		10479	RNA-binding domain-containing protein (Fragment) OS=Trichosporon oleaginosus GN=CC85DRAFT_224103 PE=4 SV=1
A0A0J0XC28	76.62	7	2	0	4	2	5	0	0	0	0	0	0	0	4	4	1	0	2	1	2	0	Carbamidomethylation; Acetylation (N-term)	55690	Uncharacterized protein OS=Trichosporon oleaginosus GN=CC85DRAFT_21859 PE=4 SV=1
A0A0J0XT78	76.61	13	0	8	0	5	0	0	0	323.8	0	442.57	0	0	3	3	0	2	0	1	0	0	Acetylation (N-term)	32332	S-methyl-5'-thioadenosine phosphorylase OS=Trichosporon oleaginosus GN=CC85DRAFT_283805 PE=3 SV=1
A0A0J0XYF1	76.39	5	0	4	5	0	0	0	0	0	450.7	0	0	0	2	2	0	1	4	0	0	0	Oxidation (M)	62203	Auxin efflux carrier OS=Trichosporon oleaginosus GN=CC85DRAFT_281708 PE=4 SV=1
A0A0J0XJP8	76.27	6	0	4	0	0	0	2	0	0	0	0	0	0	2	2	0	1	0	0	0	1		51618	Uncharacterized protein OS=Trichosporon oleaginosus GN=CC85DRAFT_329195 PE=4 SV=1
A0A0J0XPM6	76.02	44	0	18	44	0	18	0	0	704.81	8556.4	0	0	0	2	2	0	2	8	0	2	0	Oxidation (M)	5714	Uncharacterized protein OS=Trichosporon oleaginosus GN=CC85DRAFT_284835 PE=4 SV=1
A0A0J0XEY0	75.83	16	0	13	5	3	0	0	0	0	997.09	0	0	0	4	4	0	5	1	1	0	0	Carbamidomethylation; Deamidation (NQ)	23232	GTPase of the Ypt/Rab family OS=Trichosporon oleaginosus GN=CC85DRAFT_293738 PE=4 SV=1
A0A0J0XFJ5	75.82	17	0	9	0	7	4	0	0	541.57	0	0	0	0	5	5	0	3	0	2	1	0	Acetylation (N-term)	26226	Uncharacterized protein OS=Trichosporon oleaginosus GN=CC85DRAFT_288131 PE=4 SV=1
A0A0J0XMC7	75.77	11	0	11	7	0	0	0	0	0	0	0	0	0	2	2	0	3	2	0	0	0	Acetylation (N-term)	21942	Uncharacterized protein OS=Trichosporon oleaginosus GN=CC85DRAFT_285699 PE=4 SV=1
A0A0J1B381	75.7	30	0	18	0	12	0	0	0	315.77	0	10590	0	0	3	3	0	2	0	1	0	0	Oxidation (M)	15328	Sm-like ribonucleo protein OS=Trichosporon oleaginosus GN=CC85DRAFT_328475 PE=4 SV=1
A0A0J0XR75	75.48	10	0	6	3	0	0	0	0	0	795.4	0	0	0	3	3	0	3	2	0	0	0	Carbamidomethylation; Acetylation (N-term); Oxidation (M)	34609	Galactose oxidase (Fragment) OS=Trichosporon oleaginosus GN=CC85DRAFT_327292 PE=4 SV=1
A0A0J0XYF3	75.36	5	1	3	2	1	1	0	0	0	0	0	0	0	5	5	1	3	2	1	1	0	Acetylation (N-term); Oxidation (M); Deamidation (NQ)	124030	Uncharacterized protein OS=Trichosporon oleaginosus GN=CC85DRAFT_310108 PE=4 SV=1
A0A0J0XFB8	75.36	52	0	52	0	21	21	0	0	0	0	0	0	0	2	2	0	2	0	1	1	0	Carbamidomethylation	6024	GATA-domain-containing protein (Fragment) OS=Trichosporon oleaginosus GN=CC85DRAFT_227525 PE=4 SV=1
A0A0J0XD18	75.32	1	0	0	1	1	1	0	0	0	0	0	0	0	1	1	0	0	1	1	1	0		94446	Uncharacterized protein OS=Trichosporon oleaginosus GN=CC85DRAFT_210540 PE=4 SV=1
A0A0J0XGT1	75.18	2	0	0	0	2	0	0	0	0	0	0	0	0	1	1	0	0	0	1	0	0		70731	Putative KEX1 protein OS=Trichosporon oleaginosus GN=CC85DRAFT_287690 PE=3 SV=1
A0A0J0XUP9	75.16	4	0	0	4	2	4	2	0	0	0	0	0	0	2	2	0	0	2	2	2	2		71422	Uncharacterized protein OS=Trichosporon oleaginosus GN=CC85DRAFT_283097 PE=4 SV=1
A0A0J1BE69	74.72	4	0	0	4	0	0	0	0	0	0	0	0	0	1	1	0	0	1	0	0	0	Oxidation (M)	55001	Acid protease OS=Trichosporon oleaginosus GN=CC85DRAFT_253412 PE=3 SV=1
A0A0J1B3K4	74.36	8	5	1	3	0	2	1	415.97	0	0	0	0	0	7	7	3	1	4	0	1	1	Acetylation (N-term); Oxidation (M); Deamidation (NQ)	116980	Uncharacterized protein OS=Trichosporon oleaginosus GN=CC85DRAFT_328300 PE=4 SV=1
A0A0J0XEX7	73.86	3	0	1	0	2	1	1	0	445.5	0	1156.6	0	1050.6	3	3	0	2	0	2	1	2	Oxidation (M); Deamidation (NQ)	163355	Putative signal sequence binding protein OS=Trichosporon oleaginosus GN=CC85DRAFT_288354 PE=4 SV=1
A0A0J0XGU8	73.82	6	0	6	0	0	0	0	0	0	0	0	0	0	2	2	0	2	0	0	0	0		61347	Putative ER-associated protein catabolism-related protein OS=Trichosporon oleaginosus GN=CC85DRAFT_287673 PE=3 SV=1
A0A0J0XGW6	73.43	2	0	2	2	0	0	0	0	0	0	0	0	0	1	1	0	1	1	0	0	0		150122	Uncharacterized protein OS=Trichosporon oleaginosus GN=CC85DRAFT_293342 PE=4 SV=1
A0A0J1B8V6	73.4	15	0	15	15	0	0	0	0	0	0	0	0	0	1	1	0	1	2	0	0	0	Carbamidomethylation	8082	Uncharacterized protein (Fragment) OS=Trichosporon oleaginosus GN=CC85DRAFT_242717 PE=4 SV=1
A0A0J1BCC2	73.39	4	0	4	0	0	0	0	0	0	0	0	0	0	1	1	0	1	0	0	0	0	Carbamidomethylation	38485	Putative sterol 24-C-methyltransferase OS=Trichosporon oleaginosus GN=CC85DRAFT_254776 PE=4 SV=1
A0A0J0XBY7	73.13	4	0	1	3	0	0	0	0	0	0	0	0	0	3	3	0	1	2	0	0	0		84577	Uncharacterized protein OS=Trichosporon oleaginosus GN=CC85DRAFT_331516 PE=4 SV=1
A0A0J0XK13	73.06	14	0	0	14	0	0	0	0	0	0	0	0	0	1	1	0	0	1	0	0	0		13611	Sm-like ribonucleo protein OS=Trichosporon oleaginosus GN=CC85DRAFT_286459 PE=4 SV=1
A0A0J0XWK3	73.02	13	0	8	5	3	0	0	0	0	929.41	0	0	0	5	5	0	3	5	2	0	0	Acetylation (N-term)	44361	LuxS/MPP-like metallohydrolase OS=Trichosporon oleaginosus GN=CC85DRAFT_282509 PE=3 SV=1
A0A0J0XB10	72.96	22	4	10	18	0	0	4	2250.9	0	0	0	0	7645.6	3	3	2	5	3	0	0	2	Acetylation (N-term)	26547	Protein YOP1 OS=Trichosporon oleaginosus GN=CC85DRAFT_289667 PE=3 SV=1
A0A0J0XL34	72.88	19	0	9	0	4	10	0	0	2717.2	0	1424	0	0	4	4	0	2	0	1	2	0	Deamidation (NQ)	25484	Ribosomal protein OS=Trichosporon oleaginosus GN=CC85DRAFT_312562 PE=3 SV=1
A0A0J0XFY1	72.77	7	0	7	0	0	7	0	0	0	0	0	750.97	0	2	2	0	1	0	0	1	0		21237	L30e-like protein OS=Trichosporon oleaginosus GN=CC85DRAFT_287960 PE=4 SV=1
A0A0J0XHB1	72.74	8	0	5	3	0	0	0	0	0	0	0	0	0	2	2	0	1	1	0	0	0	Carbamidomethylation; Deamidation (NQ)	34989	Putative dihydrodipicolinate synthase OS=Trichosporon oleaginosus GN=CC85DRAFT_287355 PE=3 SV=1
A0A0J0XEQ6	72.65	10	2	3	2	3	0	0	0	0	0	586.23	0	0	6	6	1	2	1	2	0	0	Acetylation (N-term); Deamidation (NQ)	80986	GTP-binding protein OS=Trichosporon oleaginosus GN=CC85DRAFT_279320 PE=4 SV=1
A0A0J1BAR0	72.51	11	0	0	11	0	11	0	0	0	0	0	0	0	1	1	0	0	1	0	1	0		18531	Uncharacterized protein OS=Trichosporon oleaginosus GN=CC85DRAFT_282908 PE=4 SV=1
A0A0J0XML8	72.45	7	0	5	0	2	0	0	0	0	0	0	0	0	3	3	0	3	0	1	0	0	Carbamidomethylation; Deamidation (NQ)	47004	Argininosuccinate synthase OS=Trichosporon oleaginosus GN=CC85DRAFT_308076 PE=3 SV=1
A0A0J0XLM8	72.37	8	3	8	3	0	0	3	1267.7	1746.8	0	0	0	0	3	3	4	4	1	0	0	2	Carbamidomethylation; Oxidation (M)	56327	Putative threonine synthase OS=Trichosporon oleaginosus GN=CC85DRAFT_285914 PE=4 SV=1
A0A0J0XQ09	72.15	17	9	9	0	5	0	8	2070.5	6493.6	0	2890.2	0	0	4	4	2	4	0	1	0	2	Acetylation (N-term); Deamidation (NQ)	33407	Uncharacterized protein OS=Trichosporon oleaginosus GN=CC85DRAFT_284743 PE=4 SV=1
A0A0J1AZ86	71.88	9	0	9	0	0	0	0	0	0	0	0	0	0	2	2	0	2	0	0	0	0		37326	Putative aldehyde reductase i OS=Trichosporon oleaginosus GN=CC85DRAFT_249059 PE=4 SV=1
A0A0J0XDI2	71.87	8	3	6	0	0	2	0	0	582.94	0	0	0	0	3	2	1	5	0	0	1	0		42004	NAD(P)-binding protein OS=Trichosporon oleaginosus GN=CC85DRAFT_279913 PE=4 SV=1
A0A0J0XWU6	71.29	7	0	2	2	2	0	1	0	0	0	138.23	0	0	4	4	0	1	1	1	0	1	Acetylation (N-term)	70471	PH-domain-containing protein OS=Trichosporon oleaginosus GN=CC85DRAFT_282621 PE=4 SV=1
A0A0J0XP69	71.08	13	0	13	13	0	0	0	0	0	0	0	0	0	1	1	0	1	1	0	0	0	Carbamidomethylation	16055	Ricin B-like lectin OS=Trichosporon oleaginosus GN=CC85DRAFT_285030 PE=4 SV=1
A0A0J0XEA8	70.98	21	16	6	6	6	6	6	187.78	2369.9	5476.6	1772.4	1164.3	0	3	3	2	4	4	3	2	1	Acetylation (N-term)	16023	40s ribosomal protein s23 OS=Trichosporon oleaginosus GN=CC85DRAFT_293851 PE=3 SV=1
A0A0J1B725	70.82	5	1	4	0	0	0	1	0	446.43	0	0	0	0	4	4	1	3	0	0	0	1	Oxidation (M)	93169	Putative cell division cycle protein 48 OS=Trichosporon oleaginosus GN=CC85DRAFT_258457 PE=3 SV=1
A0A0J0XIF0	70.75	8	0	8	0	8	0	0	0	0	0	0	0	0	1	1	0	1	0	1	0	0	Carbamidomethylation	20926	Uncharacterized protein OS=Trichosporon oleaginosus GN=CC85DRAFT_287028 PE=4 SV=1
A0A0J0XW67	70.69	7	1	3	3	0	1	1	0	537.95	0	0	0	0	5	5	1	4	3	0	1	1	Acetylation (N-term)	86593	Uncharacterized protein OS=Trichosporon oleaginosus GN=CC85DRAFT_155550 PE=4 SV=1
A0A0J0XQV7	70.43	8	0	3	0	0	5	0	0	936.55	0	0	508.4	0	3	3	0	1	0	0	2	0	Acetylation (N-term); Deamidation (NQ)	46868	Aspartate aminotransferase OS=Trichosporon oleaginosus GN=CC85DRAFT_284413 PE=3 SV=1
A0A0J0XQ87	70.13	13	6	6	6	13	4	0	0	0	0	1378.8	4288.2	0	3	3	1	2	4	2	1	0	Carbamidomethylation; Acetylation (N-term); Oxidation (M)	18420	Uncharacterized protein OS=Trichosporon oleaginosus GN=CC85DRAFT_284606 PE=4 SV=1
A0A0J0XLJ3	70.11	8	0	4	2	2	0	0	0	0	0	0	0	0	4	4	0	2	1	1	0	0		55947	cAMP-dependent protein kinase regulatory subunit OS=Trichosporon oleaginosus GN=CC85DRAFT_286035 PE=3 SV=1
A0A0J0XMZ5	69.97	25	3	10	11	0	0	0	0	1833.3	358.14	0	0	0	6	6	1	2	5	0	0	0	Acetylation (N-term); Deamidation (NQ)	25981	Uncharacterized protein OS=Trichosporon oleaginosus GN=CC85DRAFT_328211 PE=4 SV=1
A0A0J0XK54	69.9	8	0	8	0	0	0	0	0	0	0	0	0	0	1	1	0	2	0	0	0	0		17157	40S ribosomal protein S15 OS=Trichosporon oleaginosus GN=CC85DRAFT_308559 PE=3 SV=1
A0A0J0XVR5	69.88	11	0	11	11	0	0	0	0	501.87	0	0	0	0	1	1	0	2	4	0	0	0		17182	Uncharacterized protein OS=Trichosporon oleaginosus GN=CC85DRAFT_325700 PE=4 SV=1
A0A0J0XPL9	69.41	7	0	7	0	0	0	0	0	0	0	0	0	0	2	2	0	2	0	0	0	0		33585	Uncharacterized protein OS=Trichosporon oleaginosus GN=CC85DRAFT_284981 PE=4 SV=1
A0A0J0XD01	69.06	16	0	16	8	0	0	0	0	0	0	0	0	0	2	2	0	4	1	0	0	0		13521	Sterol-binding-like protein OS=Trichosporon oleaginosus GN=CC85DRAFT_331162 PE=4 SV=1
A0A0J0XN44	69.04	2	0	1	2	0	0	1	0	0	0	0	0	0	3	3	0	1	2	0	0	1	Acetylation (N-term)	149101	Uncharacterized protein OS=Trichosporon oleaginosus GN=CC85DRAFT_83113 PE=4 SV=1
A0A0J0XDX3	68.77	6	0	6	0	0	0	0	0	0	0	0	0	0	3	3	0	3	0	0	0	0		72731	Alkaline phosphatase-like protein OS=Trichosporon oleaginosus GN=CC85DRAFT_288687 PE=3 SV=1
A0A0J0XYR4	68.69	4	0	1	3	0	1	0	0	20546	0	0	42628	0	3	3	0	1	2	0	2	0	Deamidation (NQ)	92980	Uncharacterized protein OS=Trichosporon oleaginosus GN=CC85DRAFT_281850 PE=4 SV=1
A0A0J0XR32	68.59	11	0	6	2	3	0	3	0	740.92	0	7986.1	0	0	4	4	0	2	1	1	0	1	Deamidation (NQ)	40526	Isoprenoid biosynthesis-related protein OS=Trichosporon oleaginosus GN=CC85DRAFT_258514 PE=3 SV=1
A0A0J1BDH7	68.07	17	6	3	7	4	0	0	0	936.9	455.66	0	0	0	5	5	1	1	3	1	0	0	Deamidation (NQ)	37075	Uncharacterized protein OS=Trichosporon oleaginosus GN=CC85DRAFT_253849 PE=4 SV=1
A0A0J0XLY6	67.97	8	0	6	3	0	0	0	0	0	0	0	0	0	2	2	0	1	1	0	0	0	Acetylation (N-term)	32099	Mitochondrial carrier OS=Trichosporon oleaginosus GN=CC85DRAFT_285884 PE=3 SV=1
A0A0J0XSQ3	67.62	1	0	1	1	0	0	0	0	0	0	0	0	0	1	1	0	2	1	0	0	0		117388	Kinase-like protein OS=Trichosporon oleaginosus GN=CC85DRAFT_30410 PE=4 SV=1
A0A0J0XWC3	67.58	6	0	1	3	2	2	1	0	0	0	1898.3	0	0	6	6	0	1	3	2	3	1	Carbamidomethylation; Acetylation (N-term); Deamidation (NQ)	135715	Uncharacterized protein OS=Trichosporon oleaginosus GN=CC85DRAFT_325860 PE=4 SV=1
A0A0J0XG88	66.86	5	0	5	0	2	0	0	0	0	0	10024	0	0	3	3	0	4	0	2	0	0	Acetylation (N-term); Oxidation (M)	53979	Uncharacterized protein OS=Trichosporon oleaginosus GN=CC85DRAFT_304474 PE=4 SV=1
A0A0J0XCW7	66.61	17	0	17	0	0	0	0	0	0	0	0	0	0	1	1	0	1	0	0	0	0	Deamidation (NQ)	14217	Cytochrome b5 OS=Trichosporon oleaginosus GN=CC85DRAFT_289099 PE=3 SV=1
A0A0J0XFE3	66.46	8	2	1	2	1	1	1	0	885.68	288.38	0	0	0	8	8	2	2	3	1	1	1		124402	RhoGAP-domain-containing protein OS=Trichosporon oleaginosus GN=CC85DRAFT_293611 PE=4 SV=1
A0A0J0XEC1	66.44	5	0	3	2	0	0	0	0	0	0	0	0	0	2	2	0	1	1	0	0	0	Oxidation (M)	55248	ENTH-domain-containing protein OS=Trichosporon oleaginosus GN=CC85DRAFT_330770 PE=4 SV=1
A0A0J0XDQ5	66.42	7	0	0	7	0	0	3	0	0	0	0	0	0	2	2	0	0	2	0	0	1		36501	CRAL/TRIO domain-containing protein OS=Trichosporon oleaginosus GN=CC85DRAFT_265952 PE=4 SV=1
A0A0J0XW35	66.08	35	0	24	6	7	5	0	0	685.59	540.24	4555.7	0	0	5	5	0	3	5	1	1	0	Acetylation (N-term); Oxidation (M); Deamidation (NQ)	20250	Uncharacterized protein OS=Trichosporon oleaginosus GN=CC85DRAFT_153653 PE=4 SV=1
A0A0J0XCY0	65.92	3	0	0	3	0	0	0	0	0	0	0	0	0	1	1	0	0	2	0	0	0		37224	Uncharacterized protein OS=Trichosporon oleaginosus GN=CC85DRAFT_331186 PE=4 SV=1
A0A0J0XPX2	65.84	42	0	42	30	0	11	0	0	1491.6	0	0	0	0	3	3	0	4	3	0	1	0	Deamidation (NQ)	9228	Uncharacterized protein OS=Trichosporon oleaginosus GN=CC85DRAFT_301720 PE=4 SV=1
A0A0J1B2A1	65.68	7	0	7	0	0	0	0	0	0	0	0	0	0	1	1	0	1	0	0	0	0		18696	Uncharacterized protein OS=Trichosporon oleaginosus GN=CC85DRAFT_286143 PE=4 SV=1
A0A0J0XJU7	65.6	8	1	1	1	4	0	2	0	732.75	620.85	11181	0	0	8	8	1	3	1	4	0	2	Acetylation (N-term); Deamidation (NQ)	135966	Uncharacterized protein OS=Trichosporon oleaginosus GN=CC85DRAFT_329101 PE=4 SV=1
A0A0J0XBY1	65.35	18	0	10	4	3	0	10	0	0	1645.3	0	0	0	4	4	0	2	2	1	0	2	Acetylation (N-term); Deamidation (NQ)	23462	Ribosomal protein L15 OS=Trichosporon oleaginosus GN=CC85DRAFT_289413 PE=3 SV=1
A0A0J1AZ50	65.07	7	0	2	2	0	6	4	0	0	554.25	0	0	0	4	4	0	1	2	0	4	2	Acetylation (N-term); Oxidation (M); Deamidation (NQ)	81269	Uncharacterized protein OS=Trichosporon oleaginosus GN=CC85DRAFT_329775 PE=4 SV=1
A0A0J0XUA6	64.93	3	0	3	3	0	0	0	0	0	0	0	0	0	1	1	0	2	4	0	0	0		75425	Uncharacterized protein OS=Trichosporon oleaginosus GN=CC85DRAFT_242154 PE=4 SV=1
A0A0J0XY90	64.89	19	0	10	0	3	5	0	0	0	0	0	0	0	4	4	0	2	0	1	1	0	Acetylation (N-term)	26171	Vacuolar ATP synthase subunit E OS=Trichosporon oleaginosus GN=CC85DRAFT_290092 PE=3 SV=1
A0A0J0XH83	64.68	9	0	0	9	0	0	0	0	0	0	0	0	0	1	1	0	0	4	0	0	0		12309	Uncharacterized protein OS=Trichosporon oleaginosus GN=CC85DRAFT_329876 PE=4 SV=1
A0A0J0XH98	64.27	6	0	6	6	6	6	0	0	0	0	1638	0	0	1	1	0	2	5	1	1	0		18406	Peptidylprolyl isomerase OS=Trichosporon oleaginosus GN=CC85DRAFT_287433 PE=4 SV=1
A0A0J0XSL7	64.25	5	0	1	1	0	2	0	0	0	0	0	0	0	3	3	0	1	1	0	1	0	Acetylation (N-term)	65144	Putative purine nucleotide biosynthesis-related protein OS=Trichosporon oleaginosus GN=CC85DRAFT_283865 PE=3 SV=1
A0A0J0XRT0	64.18	14	0	9	0	6	0	0	0	0	0	0	0	0	3	3	0	2	0	1	0	0	Carbamidomethylation	37697	Glycerol-3-phosphate dehydrogenase [NAD(+)] OS=Trichosporon oleaginosus GN=CC85DRAFT_301007 PE=3 SV=1
A0A0J1BAI4	64.03	12	4	5	2	0	0	2	0	0	0	0	0	0	5	5	3	2	1	0	0	2	Deamidation (NQ)	61902	FAD/NAD(P)-binding domain-containing protein OS=Trichosporon oleaginosus GN=CC85DRAFT_283228 PE=4 SV=1
A0A0J0XC72	63.99	10	0	10	10	0	10	0	0	254.95	0	0	0	0	1	1	0	3	1	0	1	0		21567	SGS-domain-containing protein OS=Trichosporon oleaginosus GN=CC85DRAFT_20453 PE=4 SV=1
A0A0J0XGU5	63.95	5	0	0	5	0	3	0	0	0	3958.9	0	0	0	2	2	0	0	2	0	1	0	Oxidation (M); Deamidation (NQ)	58899	Glycoside hydrolase family 16 protein OS=Trichosporon oleaginosus GN=CC85DRAFT_249691 PE=4 SV=1
A0A0J0XRX8	63.94	4	0	0	0	2	0	2	0	0	0	0	0	923.89	2	2	0	0	0	2	0	1	Oxidation (M)	62201	Uncharacterized protein OS=Trichosporon oleaginosus GN=CC85DRAFT_284149 PE=4 SV=1
A0A0J1B3F0	63.9	7	2	7	2	2	7	2	3129.8	6432.6	10361	630.25	4166.2	0	2	2	2	4	4	2	4	4	Deamidation (NQ)	30026	PEBP-like protein OS=Trichosporon oleaginosus GN=CC85DRAFT_285760 PE=4 SV=1
A0A0J1B6Q4	63.77	7	0	0	1	3	1	2	0	0	0	0	0	0	4	4	0	0	2	1	1	1	Acetylation (N-term); Oxidation (M); Deamidation (NQ)	87074	Cora-domain-containing protein OS=Trichosporon oleaginosus GN=CC85DRAFT_284535 PE=4 SV=1
A0A0J1BBH6	63.71	4	2	1	1	4	0	0	778.15	0	322.81	594.76	0	0	4	4	3	1	1	4	0	0	Acetylation (N-term)	84627	Purine nucleotide biosynthesis-related protein OS=Trichosporon oleaginosus GN=CC85DRAFT_255763 PE=3 SV=1
A0A0J0XK87	63.52	41	0	0	34	0	7	0	0	0	0	0	0	0	3	3	0	0	3	0	1	0	Oxidation (M)	13170	Uncharacterized protein OS=Trichosporon oleaginosus GN=CC85DRAFT_286409 PE=4 SV=1
A0A0J0XDC8	63.49	8	0	5	3	0	0	0	0	1379.6	0	0	0	0	3	3	0	4	1	0	0	0	Acetylation (N-term)	43288	Uncharacterized protein OS=Trichosporon oleaginosus GN=CC85DRAFT_331010 PE=4 SV=1
A0A0J0XT65	63.42	3	0	3	3	3	3	0	0	448.47	0	649.19	0	0	1	1	0	2	3	1	1	0		37046	Uncharacterized protein (Fragment) OS=Trichosporon oleaginosus GN=CC85DRAFT_242760 PE=4 SV=1
A0A0J0XLX3	63.36	4	0	0	3	0	1	0	0	0	998.43	0	0	0	3	3	0	0	2	0	1	0	Carbamidomethylation; Deamidation (NQ)	85195	Uncharacterized protein OS=Trichosporon oleaginosus GN=CC85DRAFT_285869 PE=4 SV=1
A0A0J0XTD3	63.16	9	0	9	0	0	0	0	0	0	0	0	0	0	2	2	0	3	0	0	0	0	Carbamidomethylation	33083	Inositol monophosphatase OS=Trichosporon oleaginosus GN=CC85DRAFT_311148 PE=4 SV=1
A0A0J1ATG3	63.1	8	0	0	8	0	0	0	0	0	0	0	0	0	2	2	0	0	3	0	0	0		32121	Uncharacterized protein OS=Trichosporon oleaginosus GN=CC85DRAFT_289353 PE=4 SV=1
A0A0J1B369	62.98	7	0	3	3	2	3	0	0	0	0	1397.8	0	0	3	3	0	1	2	1	1	0	Deamidation (NQ)	64475	Uncharacterized protein OS=Trichosporon oleaginosus GN=CC85DRAFT_285823 PE=4 SV=1
A0A0J0XHD2	62.85	1	0	1	0	0	0	0	0	5456.3	0	0	0	0	1	1	0	3	0	0	0	0		78101	Alpha/beta-hydrolase OS=Trichosporon oleaginosus GN=CC85DRAFT_329937 PE=4 SV=1
A0A0J0XD42	62.71	4	0	4	4	4	4	0	0	0	0	1333.6	0	0	1	1	0	2	2	1	1	0		30236	Uncharacterized protein OS=Trichosporon oleaginosus GN=CC85DRAFT_288971 PE=4 SV=1
A0A0J0XJV2	62.66	8	0	3	0	4	0	1	0	4217.5	0	834.4	0	1004.6	6	6	0	2	0	3	0	1	Acetylation (N-term)	86984	Uncharacterized protein OS=Trichosporon oleaginosus GN=CC85DRAFT_123789 PE=4 SV=1
A0A0J0XPW1	62.54	8	2	1	0	3	1	1	4534.2	0	0	0	0	892.43	8	8	2	1	0	4	1	1	Acetylation (N-term); Deamidation (NQ)	105971	Coatomer subunit beta OS=Trichosporon oleaginosus GN=CC85DRAFT_273295 PE=4 SV=1
A0A0J0XJ54	62.52	3	1	1	1	2	0	0	0	0	0	1151.4	0	0	4	4	1	1	2	2	0	0	Deamidation (NQ)	136012	Uncharacterized protein OS=Trichosporon oleaginosus GN=CC85DRAFT_329362 PE=4 SV=1
A0A0J1AWF1	62.51	5	2	1	2	0	0	0	888.28	0	0	0	0	0	3	3	1	1	1	0	0	0	Acetylation (N-term); Deamidation (NQ)	87632	Sulfate permease OS=Trichosporon oleaginosus GN=CC85DRAFT_288337 PE=3 SV=1
A0A0J0XKF1	62.5	5	0	4	0	2	1	0	0	0	0	4367	0	0	7	7	0	5	0	3	3	0	Acetylation (N-term); Oxidation (M); Deamidation (NQ)	191437	Clathrin heavy chain OS=Trichosporon oleaginosus GN=CC85DRAFT_286258 PE=3 SV=1
A0A0J0XPK8	62.37	7	3	4	0	0	0	3	955.57	0	0	0	0	1149.8	2	2	1	1	0	0	0	3		33763	Uncharacterized protein OS=Trichosporon oleaginosus GN=CC85DRAFT_70501 PE=4 SV=1
A0A0J0XN78	62.19	7	1	0	1	2	2	0	0	0	0	0	0	0	5	5	1	0	3	1	2	0	Oxidation (M); Deamidation (NQ)	96459	Uncharacterized protein OS=Trichosporon oleaginosus GN=CC85DRAFT_285313 PE=4 SV=1
A0A0J0XFP7	61.99	23	9	23	16	9	9	9	1040.4	17740	32840	3334.2	3372.9	0	3	3	3	16	13	6	3	3	Acetylation (N-term); Oxidation (M); Deamidation (NQ)	11614	Uncharacterized protein OS=Trichosporon oleaginosus GN=CC85DRAFT_288075 PE=4 SV=1
A0A0J0XGJ7	61.96	6	4	0	0	0	4	0	0	0	0	0	0	0	3	3	2	0	0	0	3	0	Deamidation (NQ)	57792	MFS general substrate transporter OS=Trichosporon oleaginosus GN=CC85DRAFT_161335 PE=4 SV=1
A0A0J0XVU3	61.69	3	0	1	1	0	0	1	0	0	0	0	0	0	3	3	0	1	1	0	0	1	Deamidation (NQ)	118484	Putative importin beta-4 subunit OS=Trichosporon oleaginosus GN=CC85DRAFT_255495 PE=4 SV=1
A0A0J0XJF1	61.56	5	0	5	0	0	0	0	0	296.55	0	0	0	0	2	2	0	4	0	0	0	0		66000	Putative asparagine synthase OS=Trichosporon oleaginosus GN=CC85DRAFT_286660 PE=4 SV=1
A0A0J0XBN8	61.43	2	0	0	2	0	2	0	0	0	0	0	0	0	1	1	0	0	3	0	2	0		52715	FAS1 domain-containing protein OS=Trichosporon oleaginosus GN=CC85DRAFT_28410 PE=4 SV=1
A0A0J1B8D6	60.58	4	0	4	0	0	0	0	0	0	0	0	0	0	1	1	0	1	0	0	0	0	Oxidation (M)	34875	Serine/threonine-protein phosphatase OS=Trichosporon oleaginosus GN=CC85DRAFT_326923 PE=3 SV=1
A0A0J0XFE4	60.43	6	3	2	0	0	0	1	0	0	0	0	0	0	3	3	1	1	0	0	0	1	Carbamidomethylation; Deamidation (NQ)	69145	Uncharacterized protein OS=Trichosporon oleaginosus GN=CC85DRAFT_288188 PE=4 SV=1
A0A0J0XXB3	60.24	8	0	8	4	4	4	4	0	619.19	0	0	0	0	2	2	0	4	1	1	1	1		25316	Proteasome subunit beta type OS=Trichosporon oleaginosus GN=CC85DRAFT_282309 PE=3 SV=1
A0A0J0XGS9	60.19	3	0	0	3	0	3	0	0	0	0	0	0	0	1	1	0	0	2	0	1	0		54915	Uncharacterized protein OS=Trichosporon oleaginosus GN=CC85DRAFT_159990 PE=4 SV=1
A0A0J0XID0	60.14	5	0	5	0	0	0	0	0	394.34	0	0	0	0	1	1	0	1	0	0	0	0		36048	Uncharacterized protein OS=Trichosporon oleaginosus GN=CC85DRAFT_287003 PE=4 SV=1
A0A0J0XEG3	60.01	8	0	8	0	8	0	0	0	867.37	0	0	0	0	1	1	0	3	0	2	0	0		13783	L30e-like protein OS=Trichosporon oleaginosus GN=CC85DRAFT_265396 PE=4 SV=1
A0A0J0XTR1	59.32	5	0	2	2	0	3	0	0	742.58	0	0	0	0	2	2	0	1	1	0	1	0		62139	Kinase-like protein OS=Trichosporon oleaginosus GN=CC85DRAFT_283415 PE=3 SV=1
A0A0J0XD98	59.26	14	0	8	0	6	0	0	0	1495	0	0	0	0	4	4	0	3	0	2	0	0	Acetylation (N-term)	40192	Uncharacterized protein OS=Trichosporon oleaginosus GN=CC85DRAFT_305401 PE=4 SV=1
A0A0J1BBB9	59.24	16	3	9	0	3	0	3	0	0	0	1746.6	0	0	3	3	1	2	0	1	0	1	Carbamidomethylation; Deamidation (NQ)	25321	Proteasome subunit beta type OS=Trichosporon oleaginosus GN=CC85DRAFT_282775 PE=3 SV=1
A0A0J1ATB5	59.19	16	5	6	3	0	2	4	0	187.95	0	0	0	5728.2	5	5	1	2	1	0	1	1	Carbamidomethylation; Acetylation (N-term); Deamidation (NQ)	43956	Putative cytokinesis-related protein OS=Trichosporon oleaginosus GN=CC85DRAFT_289410 PE=3 SV=1
A0A0J0XJZ0	58.63	13	0	13	13	0	0	0	0	0	0	0	0	0	1	1	0	1	3	0	0	0	Deamidation (NQ)	11864	Uncharacterized protein OS=Trichosporon oleaginosus GN=CC85DRAFT_286565 PE=4 SV=1
A0A0J0XJV7	58.49	6	4	0	2	0	0	0	0	0	0	0	0	0	3	3	2	0	2	0	0	0	Acetylation (N-term); Oxidation (M)	68840	Uncharacterized protein OS=Trichosporon oleaginosus GN=CC85DRAFT_276241 PE=4 SV=1
A0A0J1AV35	58.29	6	0	3	0	2	1	0	0	0	0	408.99	297.56	0	3	3	0	1	0	1	1	0	Acetylation (N-term); Oxidation (M); Deamidation (NQ)	93176	E3 ubiquitin-protein ligase OS=Trichosporon oleaginosus GN=CC85DRAFT_288818 PE=4 SV=1
A0A0J0XYU7	58.28	11	0	8	8	0	0	3	0	0	0	0	0	0	2	2	0	1	1	0	0	1	Deamidation (NQ)	24059	Putative Rho small monomeric GTPase OS=Trichosporon oleaginosus GN=CC85DRAFT_281881 PE=4 SV=1
A0A0J1B4W2	58	21	0	8	21	0	0	0	0	0	1541.5	0	0	0	2	2	0	1	2	0	0	0	Carbamidomethylation; Deamidation (NQ)	12093	Uncharacterized protein OS=Trichosporon oleaginosus GN=CC85DRAFT_285264 PE=4 SV=1
A0A0J0XTN1	57.98	10	0	5	9	5	0	5	0	0	0	0	0	14909	3	3	0	2	2	1	0	3		28406	RNA-binding domain-containing protein OS=Trichosporon oleaginosus GN=CC85DRAFT_300563 PE=4 SV=1
A0A0J0XBJ1	57.76	4	0	0	4	0	0	0	0	0	0	0	0	0	2	2	0	0	2	0	0	0	Deamidation (NQ)	72437	Uncharacterized protein OS=Trichosporon oleaginosus GN=CC85DRAFT_289526 PE=4 SV=1
A0A0J1B399	57.51	25	0	10	25	0	0	0	0	1197.2	1079.1	0	0	0	2	2	0	2	4	0	0	0	Oxidation (M)	11232	Uncharacterized protein OS=Trichosporon oleaginosus GN=CC85DRAFT_285862 PE=4 SV=1
A0A0J1B8D2	57.48	10	0	0	10	0	0	0	0	0	0	0	0	0	1	1	0	0	1	0	0	0	Carbamidomethylation	10078	UPF0287-domain-containing protein OS=Trichosporon oleaginosus GN=CC85DRAFT_284057 PE=4 SV=1
A0A0J0XQ59	57.34	33	0	0	33	0	0	0	0	0	0	0	0	0	2	2	0	0	4	0	0	0	Carbamidomethylation	8837	Uncharacterized protein OS=Trichosporon oleaginosus GN=CC85DRAFT_259073 PE=4 SV=1
A0A0J0XLG4	57.1	3	0	0	2	0	1	0	0	0	0	0	0	0	3	3	0	0	2	0	1	0		119020	Uncharacterized protein OS=Trichosporon oleaginosus GN=CC85DRAFT_312515 PE=4 SV=1
A0A0J0XLE5	57.08	8	0	5	3	0	0	0	0	0	0	0	0	0	2	2	0	1	1	0	0	0		36639	3-hydroxybutyryl-CoA dehydrogenase OS=Trichosporon oleaginosus GN=CC85DRAFT_285999 PE=4 SV=1
A0A0J0XEL5	57.03	20	0	20	20	0	0	0	0	665.1	0	0	0	0	2	2	0	3	3	0	0	0		10621	Ubiquitin-like protein OS=Trichosporon oleaginosus GN=CC85DRAFT_330696 PE=4 SV=1
A0A0J1B7R3	56.7	1	0	1	0	0	0	0	0	0	0	0	0	0	1	1	0	2	0	0	0	0		62879	Putative receptor OS=Trichosporon oleaginosus GN=CC85DRAFT_271955 PE=3 SV=1
A0A0J0XN86	56.58	8	2	5	0	3	0	0	154.16	755.93	0	0	0	0	5	5	1	3	0	1	0	0	Carbamidomethylation; Acetylation (N-term); Deamidation (NQ)	66359	DEAD-domain-containing protein OS=Trichosporon oleaginosus GN=CC85DRAFT_285448 PE=3 SV=1
A0A0J0XPR9	56.41	2	0	2	0	0	0	0	0	0	0	0	0	0	1	1	0	1	0	0	0	0		47931	Regulator of G protein signaling superfamily OS=Trichosporon oleaginosus GN=CC85DRAFT_284825 PE=4 SV=1
A0A0J0XF02	56.25	12	0	8	0	4	0	0	0	0	0	0	0	0	2	2	0	1	0	1	0	0		27313	Proteasome subunit alpha type OS=Trichosporon oleaginosus GN=CC85DRAFT_309330 PE=3 SV=1
A0A0J1BBI1	56.17	16	4	2	3	6	2	0	0	0	0	3810.5	864.14	0	7	7	1	1	1	3	1	0	Carbamidomethylation; Acetylation (N-term); Deamidation (NQ)	61890	DEAD-domain-containing protein OS=Trichosporon oleaginosus GN=CC85DRAFT_325861 PE=3 SV=1
A0A0J1AV09	55.9	14	0	14	0	0	0	0	0	0	0	0	0	0	1	1	0	1	0	0	0	0		7678	Sm-like ribonucleo protein (Fragment) OS=Trichosporon oleaginosus GN=CC85DRAFT_228182 PE=4 SV=1
A0A0J0XCY6	55.89	8	2	2	2	6	0	0	0	386.79	358.34	3468.4	0	0	4	4	1	2	3	2	0	0	Acetylation (N-term); Deamidation (NQ)	43266	Uncharacterized protein OS=Trichosporon oleaginosus GN=CC85DRAFT_11457 PE=4 SV=1
A0A0J0XLV0	55.87	9	0	3	2	2	2	1	0	0	430.55	510.08	0	0	6	6	0	7	1	1	1	1	Acetylation (N-term); Oxidation (M); Deamidation (NQ)	82317	Uncharacterized protein OS=Trichosporon oleaginosus GN=CC85DRAFT_99081 PE=4 SV=1
A0A0J0XTQ2	55.56	9	0	9	0	0	0	0	0	0	0	0	0	0	2	2	0	3	0	0	0	0		28147	NADH-cytochrome b5 reductase (Fragment) OS=Trichosporon oleaginosus GN=CC85DRAFT_242433 PE=4 SV=1
A0A0J1AXC2	55.42	3	0	0	0	3	3	0	0	0	0	607.82	0	0	1	1	0	0	0	2	4	0		35488	RTA1-domain-containing protein OS=Trichosporon oleaginosus GN=CC85DRAFT_288045 PE=4 SV=1
A0A0J0XXS1	55.11	6	0	4	2	0	0	0	0	0	0	0	0	0	2	2	0	1	1	0	0	0	Acetylation (N-term); Deamidation (NQ)	38574	Pyridoxal phosphate-dependent enzyme beta subunit OS=Trichosporon oleaginosus GN=CC85DRAFT_282019 PE=4 SV=1
A0A0J0XUR3	55.11	5	0	4	1	0	0	2	0	0	0	0	0	0	4	4	0	2	1	0	0	1	Acetylation (N-term); Deamidation (NQ)	70314	Succinate dehydrogenase [ubiquinone] flavoprotein subunit mitochondrial OS=Trichosporon oleaginosus GN=CC85DRAFT_283111 PE=3 SV=1
A0A0J1B8S8	54.92	10	0	0	10	0	0	0	0	0	0	0	0	0	2	2	0	0	2	0	0	0	Oxidation (M)	34713	Uncharacterized protein OS=Trichosporon oleaginosus GN=CC85DRAFT_283717 PE=4 SV=1
A0A0J0XE41	54.74	27	0	20	9	17	9	0	0	5501	1503.1	22231	3150.3	0	3	3	0	5	2	4	2	0	Acetylation (N-term); Deamidation (NQ)	14402	Prefoldin OS=Trichosporon oleaginosus GN=CC85DRAFT_330794 PE=4 SV=1
A0A0J1B642	54.59	4	1	3	0	0	0	0	0	0	0	0	0	0	3	3	1	2	0	0	0	0	Acetylation (N-term)	73221	Coronin OS=Trichosporon oleaginosus GN=CC85DRAFT_284752 PE=3 SV=1
A0A0J0XGX8	54	3	3	0	3	0	0	3	0	0	0	0	0	0	1	1	1	0	1	0	0	1		30584	Proteasome subunit alpha type OS=Trichosporon oleaginosus GN=CC85DRAFT_309068 PE=3 SV=1
A0A0J0XTU4	53.9	6	0	3	0	0	3	0	0	0	0	0	0	0	2	2	0	2	0	0	1	0	Acetylation (N-term)	41066	Putative casein kinase I OS=Trichosporon oleaginosus GN=CC85DRAFT_7372 PE=3 SV=1
A0A0J1BB86	53.88	15	0	15	15	15	15	0	0	0	3250.9	0	0	0	1	1	0	3	3	1	1	0	Acetylation (N-term); Oxidation (M)	9510	Uncharacterized protein OS=Trichosporon oleaginosus GN=CC85DRAFT_255607 PE=4 SV=1
A0A0J0XV31	53.68	5	3	3	3	3	0	0	0	0	0	0	0	0	2	2	1	1	3	1	0	0	Deamidation (NQ)	47642	Uncharacterized protein OS=Trichosporon oleaginosus GN=CC85DRAFT_190879 PE=4 SV=1
A0A0J0XXC1	53.4	7	0	0	4	2	1	3	0	0	0	0	0	850.97	6	6	0	0	3	1	1	2	Acetylation (N-term); Deamidation (NQ)	79297	EXS-domain-containing protein OS=Trichosporon oleaginosus GN=CC85DRAFT_240322 PE=4 SV=1
A0A0J0XTL0	53.28	9	0	0	9	0	0	9	0	0	0	0	0	0	1	1	0	0	1	0	0	1	Deamidation (NQ)	14856	Uncharacterized protein OS=Trichosporon oleaginosus GN=CC85DRAFT_257120 PE=4 SV=1
A0A0J0XWM2	53.25	5	0	2	1	0	2	0	0	0	0	0	0	0	3	3	0	1	1	0	1	0	Deamidation (NQ)	76853	CBS-domain-containing protein OS=Trichosporon oleaginosus GN=CC85DRAFT_299528 PE=4 SV=1
A0A0J0XDI1	53.17	5	0	3	3	3	0	0	0	0	0	0	0	0	2	2	0	1	2	1	0	0	Carbamidomethylation	42300	Uncharacterized protein OS=Trichosporon oleaginosus GN=CC85DRAFT_305360 PE=4 SV=1
A0A0J0XP32	52.7	7	2	2	2	3	0	0	0	0	0	0	0	0	3	3	1	1	1	2	0	0	Acetylation (N-term); Deamidation (NQ)	58131	Cofactor-independent phosphoglycerate mutase OS=Trichosporon oleaginosus GN=CC85DRAFT_327868 PE=3 SV=1
A0A0J0XPY5	52.6	3	0	0	3	0	0	0	0	0	0	0	0	0	1	1	0	0	1	0	0	0		55786	Uncharacterized protein OS=Trichosporon oleaginosus GN=CC85DRAFT_301729 PE=4 SV=1
A0A0J1AT06	52.44	4	4	2	2	3	2	2	894.08	6243.1	8635	39457	2129.1	5088.1	3	3	3	3	6	8	2	6	Acetylation (N-term)	57663	Uncharacterized protein OS=Trichosporon oleaginosus GN=CC85DRAFT_267135 PE=4 SV=1
A0A0J0XYX2	52.23	4	0	4	0	0	0	0	0	0	0	0	0	0	1	1	0	1	0	0	0	0		26994	Uncharacterized protein OS=Trichosporon oleaginosus GN=CC85DRAFT_239152 PE=4 SV=1
A0A0J0XKK9	52.23	4	2	0	0	0	0	2	0	0	0	0	0	0	2	2	1	0	0	0	0	1	Acetylation (N-term)	60974	Uncharacterized protein OS=Trichosporon oleaginosus GN=CC85DRAFT_286302 PE=4 SV=1
A0A0J0XQF4	52.17	14	0	10	0	4	0	0	0	0	0	0	0	0	3	3	0	2	0	1	0	0	Deamidation (NQ)	28008	Putative t-SNARE (Fragment) OS=Trichosporon oleaginosus GN=CC85DRAFT_236717 PE=3 SV=1
A0A0J0XXD1	52.14	9	0	0	6	4	0	0	0	0	0	0	0	0	2	2	0	0	2	1	0	0	Deamidation (NQ)	22351	EF-hand OS=Trichosporon oleaginosus GN=CC85DRAFT_282321 PE=4 SV=1
A0A0J0XBT0	52	4	0	4	0	0	0	0	0	0	0	0	0	0	1	1	0	1	0	0	0	0		24506	Snf7-domain-containing protein OS=Trichosporon oleaginosus GN=CC85DRAFT_289438 PE=3 SV=1
A0A0J0XKF9	51.98	2	0	2	0	0	0	0	0	0	0	0	0	0	1	1	0	2	0	0	0	0		42249	Uncharacterized protein OS=Trichosporon oleaginosus GN=CC85DRAFT_118735 PE=4 SV=1
A0A0J0XJJ1	51.86	2	1	1	0	2	0	1	918.54	0	0	810.85	0	543.92	3	3	3	3	0	2	0	2	Acetylation (N-term); Deamidation (NQ)	138573	Uncharacterized protein OS=Trichosporon oleaginosus GN=CC85DRAFT_329236 PE=4 SV=1
A0A0J0XJB8	51.81	4	1	2	1	2	1	2	0	0	0	3722.8	0	0	4	4	5	3	3	7	4	3	Carbamidomethylation; Acetylation (N-term); Oxidation (M); Deamidation (NQ)	117441	Uncharacterized protein OS=Trichosporon oleaginosus GN=CC85DRAFT_286757 PE=4 SV=1
A0A0J0XQY1	51.75	2	0	2	0	0	0	0	0	0	0	0	0	0	1	1	0	1	0	0	0	0		70027	Uncharacterized protein OS=Trichosporon oleaginosus GN=CC85DRAFT_48313 PE=4 SV=1
A0A0J1AW28	51.49	8	1	3	0	1	3	1	0	197.18	0	3566.2	0	2008.7	5	5	1	3	0	1	1	2	Acetylation (N-term); Oxidation (M); Deamidation (NQ)	108984	Uncharacterized protein (Fragment) OS=Trichosporon oleaginosus GN=CC85DRAFT_330726 PE=4 SV=1
A0A0J0XRC6	51.27	10	2	2	2	10	2	2	2503	3861.2	5027.1	2752.1	3990.8	0	2	2	4	5	3	2	2	3	Carbamidomethylation; Oxidation (M); Deamidation (NQ)	45779	Uncharacterized protein OS=Trichosporon oleaginosus GN=CC85DRAFT_284359 PE=4 SV=1
A0A0J0XR40	51.18	20	0	10	5	0	4	5	0	0	0	0	0	0	4	4	0	2	1	0	1	1		23371	Uncharacterized protein OS=Trichosporon oleaginosus GN=CC85DRAFT_311674 PE=4 SV=1
A0A0J0XFC1	50.99	15	0	3	0	5	7	0	0	0	0	2529.2	348.72	0	6	6	0	2	0	2	3	0	Acetylation (N-term)	63668	Uncharacterized protein OS=Trichosporon oleaginosus GN=CC85DRAFT_330452 PE=4 SV=1
A0A0J0XW56	50.76	6	0	0	0	0	6	0	0	0	0	0	0	0	1	1	0	0	0	0	1	0		23594	Uncharacterized protein OS=Trichosporon oleaginosus GN=CC85DRAFT_282811 PE=4 SV=1
A0A0J1B538	50.45	10	0	4	4	6	0	0	0	0	0	0	0	0	2	2	0	1	1	1	0	0		25117	Snare-like protein OS=Trichosporon oleaginosus GN=CC85DRAFT_285155 PE=3 SV=1
A0A0J0XZT6	50.42	48	0	20	48	20	0	0	0	0	1455.8	0	0	0	3	3	0	1	6	1	0	0	Carbamidomethylation; Oxidation (M); Deamidation (NQ)	6608	Ribosomal protein S14 OS=Trichosporon oleaginosus GN=CC85DRAFT_5388 PE=4 SV=1
A0A0J1AUL5	50.31	9	5	4	3	3	3	5	0	0	0	6978.3	0	0	4	4	3	1	5	2	1	4		33942	Putative eukaryotic translation initiation factor 2 alpha subunit OS=Trichosporon oleaginosus GN=CC85DRAFT_314120 PE=4 SV=1
A0A0J0XJW7	50.28	3	0	3	0	0	0	0	0	0	0	0	0	0	1	1	0	1	0	0	0	0		29615	Uncharacterized protein OS=Trichosporon oleaginosus GN=CC85DRAFT_286534 PE=4 SV=1
A0A0J0XVJ8	50.26	4	0	4	0	0	0	0	0	0	0	0	0	0	1	1	0	1	0	0	0	0	Acetylation (N-term)	39894	Methylenetetrahydrofolate dehydrogenase OS=Trichosporon oleaginosus GN=CC85DRAFT_270159 PE=4 SV=1
A0A0J0XNR4	50.23	4	2	2	2	4	2	2	0	0	0	15313	0	0	2	2	4	2	4	9	4	3	Acetylation (N-term)	52843	tRNA pseudouridine synthase OS=Trichosporon oleaginosus GN=CC85DRAFT_245506 PE=3 SV=1
A0A0J0XZ20	50.17	4	4	2	2	2	2	2	7770.5	4412.6	5598.2	13911	0	8107.9	2	2	11	4	7	4	4	7	Acetylation (N-term)	59239	Uncharacterized protein OS=Trichosporon oleaginosus GN=CC85DRAFT_59374 PE=4 SV=1
A0A0J1B5E7	50.17	4	1	1	0	2	0	0	0	0	0	5821.6	0	0	5	5	2	1	0	2	0	0	Carbamidomethylation; Acetylation (N-term); Deamidation (NQ)	142769	Uncharacterized protein OS=Trichosporon oleaginosus GN=CC85DRAFT_301868 PE=4 SV=1
A0A0J0XN40	50.01	3	0	3	1	1	3	0	0	0	0	0	0	0	2	2	0	4	1	1	2	0	Carbamidomethylation	71862	Acid protease OS=Trichosporon oleaginosus GN=CC85DRAFT_312192 PE=3 SV=1
A0A0J0XIZ2	50	5	0	0	0	5	0	0	0	0	0	0	0	0	1	1	0	0	0	1	0	0	Deamidation (NQ)	47773	Acid protease OS=Trichosporon oleaginosus GN=CC85DRAFT_329416 PE=3 SV=1
A0A0J1B162	49.65	4	0	1	3	0	0	0	0	0	0	0	0	0	3	3	0	1	2	0	0	0		113670	Uncharacterized protein OS=Trichosporon oleaginosus GN=CC85DRAFT_329080 PE=4 SV=1
A0A0J0XV96	49.06	5	1	2	4	0	0	0	0	0	0	0	0	0	3	3	1	1	2	0	0	0	Acetylation (N-term); Deamidation (NQ)	87194	Uncharacterized protein OS=Trichosporon oleaginosus GN=CC85DRAFT_282899 PE=4 SV=1
A0A0J0XME4	48.93	4	0	2	0	1	1	0	0	0	0	0	271.46	0	4	4	0	2	0	2	1	0	Acetylation (N-term); Deamidation (NQ)	142766	Uncharacterized protein OS=Trichosporon oleaginosus GN=CC85DRAFT_308156 PE=3 SV=1
A0A0J0XCX2	48.92	7	0	7	0	0	2	0	0	685.05	0	0	2651.6	0	4	4	0	4	0	0	2	0	Acetylation (N-term)	51670	Putative hydroxymethylglutaryl-CoA synthase OS=Trichosporon oleaginosus GN=CC85DRAFT_289101 PE=4 SV=1
A0A0J0XM90	48.89	14	0	10	10	0	14	0	0	0	0	0	0	0	2	2	0	1	1	0	2	0	Acetylation (N-term)	11129	Uncharacterized protein (Fragment) OS=Trichosporon oleaginosus GN=CC85DRAFT_228725 PE=4 SV=1
A0A0J0XNP8	48.84	8	0	3	0	2	0	3	0	0	0	0	0	0	3	3	0	1	0	1	0	1	Oxidation (M); Deamidation (NQ)	37009	Putative Septin ring protein OS=Trichosporon oleaginosus GN=CC85DRAFT_285295 PE=3 SV=1
A0A0J1B777	48.8	4	0	2	0	2	1	0	0	0	0	704.68	0	0	4	4	0	3	0	2	1	0	Deamidation (NQ)	101898	Uncharacterized protein OS=Trichosporon oleaginosus GN=CC85DRAFT_327303 PE=3 SV=1
A0A0J1AVF9	48.76	4	1	1	0	2	1	0	9481.2	2822.4	0	621.9	0	0	8	8	7	2	1	10	4	2	Carbamidomethylation; Acetylation (N-term); Oxidation (M); Deamidation (NQ)	278158	Putative fatty-acid synthase complex protein OS=Trichosporon oleaginosus GN=CC85DRAFT_330866 PE=4 SV=1
A0A0J1AUM3	48.68	15	3	4	4	6	6	3	1438.1	0	0	6937.2	5316.7	431.47	5	5	1	2	1	2	2	1	Oxidation (M); Deamidation (NQ)	33829	Uncharacterized protein OS=Trichosporon oleaginosus GN=CC85DRAFT_289009 PE=4 SV=1
A0A0J0XY00	48.61	3	2	0	1	2	0	1	831.74	0	0	1846.1	0	0	3	3	5	0	1	3	0	1	Deamidation (NQ)	145585	Uncharacterized protein OS=Trichosporon oleaginosus GN=CC85DRAFT_89274 PE=4 SV=1
A0A0J0XCT1	48.36	17	0	9	0	8	0	0	0	0	0	0	0	0	3	3	0	2	0	1	0	0	Deamidation (NQ)	21790	F1 complex OSCP/delta subunit of ATPase OS=Trichosporon oleaginosus GN=CC85DRAFT_289115 PE=3 SV=1
A0A0J0XDH4	48.15	6	0	2	0	2	0	2	0	0	0	0	0	0	4	4	0	3	0	1	0	1	Deamidation (NQ)	80275	Uncharacterized protein OS=Trichosporon oleaginosus GN=CC85DRAFT_265999 PE=4 SV=1
A0A0J0XYP6	48.02	10	4	4	10	4	4	4	1754.9	19751	18487	11275	13259	2148.2	2	2	3	6	10	5	5	7	Deamidation (NQ)	18551	Uncharacterized protein OS=Trichosporon oleaginosus GN=CC85DRAFT_56539 PE=4 SV=1
A0A0J0XTA4	47.91	11	2	2	2	9	2	7	1190.3	0	0	27369	0	679.3	4	4	3	1	3	8	1	3	Acetylation (N-term)	48600	Uncharacterized protein (Fragment) OS=Trichosporon oleaginosus GN=CC85DRAFT_283814 PE=4 SV=1
A0A0J0XRR0	47.91	8	3	3	3	0	3	5	10394	0	11253	0	0	1231.9	3	3	1	1	1	0	1	2	Carbamidomethylation; Acetylation (N-term); Oxidation (M)	48390	G-alpha-domain-containing protein OS=Trichosporon oleaginosus GN=CC85DRAFT_43466 PE=4 SV=1
A0A0J0XD39	47.82	6	6	6	6	6	6	6	0	3512.3	5216.8	0	2418.9	1302.6	1	1	2	5	3	4	2	3		17832	Uncharacterized protein OS=Trichosporon oleaginosus GN=CC85DRAFT_209587 PE=4 SV=1
A0A0J0XQ56	47.82	9	0	0	0	9	0	0	0	0	0	20963	0	0	2	2	0	0	0	2	0	0		29264	Uncharacterized protein OS=Trichosporon oleaginosus GN=CC85DRAFT_291685 PE=4 SV=1
A0A0J0XDN0	47.77	3	0	1	2	1	0	0	0	0	0	0	0	0	6	6	1	2	2	2	0	0	Carbamidomethylation; Acetylation (N-term); Deamidation (NQ)	193134	Uncharacterized protein OS=Trichosporon oleaginosus GN=CC85DRAFT_265886 PE=4 SV=1
A0A0J0XI26	47.73	17	0	7	10	0	0	0	0	553.7	0	0	0	0	2	2	0	1	1	0	0	0		16976	Prefoldin alpha subunit OS=Trichosporon oleaginosus GN=CC85DRAFT_287275 PE=4 SV=1
A0A0J0XLW9	47.72	16	0	16	0	0	0	0	0	0	0	0	0	0	2	2	0	2	0	0	0	0	Carbamidomethylation; Acetylation (N-term)	13355	Uncharacterized protein OS=Trichosporon oleaginosus GN=CC85DRAFT_285865 PE=4 SV=1
A0A0J1B2U1	47.54	4	2	2	2	2	2	4	5948.2	2121	1172.5	8285.7	1069	5573.1	2	2	5	2	3	4	4	6		54132	Eukaryotic translation initiation factor 3 subunit E OS=Trichosporon oleaginosus GN=INT6 PE=3 SV=1
A0A0J1B740	47.3	3	0	1	1	1	1	0	0	0	0	1097.6	0	0	3	3	0	1	3	1	1	0	Carbamidomethylation; Acetylation (N-term); Deamidation (NQ)	155887	Uncharacterized protein OS=Trichosporon oleaginosus GN=CC85DRAFT_327272 PE=4 SV=1
A0A0J0XVV9	47.27	7	0	7	0	0	7	0	0	263.18	0	0	240.13	0	1	1	0	1	0	0	1	0		13078	Uncharacterized protein OS=Trichosporon oleaginosus GN=CC85DRAFT_282662 PE=4 SV=1
A0A0J0XJQ1	47.18	6	0	4	2	0	0	0	0	0	0	0	0	0	3	3	0	2	1	0	0	0		64119	Sulfate adenylyltransferase OS=Trichosporon oleaginosus GN=MET3 PE=3 SV=1
A0A0J1AW99	46.63	7	0	7	0	0	0	0	0	507.46	0	0	0	0	2	2	0	2	0	0	0	0		33605	Vesicle budding-related protein OS=Trichosporon oleaginosus GN=CC85DRAFT_279247 PE=4 SV=1
A0A0J0XUP2	46.58	5	1	0	1	0	3	0	563.22	0	0	0	985.13	0	4	4	1	0	1	0	2	0	Acetylation (N-term)	117708	TrkH-domain-containing protein OS=Trichosporon oleaginosus GN=CC85DRAFT_300040 PE=4 SV=1
A0A0J0XSV7	46.55	2	0	0	0	0	2	0	0	0	0	0	0	0	1	1	0	0	0	0	1	0		53015	Polygalacturonase OS=Trichosporon oleaginosus GN=CC85DRAFT_257619 PE=3 SV=1
A0A0J0XZ87	46.43	5	2	0	3	0	3	0	371.71	0	0	0	0	0	2	2	1	0	1	0	1	0		60299	Uncharacterized protein OS=Trichosporon oleaginosus GN=CC85DRAFT_253384 PE=4 SV=1
A0A0J0XIC9	46.29	6	0	6	0	0	0	0	0	0	0	0	0	0	2	2	0	4	0	0	0	0	Acetylation (N-term)	34759	NAD(P)-binding protein OS=Trichosporon oleaginosus GN=CC85DRAFT_263235 PE=3 SV=1
A0A0J0XH44	46.2	11	2	7	5	3	0	2	246.08	972.4	0	350.43	0	0	8	8	2	4	3	3	0	1	Acetylation (N-term); Deamidation (NQ)	67183	ARM repeat-containing protein OS=Trichosporon oleaginosus GN=CC85DRAFT_287579 PE=4 SV=1
A0A0J0XDH8	46.17	10	2	4	0	0	0	4	1088.6	0	0	0	0	0	3	3	1	1	0	0	0	1	Carbamidomethylation; Oxidation (M); Deamidation (NQ)	44594	Succinyl-CoA ligase subunit beta OS=Trichosporon oleaginosus GN=CC85DRAFT_288845 PE=3 SV=1
A0A0J0XJ84	46.12	8	0	0	8	0	0	0	0	0	0	0	0	0	1	1	0	0	1	0	0	0		14681	Thioredoxin-like protein OS=Trichosporon oleaginosus GN=CC85DRAFT_129302 PE=4 SV=1
A0A0J1ATN4	46.07	8	0	4	0	4	0	0	0	0	0	2410.9	0	0	2	2	0	1	0	1	0	0	Acetylation (N-term)	28444	Uncharacterized protein OS=Trichosporon oleaginosus GN=CC85DRAFT_298331 PE=3 SV=1
A0A0J0XL23	45.97	21	0	0	14	0	7	0	0	0	0	0	0	0	3	3	0	0	2	0	1	0	Oxidation (M); Deamidation (NQ)	18107	EF-hand OS=Trichosporon oleaginosus GN=CC85DRAFT_261315 PE=4 SV=1
A0A0J1BBS6	45.89	7	0	7	0	0	0	0	0	0	0	0	0	0	2	2	0	2	0	0	0	0		31061	MICOS complex subunit (Fragment) OS=Trichosporon oleaginosus GN=CC85DRAFT_223741 PE=4 SV=1
A0A0J0XH40	45.88	3	0	0	0	3	0	0	0	0	0	0	0	0	1	1	0	0	0	1	0	0		36648	Aldo/keto reductase OS=Trichosporon oleaginosus GN=CC85DRAFT_287572 PE=4 SV=1
A0A0J0XH89	45.84	11	5	6	3	0	3	0	0	1224.4	2525.7	0	769.53	0	3	3	1	3	1	0	1	0	Oxidation (M); Deamidation (NQ)	52500	Putative argininosuccinate lyase OS=Trichosporon oleaginosus GN=CC85DRAFT_329889 PE=3 SV=1
A0A0J0XBK6	45.66	4	0	4	0	0	0	0	0	0	0	0	0	0	3	3	0	3	0	0	0	0		72235	Polyadenylate-binding protein OS=Trichosporon oleaginosus GN=CC85DRAFT_267160 PE=3 SV=1
A0A0J0XSJ9	45.66	3	0	3	0	1	1	3	0	4748.2	0	0	0	0	2	2	0	7	0	1	1	2	Acetylation (N-term)	79857	P-loop containing nucleoside triphosphate hydrolase protein OS=Trichosporon oleaginosus GN=CC85DRAFT_326924 PE=4 SV=1
A0A0J0XEW3	45.49	4	0	2	2	2	1	1	0	997.94	0	1289.9	0	0	5	5	0	5	3	4	2	1	Deamidation (NQ)	129174	Uncharacterized protein OS=Trichosporon oleaginosus GN=CC85DRAFT_288333 PE=4 SV=1
A0A0J0XML0	45.39	3	0	3	0	3	0	0	0	0	0	456.87	0	0	1	1	0	2	0	1	0	0		37156	Lectin OS=Trichosporon oleaginosus GN=CC85DRAFT_285709 PE=4 SV=1
A0A0J0XHF8	45.28	6	0	6	0	0	0	0	0	0	0	0	0	0	1	1	0	2	0	0	0	0	Carbamidomethylation; Deamidation (NQ)	26648	Uncharacterized protein OS=Trichosporon oleaginosus GN=CC85DRAFT_287418 PE=4 SV=1
A0A0J1AZ68	45.21	4	4	0	0	4	0	4	0	0	0	3918	0	0	1	1	3	0	0	2	0	3		33107	Putative mitochondrial ornithine transporter 1 OS=Trichosporon oleaginosus GN=CC85DRAFT_144789 PE=3 SV=1
A0A0J1B0L2	45.17	4	0	4	0	0	0	0	0	0	0	0	0	0	1	1	0	1	0	0	0	0		39531	Uncharacterized protein OS=Trichosporon oleaginosus GN=CC85DRAFT_303461 PE=4 SV=1
A0A0J0XN34	44.94	3	3	0	0	3	0	3	2836.8	0	0	1367.1	0	13366	1	1	4	0	0	2	0	4		41171	Cyclin-like protein OS=Trichosporon oleaginosus GN=CC85DRAFT_285436 PE=3 SV=1
A0A0J0XNR5	44.85	5	5	5	5	5	0	0	0	0	0	2482.1	0	0	1	1	1	2	1	2	0	0	Deamidation (NQ)	26054	2-haloalkanoic acid dehalogenase type II OS=Trichosporon oleaginosus GN=CC85DRAFT_285307 PE=4 SV=1
A0A0J0XTL3	44.83	23	5	0	10	0	8	0	0	0	0	0	0	0	4	4	1	0	2	0	1	0	Acetylation (N-term); Oxidation (M)	20696	ARF/SAR superfamily OS=Trichosporon oleaginosus GN=CC85DRAFT_257113 PE=3 SV=1
A0A0J0XKK0	44.69	4	1	1	1	3	2	1	2307.7	0	0	5612.9	0	2435.7	4	4	4	3	3	6	5	2	Acetylation (N-term); Deamidation (NQ)	101760	Uncharacterized protein OS=Trichosporon oleaginosus GN=CC85DRAFT_328878 PE=4 SV=1
A0A0J0XEJ3	44.65	10	3	0	7	0	0	0	786.21	0	0	0	0	0	3	3	1	0	3	0	0	0	Oxidation (M)	39654	Uncharacterized protein OS=Trichosporon oleaginosus GN=CC85DRAFT_323792 PE=4 SV=1
A0A0J0XU80	44.57	22	9	0	13	0	0	0	0	0	0	0	0	0	2	2	1	0	1	0	0	0	Oxidation (M)	11352	Uncharacterized protein OS=Trichosporon oleaginosus GN=CC85DRAFT_271032 PE=4 SV=1
A0A0J1AZ52	44.47	6	3	3	3	0	0	0	0	0	0	0	0	0	2	2	1	1	1	0	0	0		58898	Uncharacterized protein OS=Trichosporon oleaginosus GN=CC85DRAFT_249195 PE=4 SV=1
A0A0J0XHL5	44.45	4	0	4	4	0	0	0	0	0	0	0	0	0	1	1	0	1	1	0	0	0	Deamidation (NQ)	38143	Putative Enoyl reductase OS=Trichosporon oleaginosus GN=CC85DRAFT_147531 PE=4 SV=1
A0A0J1B9T3	44.16	6	0	6	0	0	0	0	0	0	0	0	0	0	1	1	0	1	0	0	0	0		32231	Eukaryotic translation initiation factor 3 subunit F OS=Trichosporon oleaginosus GN=CC85DRAFT_283551 PE=3 SV=1
A0A0J0XFM6	44.16	14	0	0	0	14	7	0	0	0	0	8711.4	0	0	2	2	0	0	0	2	1	0	Carbamidomethylation; Acetylation (N-term)	24072	Uncharacterized protein OS=Trichosporon oleaginosus GN=CC85DRAFT_176783 PE=4 SV=1
A0A0J0XE55	44.11	7	0	5	0	3	0	0	0	0	0	0	0	0	3	3	0	3	0	1	0	0		48614	Putative actin-like protein 3 OS=Trichosporon oleaginosus GN=CC85DRAFT_288575 PE=3 SV=1
A0A0J0XHC9	44.02	12	5	7	0	0	0	0	0	0	0	0	0	0	2	2	1	1	0	0	0	0	Carbamidomethylation; Acetylation (N-term); Oxidation (M)	18063	Uncharacterized protein OS=Trichosporon oleaginosus GN=CC85DRAFT_313261 PE=4 SV=1
A0A0J0XBY3	43.99	4	0	4	4	0	0	0	0	0	0	0	0	0	1	1	0	1	1	0	0	0		21866	Uncharacterized protein OS=Trichosporon oleaginosus GN=CC85DRAFT_289382 PE=4 SV=1
A0A0J0XCT0	43.69	3	0	3	3	0	0	0	0	0	414.1	0	0	0	1	1	0	1	1	0	0	0		40923	Uncharacterized protein OS=Trichosporon oleaginosus GN=CC85DRAFT_289123 PE=4 SV=1
A0A0J0XI41	43.68	6	3	6	3	3	0	3	20899	0	18310	10764	0	8952	2	2	6	3	7	4	0	4	Acetylation (N-term)	40878	Alpha/beta-hydrolase OS=Trichosporon oleaginosus GN=CC85DRAFT_287187 PE=4 SV=1
A0A0J0XFW5	43.63	3	0	0	0	1	2	0	0	0	0	0	0	0	2	2	0	0	0	1	1	0		78822	Uncharacterized protein OS=Trichosporon oleaginosus GN=CC85DRAFT_288042 PE=4 SV=1
A0A0J0XZ93	43.59	2	0	0	0	2	2	0	0	0	0	0	0	0	1	1	0	0	0	1	1	0	Deamidation (NQ)	63080	Permease OS=Trichosporon oleaginosus GN=CC85DRAFT_281457 PE=4 SV=1
A0A0J0XNH9	43.53	3	0	0	2	1	0	0	0	0	0	0	0	0	3	3	0	0	2	1	0	0	Acetylation (N-term); Oxidation (M)	166068	P-loop containing nucleoside triphosphate hydrolase protein OS=Trichosporon oleaginosus GN=CC85DRAFT_285403 PE=4 SV=1
A0A0J0XMS6	43.52	3	0	1	2	0	2	1	0	638.24	2276.5	0	628.16	0	4	4	0	3	4	0	4	1	Deamidation (NQ)	150830	P-loop containing nucleoside triphosphate hydrolase protein (Fragment) OS=Trichosporon oleaginosus GN=CC85DRAFT_227593 PE=4 SV=1
A0A0J1AWD2	43.45	2	0	0	0	2	0	0	0	0	0	927.88	0	0	1	1	0	0	0	1	0	0		79624	Uncharacterized protein OS=Trichosporon oleaginosus GN=CC85DRAFT_288390 PE=4 SV=1
A0A0J0XJD8	43.38	9	0	0	7	0	3	0	0	0	0	0	0	0	2	2	0	0	1	0	1	0	Acetylation (N-term); Oxidation (M)	42500	Uncharacterized protein OS=Trichosporon oleaginosus GN=CC85DRAFT_329295 PE=4 SV=1
A0A0J0XRA8	43.21	1	1	1	1	1	0	1	1603.7	2073.8	9186.1	0	0	0	1	1	2	2	3	3	0	1		59069	T-complex protein 1 theta subunit (Tcp-1-theta) OS=Trichosporon oleaginosus GN=CC85DRAFT_301202 PE=3 SV=1
A0A0J1BB72	43.05	14	6	8	0	0	0	0	0	0	0	0	0	0	2	2	1	1	0	0	0	0	Carbamidomethylation; Acetylation (N-term); Deamidation (NQ)	17363	Actin-related protein 2/3 complex subunit 5 OS=Trichosporon oleaginosus GN=CC85DRAFT_255558 PE=3 SV=1
A0A0J0XES8	43.01	2	0	0	1	1	0	0	0	0	0	0	0	0	2	2	0	0	1	1	0	0		91271	Uncharacterized protein OS=Trichosporon oleaginosus GN=CC85DRAFT_330599 PE=4 SV=1
A0A0J0XPE9	42.83	5	1	2	0	1	1	0	0	0	0	0	0	0	5	5	1	2	0	1	1	0		97688	DEAD-domain-containing protein OS=Trichosporon oleaginosus GN=CC85DRAFT_273370 PE=3 SV=1
A0A0J0XIW5	42.81	9	0	0	0	3	1	4	0	0	0	0	0	0	4	4	0	0	0	1	1	2	Acetylation (N-term); Deamidation (NQ)	63803	Dihydroxy-acid dehydratase OS=Trichosporon oleaginosus GN=CC85DRAFT_262646 PE=3 SV=1
A0A0J0XQ75	42.75	9	0	0	3	6	0	0	0	0	0	519.92	0	0	3	3	0	0	1	2	0	0		47404	HCP-like protein OS=Trichosporon oleaginosus GN=CC85DRAFT_60301 PE=4 SV=1
A0A0J0XEB9	42.71	3	3	3	3	3	3	3	3859.3	4274.1	9859.9	19194	5588.3	4163.8	2	2	6	7	10	13	7	9		26774	Uncharacterized protein OS=Trichosporon oleaginosus GN=CC85DRAFT_195880 PE=4 SV=1
A0A0J0XYJ8	42.69	8	5	7	0	0	0	0	0	322.05	0	0	0	0	4	4	3	3	0	0	0	0	Acetylation (N-term); Oxidation (M); Deamidation (NQ)	78034	Isomerising glucosamine-fructose-6-phosphate aminotransferase OS=Trichosporon oleaginosus GN=CC85DRAFT_298812 PE=4 SV=1
A0A0J0XUM6	42.6	6	2	1	1	3	1	1	63209	60491	53436	109650	53504	73209	13	13	10	9	11	15	8	6	Acetylation (N-term); Oxidation (M); Deamidation (NQ)	281992	Putative regulation of translational elongation-related protein OS=Trichosporon oleaginosus GN=CC85DRAFT_326317 PE=4 SV=1
A0A0J1AXG2	42.57	24	0	0	24	0	0	0	0	0	0	0	0	0	1	1	0	0	1	0	0	0	Carbamidomethylation; Oxidation (M)	5101	Uncharacterized protein OS=Trichosporon oleaginosus GN=CC85DRAFT_304499 PE=4 SV=1
A0A0J0XPN1	42.39	2	0	1	1	1	1	0	0	1040.6	0	0	0	0	4	4	0	2	3	2	1	0	Deamidation (NQ)	200102	Sec7-domain-containing protein OS=Trichosporon oleaginosus GN=CC85DRAFT_244663 PE=4 SV=1
A0A0J0XY81	42.3	7	0	2	4	0	0	0	0	0	0	0	0	0	2	2	0	1	1	0	0	0	Acetylation (N-term)	36868	Uncharacterized protein OS=Trichosporon oleaginosus GN=CC85DRAFT_282143 PE=4 SV=1
A0A0J0XHU2	42.24	4	0	0	2	2	0	0	0	0	0	2214.1	0	0	2	2	0	0	2	2	0	0	Oxidation (M); Deamidation (NQ)	64289	Uncharacterized protein OS=Trichosporon oleaginosus GN=CC85DRAFT_303950 PE=4 SV=1
A0A0J0XC42	42.17	14	0	0	0	14	0	0	0	0	0	0	0	0	1	1	0	0	0	1	0	0	Carbamidomethylation	14159	Carbohydrate-binding module family 13 protein (Fragment) OS=Trichosporon oleaginosus GN=CC85DRAFT_230063 PE=4 SV=1
A0A0J0XEZ4	42.07	6	3	3	3	3	6	3	33862	9737.2	9373.3	20129	13531	23116	2	2	14	4	4	7	8	8	Acetylation (N-term); Deamidation (NQ)	41180	DFP-domain-containing protein OS=Trichosporon oleaginosus GN=CC85DRAFT_288353 PE=4 SV=1
A0A0J0XXQ3	42.06	3	2	0	1	0	0	0	0	0	0	0	0	0	4	4	3	1	3	0	0	0	Acetylation (N-term)	212726	Uncharacterized protein OS=Trichosporon oleaginosus GN=CC85DRAFT_281973 PE=4 SV=1
A0A0J0XEI2	42.06	13	0	8	0	5	0	0	0	0	0	0	0	0	2	2	0	1	0	1	0	0	Acetylation (N-term)	23907	Protein import receptor MAS20 OS=Trichosporon oleaginosus GN=CC85DRAFT_288513 PE=4 SV=1
A0A0J1B230	41.9	6	0	6	0	0	0	0	0	0	0	0	0	0	2	2	0	2	0	0	0	0		38825	Uncharacterized protein OS=Trichosporon oleaginosus GN=CC85DRAFT_286209 PE=4 SV=1
A0A0J1BEF5	41.74	19	13	10	19	13	13	13	1931.3	0	8094.4	8826.9	390.25	0	3	3	1	1	3	2	1	3	Carbamidomethylation	11785	Cytochrome c oxidase-assembly factor COX23 mitochondrial OS=Trichosporon oleaginosus GN=CC85DRAFT_238707 PE=4 SV=1
A0A0J0XC65	41.74	2	0	2	2	0	0	0	0	0	0	0	0	0	1	1	0	1	1	0	0	0		50237	Uncharacterized protein OS=Trichosporon oleaginosus GN=CC85DRAFT_331427 PE=4 SV=1
A0A0J0XU33	41.72	7	0	0	3	5	1	1	0	0	0	0	0	0	4	4	0	0	2	4	1	2	Acetylation (N-term); Deamidation (NQ)	67399	Putative pre-mRNA splicing factor OS=Trichosporon oleaginosus GN=CC85DRAFT_326450 PE=4 SV=1
A0A0J0XBF2	41.7	6	1	0	2	2	2	3	0	0	0	17402	1397.6	0	7	7	1	0	2	8	2	3	Acetylation (N-term); Deamidation (NQ)	147008	Uncharacterized protein OS=Trichosporon oleaginosus GN=CC85DRAFT_331645 PE=4 SV=1
A0A0J0XV08	41.68	9	0	9	0	0	0	0	0	0	0	0	0	0	2	2	0	2	0	0	0	0	Acetylation (N-term)	34120	Mov34-domain-containing protein OS=Trichosporon oleaginosus GN=CC85DRAFT_270485 PE=4 SV=1
A0A0J0XVD2	41.49	3	0	3	0	3	0	0	0	0	0	0	0	0	1	1	0	1	0	1	0	0	Acetylation (N-term); Deamidation (NQ)	36366	Acetolactate synthase OS=Trichosporon oleaginosus GN=CC85DRAFT_282930 PE=4 SV=1
A0A0J0XD87	41.43	3	1	0	0	0	1	1	18257	19346	6035.9	19195	17483	6637.8	5	5	7	5	3	4	2	6	Carbamidomethylation; Acetylation (N-term)	201948	Uncharacterized protein OS=Trichosporon oleaginosus GN=CC85DRAFT_331068 PE=4 SV=1
A0A0J0XWL0	41.39	5	0	1	1	1	0	3	0	0	0	1943.1	0	1252.7	4	4	0	2	1	2	0	2	Carbamidomethylation; Acetylation (N-term); Oxidation (M)	77425	Uncharacterized protein OS=Trichosporon oleaginosus GN=CC85DRAFT_240800 PE=4 SV=1
A0A0J1B7H5	41.14	1	0	0	0	1	1	0	0	0	0	0	0	0	1	1	0	0	0	1	2	0		56752	MFS general substrate transporter OS=Trichosporon oleaginosus GN=CC85DRAFT_243727 PE=4 SV=1
A0A0J0XE42	41.1	8	0	8	0	0	0	0	0	0	0	0	0	0	1	1	0	2	0	0	0	0		16062	Uncharacterized protein OS=Trichosporon oleaginosus GN=CC85DRAFT_198398 PE=4 SV=1
A0A0J0XYS2	40.99	6	0	1	2	1	0	2	0	0	0	0	0	1009.9	8	8	0	2	2	2	0	2	Acetylation (N-term); Oxidation (M); Deamidation (NQ)	174351	Uncharacterized protein OS=Trichosporon oleaginosus GN=CC85DRAFT_57199 PE=4 SV=1
A0A0J0XUX3	40.99	6	0	0	0	4	4	0	0	0	0	6790.3	5023.3	0	3	3	0	0	0	4	3	0	Acetylation (N-term); Deamidation (NQ)	51994	Uncharacterized protein OS=Trichosporon oleaginosus GN=CC85DRAFT_283150 PE=4 SV=1
A0A0J0XLD2	40.97	19	0	6	0	9	4	9	0	0	0	873.58	0	0	3	3	0	1	0	2	1	1		23798	Uncharacterized protein OS=Trichosporon oleaginosus GN=CC85DRAFT_246772 PE=4 SV=1
A0A0J0XCZ7	40.9	5	0	3	0	0	2	0	0	0	0	0	0	0	2	2	0	1	0	0	2	0	Acetylation (N-term); Oxidation (M)	45766	Six-hairpin glycosidase OS=Trichosporon oleaginosus GN=CC85DRAFT_280264 PE=4 SV=1
A0A0J0XGM7	40.89	12	3	3	6	3	3	6	0	0	0	0	0	770.13	3	3	2	1	1	1	2	3		37953	1-acyl-sn-glycerol-3-phosphate acyltransferase OS=Trichosporon oleaginosus GN=CC85DRAFT_249914 PE=3 SV=1
A0A0J0XLK2	40.85	4	2	0	0	0	0	1	471.31	0	0	0	0	0	2	2	1	0	0	0	0	1	Acetylation (N-term); Oxidation (M)	60471	ARM repeat-containing protein OS=Trichosporon oleaginosus GN=CC85DRAFT_246634 PE=4 SV=1
A0A0J1BCL4	40.76	4	2	2	0	2	2	2	0	0	0	1822.8	0	0	2	2	1	1	0	2	1	1		51814	Homocitrate synthase OS=Trichosporon oleaginosus GN=CC85DRAFT_310492 PE=3 SV=1
A0A0J0XEE7	40.63	9	0	0	0	5	4	0	0	0	0	0	0	0	2	2	0	0	0	1	1	0		19939	Uncharacterized protein OS=Trichosporon oleaginosus GN=CC85DRAFT_288547 PE=4 SV=1
A0A0J0XFA9	40.61	2	0	0	2	0	0	0	0	0	0	0	0	0	1	1	0	0	1	0	0	0		58824	Amino acid transporter OS=Trichosporon oleaginosus GN=CC85DRAFT_288223 PE=4 SV=1
A0A0J1BEE7	40.53	2	2	1	1	0	0	0	0	831.56	0	0	0	0	3	3	2	1	1	0	0	0		115129	Uncharacterized protein OS=Trichosporon oleaginosus GN=CC85DRAFT_281586 PE=4 SV=1
A0A0J0XFX8	40.35	2	2	2	2	2	2	2	1135.7	0	0	0	0	0	1	1	3	2	2	3	3	5		57084	RNA processing-related protein OS=Trichosporon oleaginosus GN=CC85DRAFT_287971 PE=4 SV=1
A0A0J1AWF3	40.14	2	1	0	1	0	0	0	0	0	350.84	0	0	0	2	2	1	0	1	0	0	0		104474	Uncharacterized protein OS=Trichosporon oleaginosus GN=CC85DRAFT_309344 PE=4 SV=1
A0A0J0XMT6	40.07	3	0	2	1	0	1	0	0	677.3	0	0	0	0	3	3	0	3	2	0	1	0		142192	Uncharacterized protein OS=Trichosporon oleaginosus GN=CC85DRAFT_246007 PE=4 SV=1
A0A0J0XTP4	40.02	9	2	0	2	3	3	2	0	0	0	0	0	394.35	8	8	2	0	2	4	3	2	Acetylation (N-term)	98287	Uncharacterized protein OS=Trichosporon oleaginosus GN=CC85DRAFT_283670 PE=4 SV=1
A0A0J0XJB4	39.9	3	2	0	0	1	0	1	0	0	0	0	0	0	5	5	4	0	1	2	0	1	Acetylation (N-term); Deamidation (NQ)	199624	Uncharacterized protein OS=Trichosporon oleaginosus GN=CC85DRAFT_127465 PE=4 SV=1
A0A0J0XQ32	39.9	25	0	25	25	0	0	0	0	0	0	0	0	0	1	1	0	1	1	0	0	0		5522	Uncharacterized protein OS=Trichosporon oleaginosus GN=CC85DRAFT_284781 PE=4 SV=1
A0A0J0XT16	39.88	5	0	0	3	2	3	0	0	0	0	0	3132.2	0	2	2	0	0	3	1	2	0	Acetylation (N-term); Deamidation (NQ)	57324	Uncharacterized protein OS=Trichosporon oleaginosus GN=CC85DRAFT_300650 PE=4 SV=1
A0A0J0XC84	39.8	2	1	1	2	1	1	1	8513.1	5268.3	5220	7207.8	12727	1497.6	3	2	3	2	2	3	4	4		113705	Uncharacterized protein OS=Trichosporon oleaginosus GN=CC85DRAFT_305736 PE=4 SV=1
A0A0J0XVV1	39.78	7	1	1	1	7	1	1	470.28	551.81	798.13	3162.5	0	1123	5	5	2	2	1	7	3	2	Acetylation (N-term); Deamidation (NQ)	101034	Utp14-domain-containing protein OS=Trichosporon oleaginosus GN=CC85DRAFT_310634 PE=4 SV=1
A0A0J1BC82	39.76	10	4	4	4	6	8	0	1694.3	0	19103	28337	0	0	4	4	1	1	3	5	2	0	Acetylation (N-term); Deamidation (NQ)	38588	RNA-binding domain-containing protein OS=Trichosporon oleaginosus GN=CC85DRAFT_282252 PE=4 SV=1
A0A0J0XD69	39.68	2	1	2	1	1	1	0	2803.7	8550.3	11707	523.45	0	0	3	3	2	4	4	1	1	0	Deamidation (NQ)	205657	Ubiquitin-protein ligase OS=Trichosporon oleaginosus GN=CC85DRAFT_288942 PE=4 SV=1
A0A0J0XGS7	39.67	19	6	6	6	15	6	10	62589	38505	72014	75031	36321	74381	3	3	8	6	4	20	8	8	Acetylation (N-term); Deamidation (NQ)	22886	Uncharacterized protein OS=Trichosporon oleaginosus GN=CC85DRAFT_293338 PE=4 SV=1
A0A0J1AZR1	39.67	4	0	0	0	0	0	4	0	0	0	0	0	493.29	1	1	0	0	0	0	0	2	Deamidation (NQ)	35472	NAD-P-binding protein OS=Trichosporon oleaginosus GN=CC85DRAFT_287100 PE=4 SV=1
A0A0J0XLT4	39.65	2	0	1	1	1	1	1	0	1612.3	444.81	2481.3	0	893.62	5	5	1	2	3	3	1	2	Carbamidomethylation; Deamidation (NQ)	241661	Uncharacterized protein OS=Trichosporon oleaginosus GN=CC85DRAFT_328482 PE=4 SV=1
A0A0J1BC41	39.63	5	0	5	0	5	0	0	0	0	0	0	0	0	1	1	0	1	0	1	0	0	Acetylation (N-term)	20644	Inorganic phosphate transport PHO88 OS=Trichosporon oleaginosus GN=CC85DRAFT_282209 PE=4 SV=1
A0A0J0XBM9	39.47	2	0	0	0	2	2	0	0	0	0	464.57	0	0	1	1	0	0	0	3	1	0		54720	Cyclophilin-like protein OS=Trichosporon oleaginosus GN=CC85DRAFT_267079 PE=4 SV=1
A0A0J0XW26	39.46	10	0	10	0	0	0	0	0	0	0	0	0	0	2	2	0	2	0	0	0	0		19992	Phox-like protein OS=Trichosporon oleaginosus GN=CC85DRAFT_299760 PE=4 SV=1
A0A0J1BBF9	39.21	3	0	0	3	3	0	0	0	0	0	0	0	0	1	1	0	0	1	1	0	0		56178	Alpha/beta-hydrolase OS=Trichosporon oleaginosus GN=CC85DRAFT_306817 PE=4 SV=1
A0A0J0XFW9	39.01	7	0	7	7	0	0	0	0	0	0	0	0	0	1	1	0	2	1	0	0	0		15190	Uncharacterized protein OS=Trichosporon oleaginosus GN=CC85DRAFT_287950 PE=4 SV=1
A0A0J0XTQ1	39	10	2	7	0	0	0	0	2985.3	0	0	0	0	0	2	2	1	1	0	0	0	0		36806	DnaJ-domain-containing protein OS=Trichosporon oleaginosus GN=CC85DRAFT_283675 PE=4 SV=1
A0A0J0XEU2	38.95	3	0	3	3	0	0	0	0	0	0	0	0	0	1	1	0	2	1	0	0	0		31170	Uncharacterized protein OS=Trichosporon oleaginosus GN=CC85DRAFT_279188 PE=4 SV=1
A0A0J0XLN6	38.94	2	1	1	1	2	1	0	410.34	1663.3	1541.8	1461.4	1039.8	0	3	3	1	3	2	3	1	0	Deamidation (NQ)	139908	DNA-directed RNA polymerase subunit beta OS=Trichosporon oleaginosus GN=CC85DRAFT_285948 PE=3 SV=1
A0A0J0XL26	38.85	11	0	11	0	0	0	0	0	0	0	0	0	0	2	2	0	2	0	0	0	0	Acetylation (N-term); Deamidation (NQ)	22674	PRTase-like protein OS=Trichosporon oleaginosus GN=CC85DRAFT_286073 PE=4 SV=1
A0A0J0XRC4	38.65	11	0	3	3	5	0	0	0	0	0	0	0	0	3	3	0	1	1	1	0	0	Acetylation (N-term)	37850	Putative isomerase YbhE OS=Trichosporon oleaginosus GN=CC85DRAFT_284349 PE=4 SV=1
A0A0J0XJJ7	38.61	12	3	0	3	4	9	0	0	0	2382.5	60080	10203	0	4	4	1	0	1	8	9	0	Acetylation (N-term); Deamidation (NQ)	33533	Uncharacterized protein OS=Trichosporon oleaginosus GN=CC85DRAFT_303354 PE=4 SV=1
A0A0J0XP16	38.59	4	1	3	2	2	2	0	0	833.1	0	561.43	0	0	3	3	1	3	1	2	1	0	Oxidation (M); Deamidation (NQ)	105016	Uncharacterized protein OS=Trichosporon oleaginosus GN=CC85DRAFT_75934 PE=4 SV=1
A0A0J0XRQ5	38.52	1	1	0	1	1	0	1	0	0	0	0	0	0	1	1	3	0	1	1	0	2		105870	Ribonuclease III OS=Trichosporon oleaginosus GN=CC85DRAFT_284096 PE=4 SV=1
A0A0J0XEA4	38.36	4	1	2	2	1	0	1	0	0	0	0	0	0	4	4	1	3	2	1	0	1	Acetylation (N-term)	107544	Putative WD-repeat protein OS=Trichosporon oleaginosus GN=CC85DRAFT_265497 PE=4 SV=1
A0A0J0XKG8	38.33	3	1	3	2	1	2	2	669.51	2115.6	29660	1775.9	11068	2144.9	3	3	5	5	8	4	3	6	Acetylation (N-term); Oxidation (M); Deamidation (NQ)	150501	Uncharacterized protein OS=Trichosporon oleaginosus GN=CC85DRAFT_261873 PE=4 SV=1
A0A0J1AT88	38.27	11	0	5	3	6	6	0	0	8739.3	3088.8	5084.8	2184.1	0	4	4	0	3	3	2	4	0	Acetylation (N-term); Deamidation (NQ)	40260	Uncharacterized protein OS=Trichosporon oleaginosus GN=CC85DRAFT_331518 PE=4 SV=1
A0A0J0XQS9	38.23	3	1	0	0	1	1	1	0	0	0	3265.2	0	0	3	3	1	0	0	2	1	1	Acetylation (N-term)	97535	P-loop containing nucleoside triphosphate hydrolase protein OS=Trichosporon oleaginosus GN=CC85DRAFT_284587 PE=4 SV=1
A0A0J0XVV4	38.21	4	0	4	0	0	0	0	0	0	0	0	0	0	2	2	0	2	0	0	0	0	Acetylation (N-term); Deamidation (NQ)	78255	Glycyl-tRNA synthetase OS=Trichosporon oleaginosus GN=CC85DRAFT_282700 PE=4 SV=1
A0A0J0XBT8	38.17	7	0	4	3	0	0	0	0	0	0	0	0	0	2	2	0	1	1	0	0	0	Deamidation (NQ)	32730	Uncharacterized protein OS=Trichosporon oleaginosus GN=CC85DRAFT_252823 PE=4 SV=1
A0A0J0XWN1	38.08	1	0	1	0	0	0	0	0	0	0	0	0	0	1	1	0	2	0	0	0	0		86022	Uncharacterized protein OS=Trichosporon oleaginosus GN=CC85DRAFT_282538 PE=4 SV=1
A0A0J0XK57	38.05	3	0	0	0	2	0	1	0	0	0	0	0	829.2	2	2	0	0	0	1	0	1		76479	Mitochondrial Rho GTPase OS=Trichosporon oleaginosus GN=CC85DRAFT_320197 PE=3 SV=1
A0A0J0XXN8	38.02	3	0	0	2	0	1	0	0	0	0	0	0	0	2	2	0	0	1	0	1	0	Acetylation (N-term); Deamidation (NQ)	83086	Uncharacterized protein OS=Trichosporon oleaginosus GN=CC85DRAFT_299022 PE=4 SV=1
A0A0J1B855	38	10	10	10	0	10	0	10	0	0	0	1102.4	0	0	1	1	1	1	0	1	0	2	Acetylation (N-term); Deamidation (NQ)	16905	Uncharacterized protein OS=Trichosporon oleaginosus GN=CC85DRAFT_35671 PE=4 SV=1
A0A0J1AVA9	37.89	13	8	3	5	8	5	3	0	0	640.41	7353.9	0	0	7	7	5	2	3	4	2	2	Acetylation (N-term); Deamidation (NQ)	54792	Uncharacterized protein OS=Trichosporon oleaginosus GN=CC85DRAFT_288781 PE=4 SV=1
A0A0J1BC84	37.87	14	7	0	7	0	0	0	0	0	0	0	0	0	2	2	1	0	1	0	0	0	Carbamidomethylation; Deamidation (NQ)	10528	Uncharacterized protein OS=Trichosporon oleaginosus GN=CC85DRAFT_282257 PE=4 SV=1
A0A0J0XZL8	37.85	7	3	0	0	5	0	3	0	0	0	15700	0	0	4	4	2	0	0	8	0	3		81212	Kinesin-like protein OS=Trichosporon oleaginosus GN=CC85DRAFT_281595 PE=3 SV=1
A0A0J0XWP6	37.84	2	0	0	2	0	0	0	0	0	0	0	0	0	1	1	0	0	1	0	0	0		70899	Uncharacterized protein OS=Trichosporon oleaginosus GN=CC85DRAFT_282557 PE=4 SV=1
A0A0J0XLY1	37.8	4	4	4	4	4	4	4	2414.2	0	973.76	10062	0	1030.7	1	1	5	1	2	3	1	3	Deamidation (NQ)	28147	Uncharacterized protein OS=Trichosporon oleaginosus GN=CC85DRAFT_302661 PE=4 SV=1
A0A0J0XIV7	37.79	6	3	2	2	2	0	2	1639.6	0	0	585.58	0	0	7	7	4	2	2	4	0	4	Acetylation (N-term); Oxidation (M); Deamidation (NQ)	135594	P-loop containing nucleoside triphosphate hydrolase protein (Fragment) OS=Trichosporon oleaginosus GN=CC85DRAFT_286826 PE=4 SV=1
A0A0J0XXQ5	37.77	2	0	2	0	0	0	0	0	0	0	0	0	0	1	1	0	1	0	0	0	0	Carbamidomethylation	40058	Uncharacterized protein OS=Trichosporon oleaginosus GN=CC85DRAFT_268381 PE=4 SV=1
A0A0J0XVN9	37.73	4	0	4	4	0	4	0	0	0	0	0	0	0	1	1	0	2	1	0	2	0		25389	V-snare-domain-containing protein OS=Trichosporon oleaginosus GN=CC85DRAFT_283056 PE=4 SV=1
A0A0J0XKU4	37.71	2	0	0	0	0	2	0	0	0	0	0	0	0	1	1	0	0	0	0	1	0		56771	HAD-like protein OS=Trichosporon oleaginosus GN=CC85DRAFT_247060 PE=4 SV=1
A0A0J0XIA3	37.62	2	0	2	1	0	0	0	0	0	2138.2	0	0	0	2	2	0	2	3	0	0	0	Acetylation (N-term)	139476	Kinase-like protein OS=Trichosporon oleaginosus GN=CC85DRAFT_287002 PE=4 SV=1
A0A0J0XFA0	37.58	3	0	0	0	3	3	0	0	0	0	774.96	2315.4	0	1	1	0	0	0	2	3	0	Deamidation (NQ)	49549	Uncharacterized protein OS=Trichosporon oleaginosus GN=CC85DRAFT_179074 PE=4 SV=1
A0A0J0XL82	37.53	13	0	0	0	0	0	13	0	0	0	0	0	0	1	1	0	0	0	0	0	1		11522	Peptidyl-prolyl cis-trans isomerase OS=Trichosporon oleaginosus GN=CC85DRAFT_286077 PE=4 SV=1
A0A0J0XC11	37.52	5	0	0	0	5	0	0	0	0	0	906.11	0	0	1	1	0	0	0	1	0	0	Deamidation (NQ)	27711	Uncharacterized protein OS=Trichosporon oleaginosus GN=CC85DRAFT_252707 PE=3 SV=1
A0A0J0XZR9	37.49	9	2	3	0	2	2	3	0	0	0	0	0	666.53	3	3	2	1	0	1	1	2	Acetylation (N-term); Deamidation (NQ)	49488	Uncharacterized protein OS=Trichosporon oleaginosus GN=CC85DRAFT_253696 PE=4 SV=1
A0A0J0XX57	37.43	9	0	0	0	5	0	9	0	0	0	2254.3	0	391.92	2	2	0	0	0	1	0	2	Acetylation (N-term); Deamidation (NQ)	22252	Acyl-CoA N-acyltransferase OS=Trichosporon oleaginosus GN=CC85DRAFT_282283 PE=4 SV=1
A0A0J0XUJ7	37.43	7	3	0	0	3	0	2	0	0	0	2748	0	0	3	3	1	0	0	2	0	1	Acetylation (N-term); Oxidation (M)	51656	NAD-dependent aldehyde dehydrogenase OS=Trichosporon oleaginosus GN=CC85DRAFT_256663 PE=3 SV=1
A0A0J0XDC1	37.39	5	3	1	2	1	2	1	255.94	0	450.79	6768.2	0	0	8	8	4	1	4	5	4	1	Acetylation (N-term); Deamidation (NQ)	186444	Uncharacterized protein OS=Trichosporon oleaginosus GN=CC85DRAFT_298164 PE=4 SV=1
A0A0J1B9C9	37.38	9	5	2	0	4	3	0	2748.9	0	0	39220	5103.6	0	7	7	4	1	0	4	2	0	Carbamidomethylation; Acetylation (N-term); Deamidation (NQ)	78024	Uncharacterized protein OS=Trichosporon oleaginosus GN=CC85DRAFT_271212 PE=4 SV=1
A0A0J0XCG1	37.28	7	7	0	7	0	0	7	0	0	0	0	0	0	1	1	2	0	1	0	0	1	Oxidation (M); Deamidation (NQ)	16336	Uncharacterized protein OS=Trichosporon oleaginosus GN=CC85DRAFT_315422 PE=4 SV=1
A0A0J0XLE4	37.27	7	0	2	1	1	3	4	0	0	0	0	0	0	5	5	0	3	2	1	2	3	Acetylation (N-term); Oxidation (M); Deamidation (NQ)	97525	Uncharacterized protein OS=Trichosporon oleaginosus GN=CC85DRAFT_292381 PE=4 SV=1
A0A0J0XY76	37.2	4	1	1	1	3	1	3	318.93	377.32	520.15	709.73	873.79	390.73	4	4	3	4	4	5	8	2	Acetylation (N-term)	106786	Uncharacterized protein OS=Trichosporon oleaginosus GN=CC85DRAFT_90730 PE=4 SV=1
A0A0J0XP31	37.17	6	0	1	2	2	1	0	0	0	0	0	0	0	6	6	0	1	2	2	1	0	Acetylation (N-term); Deamidation (NQ)	134676	Uncharacterized protein OS=Trichosporon oleaginosus GN=CC85DRAFT_327763 PE=4 SV=1
A0A0J0XC88	37.16	4	0	1	1	1	1	0	0	2111.5	431.97	559.68	0	0	5	5	0	1	1	2	1	0	Acetylation (N-term); Deamidation (NQ)	123744	Uncharacterized protein OS=Trichosporon oleaginosus GN=CC85DRAFT_289288 PE=4 SV=1
A0A0J0XT81	37.15	5	0	5	0	0	5	0	0	0	0	0	0	0	1	1	0	2	0	0	1	0		19124	Uncharacterized protein OS=Trichosporon oleaginosus GN=CC85DRAFT_242726 PE=4 SV=1
A0A0J0XLS3	37.11	14	3	11	0	3	0	0	0	0	0	0	0	0	3	3	1	2	0	1	0	0	Deamidation (NQ)	31303	Uncharacterized protein OS=Trichosporon oleaginosus GN=CC85DRAFT_285950 PE=4 SV=1
A0A0J0XU61	37.09	3	1	2	0	0	0	0	417.1	0	0	0	0	0	2	2	1	1	0	0	0	0	Acetylation (N-term)	63487	Asparaginyl-tRNA synthetase OS=Trichosporon oleaginosus GN=CC85DRAFT_283520 PE=4 SV=1
A0A0J1B9D5	37.07	8	0	0	8	0	0	0	0	0	0	0	0	0	1	1	0	0	1	0	0	0	Oxidation (M)	20389	Orotate phosphoribosyltransferase OS=Trichosporon oleaginosus GN=CC85DRAFT_283660 PE=3 SV=1
A0A0J0XJ53	37.03	1	1	0	1	1	1	0	0	0	0	0	0	0	1	1	2	0	1	4	1	0		73177	Uncharacterized protein OS=Trichosporon oleaginosus GN=CC85DRAFT_286786 PE=4 SV=1
A0A0J1B252	36.99	4	0	4	0	0	0	0	0	1184.5	0	0	0	0	1	1	0	4	0	0	0	0		20376	Uncharacterized protein (Fragment) OS=Trichosporon oleaginosus GN=CC85DRAFT_247235 PE=4 SV=1
A0A0J0XNE7	36.98	16	16	16	16	16	16	16	0	0	0	0	0	0	1	1	4	3	2	4	1	3	Oxidation (M)	6757	Uncharacterized protein OS=Trichosporon oleaginosus GN=CC85DRAFT_285336 PE=4 SV=1
A0A0J0XT15	36.96	6	1	0	1	4	0	0	0	0	0	0	0	0	5	5	1	0	1	3	0	0	Acetylation (N-term); Oxidation (M)	119293	P-loop containing nucleoside triphosphate hydrolase protein OS=Trichosporon oleaginosus GN=CC85DRAFT_271402 PE=4 SV=1
A0A0J1B0S8	36.92	3	1	0	1	0	0	1	0	0	0	0	0	0	5	5	3	0	1	0	0	1	Acetylation (N-term); Deamidation (NQ)	193159	Uncharacterized protein OS=Trichosporon oleaginosus GN=CC85DRAFT_276372 PE=4 SV=1
A0A0J0XZX4	36.91	6	0	6	6	5	6	0	0	347.89	769.94	19380	425.4	0	2	2	0	1	4	2	1	0	Deamidation (NQ)	26358	Phosphatases II OS=Trichosporon oleaginosus GN=CC85DRAFT_281682 PE=4 SV=1
A0A0J0XQE1	36.91	6	6	0	0	6	0	0	0	0	0	1821.3	0	0	1	1	1	0	0	1	0	0		22241	Uncharacterized protein OS=Trichosporon oleaginosus GN=CC85DRAFT_62607 PE=4 SV=1
A0A0J0XG46	36.83	14	0	0	0	7	0	7	0	0	0	1295	0	3338.8	2	2	0	0	0	1	0	2	Carbamidomethylation; Acetylation (N-term); Deamidation (NQ)	18917	Uncharacterized protein OS=Trichosporon oleaginosus GN=CC85DRAFT_165474 PE=4 SV=1
A0A0J1AYD7	36.83	3	1	1	1	2	1	2	4633.5	0	2780	16725	568.3	6241.7	5	5	6	1	3	6	2	6	Carbamidomethylation; Acetylation (N-term)	185952	Kinase-like protein OS=Trichosporon oleaginosus GN=CC85DRAFT_287560 PE=4 SV=1
A0A0J0XGG9	36.72	4	2	4	4	2	2	2	0	8479.2	1658.2	1862	1445.6	0	2	2	2	4	2	1	2	1	Deamidation (NQ)	56145	Phosphotransferase OS=Trichosporon oleaginosus GN=CC85DRAFT_249892 PE=3 SV=1
A0A0J0XCS4	36.71	2	0	2	1	1	1	0	0	490.69	2761.6	3263.1	5901.7	0	2	2	0	3	3	2	4	0	Acetylation (N-term)	71379	Uncharacterized protein OS=Trichosporon oleaginosus GN=CC85DRAFT_266408 PE=4 SV=1
A0A0J0XX22	36.66	16	4	4	0	7	5	4	0	0	0	6183.6	0	0	4	4	2	1	0	2	1	1	Acetylation (N-term); Oxidation (M)	28283	DnaJ-domain-containing protein OS=Trichosporon oleaginosus GN=CC85DRAFT_111456 PE=4 SV=1
A0A0J0XVH0	36.63	15	7	3	0	0	5	3	0	0	0	0	1215.1	0	4	4	1	2	0	0	1	1	Deamidation (NQ)	32052	Mitochondrial carrier OS=Trichosporon oleaginosus GN=CC85DRAFT_282961 PE=3 SV=1
A0A0J0XWS3	36.49	6	0	6	3	0	0	0	0	0	0	0	0	0	2	2	0	2	1	0	0	0		45192	Glycogen synthase kinase 3 OS=Trichosporon oleaginosus GN=CC85DRAFT_295091 PE=3 SV=1
A0A0J0XSZ6	36.43	4	0	2	0	0	2	0	0	0	0	0	0	0	2	2	0	1	0	0	1	0		59113	Putative 26S proteasome regulatory subunit OS=Trichosporon oleaginosus GN=CC85DRAFT_271338 PE=4 SV=1
A0A0J0XH74	36.42	2	0	2	0	0	0	0	0	0	0	0	0	0	1	1	0	1	0	0	0	0		42480	Putative histidinol-phosphate transaminase OS=Trichosporon oleaginosus GN=CC85DRAFT_287421 PE=3 SV=1
A0A0J0XXS4	36.42	8	8	0	0	0	0	0	0	0	0	0	0	0	1	1	1	0	0	0	0	0	Oxidation (M)	15434	RNA cap binding protein OS=Trichosporon oleaginosus GN=CC85DRAFT_306392 PE=4 SV=1
A0A0J0XD14	36.39	4	3	2	3	0	0	2	2611.3	0	1827.7	0	0	0	4	4	3	1	4	0	0	4	Carbamidomethylation; Deamidation (NQ)	82147	Uncharacterized protein OS=Trichosporon oleaginosus GN=CC85DRAFT_280285 PE=4 SV=1
A0A0J0XVT0	36.37	4	2	1	1	1	1	1	1397.1	5593.1	0	0	5779.7	4112	5	5	3	2	1	1	5	2	Carbamidomethylation; Acetylation (N-term); Oxidation (M); Deamidation (NQ)	158253	Uncharacterized protein OS=Trichosporon oleaginosus GN=CC85DRAFT_269523 PE=4 SV=1
A0A0J0XES3	36.34	2	1	0	1	0	1	0	2678.4	0	0	0	0	0	2	2	2	0	1	0	1	0	Acetylation (N-term); Deamidation (NQ)	81011	MBOAT-domain-containing protein OS=Trichosporon oleaginosus GN=CC85DRAFT_288409 PE=3 SV=1
A0A0J0XJG6	36.3	7	7	0	0	0	0	5	950.84	0	0	0	0	564.18	2	2	3	0	0	0	0	1	Carbamidomethylation; Acetylation (N-term); Oxidation (M); Deamidation (NQ)	32177	Uncharacterized protein OS=Trichosporon oleaginosus GN=CC85DRAFT_276530 PE=4 SV=1
A0A0J0XGA7	36.29	6	0	0	6	0	0	0	0	0	0	0	0	0	1	1	0	0	1	0	0	0	Carbamidomethylation	14349	Uncharacterized protein OS=Trichosporon oleaginosus GN=CC85DRAFT_264393 PE=4 SV=1
A0A0J0XT20	36.28	2	1	2	1	1	1	1	2203.3	0	0	2243.3	0	796.89	2	2	3	4	3	3	2	2	Deamidation (NQ)	124107	N1221-domain-containing protein OS=Trichosporon oleaginosus GN=CC85DRAFT_23881 PE=4 SV=1
A0A0J0XUT1	36.22	10	6	0	5	5	0	0	0	0	0	0	0	0	3	3	1	0	1	1	0	0	Acetylation (N-term); Oxidation (M); Deamidation (NQ)	36001	Uncharacterized protein OS=Trichosporon oleaginosus GN=CC85DRAFT_283138 PE=4 SV=1
A0A0J0XHN3	36.19	6	6	6	6	6	0	6	721.96	0	0	5545.4	0	1007.4	1	1	4	3	1	2	0	2	Deamidation (NQ)	20571	Uncharacterized protein OS=Trichosporon oleaginosus GN=CC85DRAFT_144802 PE=4 SV=1
A0A0J1B8T9	36.17	3	2	1	1	1	1	0	0	1561.1	1348.8	3818	1620	0	2	2	1	3	1	1	2	0	Deamidation (NQ)	95851	Putative glutamine-tRNA ligase OS=Trichosporon oleaginosus GN=CC85DRAFT_283727 PE=3 SV=1
A0A0J0XZD9	36.16	5	5	0	5	5	0	5	0	0	0	4533.9	0	0	1	1	2	0	1	2	0	1	Oxidation (M); Deamidation (NQ)	36692	Xylose isomerase-like protein (Fragment) OS=Trichosporon oleaginosus GN=CC85DRAFT_237026 PE=4 SV=1

## Sheet: AssociatedProteins
Accession	-10lgP	Coverage (%)	Coverage (%) Glukose	Coverage (%) Cellobiose	Coverage (%) Lactose	Coverage (%) Maltose	Coverage (%) Saccharose	Coverage (%) Trehalose	Intensity Glukose	Intensity Cellobiose	Intensity Lactose	Intensity Maltose	Intensity Saccharose	Intensity Trehalose	#Peptides	#Unique	#Spec Glukose	#Spec Cellobiose	#Spec Lactose	#Spec Maltose	#Spec Saccharose	#Spec Trehalose	PTM	Avg. Mass	Description
A0A0J1AVF9	525.92	37	12	22	31	23	9	27	3991.6	55180	289760	81811	13161	196540	97	97	55	90	237	125	29	200	Carbamidomethylation; Acetylation (N-term); Oxidation (M); Deamidation (NQ)	278158	Putative fatty-acid synthase complex protein OS=Trichosporon oleaginosus GN=CC85DRAFT_330866 PE=4 SV=1
A0A0J1B5J5	511.72	62	42	57	53	50	47	49	33419	327350	758070	273650	134440	382330	48	47	89	213	316	198	121	220	Carbamidomethylation; Acetylation (N-term); Oxidation (M); Deamidation (NQ)	70114	Heat shock protein 70 OS=Trichosporon oleaginosus GN=CC85DRAFT_245139 PE=3 SV=1
A0A0J1AUV4	505.44	56	37	50	51	47	42	51	46961	239270	609570	216420	164780	453840	58	58	96	201	309	175	155	258	Carbamidomethylation; Acetylation (N-term); Oxidation (M); Deamidation (NQ)	84951	Putative 5-methyltetrahydropteroyltriglutamate-homocysteine S-methyltransferase OS=Trichosporon oleaginosus GN=CC85DRAFT_305405 PE=3 SV=1
A0A0J0XD64	493.84	76	50	48	55	51	76	47	41121	96994	155760	324630	1716300	69500	31	31	59	76	88	162	548	51	Carbamidomethylation; Acetylation (N-term); Deamidation (NQ)	26772	Triosephosphate isomerase OS=Trichosporon oleaginosus GN=CC85DRAFT_280204 PE=3 SV=1
A0A0J0XQA7	481.89	40	21	33	35	31	25	34	17307	142610	442980	171750	56828	272660	53	53	66	137	250	150	85	190	Carbamidomethylation; Acetylation (N-term); Oxidation (M); Deamidation (NQ)	125291	ATP-citrate synthase OS=Trichosporon oleaginosus GN=CC85DRAFT_284602 PE=3 SV=1
A0A0J0XL15	472.67	56	38	49	48	47	52	40	42998	258660	368310	246400	221620	164320	30	30	66	157	169	175	139	115	Carbamidomethylation; Acetylation (N-term); Oxidation (M); Deamidation (NQ)	49606	Glutamate dehydrogenase OS=Trichosporon oleaginosus GN=CC85DRAFT_286063 PE=3 SV=1
A0A0J1B7D0	470.74	63	34	49	47	52	33	51	2076.8	53470	209300	47046	25235	103500	39	39	39	72	120	81	38	104	Carbamidomethylation; Acetylation (N-term); Oxidation (M); Deamidation (NQ)	61299	Chaperonin GroL OS=Trichosporon oleaginosus GN=CC85DRAFT_284337 PE=3 SV=1
A0A0J0XE37	470.67	41	13	28	34	31	21	32	3308.6	59751	255270	64211	25986	146650	58	58	30	83	191	122	53	178	Carbamidomethylation; Acetylation (N-term); Oxidation (M); Deamidation (NQ)	157649	Thiolase-like protein OS=Trichosporon oleaginosus GN=CC85DRAFT_279681 PE=4 SV=1
A0A0J1B4N6	468.85	37	16	14	28	30	32	26	68105	57166	330260	312690	418440	158290	32	32	49	39	119	134	171	74	Carbamidomethylation; Acetylation (N-term); Oxidation (M); Deamidation (NQ)	99301	Plasma membrane ATPase OS=Trichosporon oleaginosus GN=CC85DRAFT_81001 PE=3 SV=1
A0A0J1BBR2	467.48	49	18	47	45	31	33	47	4633.3	67270	201230	34777	14938	98074	38	38	23	99	170	69	52	122	Acetylation (N-term); Oxidation (M); Deamidation (NQ)	71118	Heat shock protein 70 OS=Trichosporon oleaginosus GN=CC85DRAFT_255149 PE=3 SV=1
A0A0J0XFP0	463.13	45	13	30	38	37	20	31	3327.4	59489	339730	106390	13263	170470	49	49	26	84	188	126	32	128	Carbamidomethylation; Acetylation (N-term); Oxidation (M); Deamidation (NQ)	115471	Elongation factor 3 OS=Trichosporon oleaginosus GN=CC85DRAFT_288072 PE=4 SV=1
A0A0J0XZP1	454.43	60	37	50	48	48	41	52	100360	295210	513070	323050	167010	479120	43	43	84	155	219	132	86	175	Carbamidomethylation; Acetylation (N-term); Oxidation (M); Deamidation (NQ)	57556	ATP synthase subunit alpha OS=Trichosporon oleaginosus GN=CC85DRAFT_281592 PE=3 SV=1
A0A0J0XWJ8	453.78	51	33	43	46	43	37	39	20659	187860	537600	146990	60297	304990	42	41	71	176	262	145	81	189	Carbamidomethylation; Acetylation (N-term); Oxidation (M); Deamidation (NQ)	67093	Putative heat shock protein sks2 OS=Trichosporon oleaginosus GN=CC85DRAFT_255134 PE=3 SV=1
A0A0J0XQ73	453.24	52	20	39	45	30	30	42	14433	129030	225480	65767	30121	117580	43	43	29	116	185	63	44	120	Acetylation (N-term); Oxidation (M); Deamidation (NQ)	75137	Heat shock protein 70 OS=Trichosporon oleaginosus GN=CC85DRAFT_273124 PE=3 SV=1
A0A0J0XEM1	452.14	43	25	34	43	38	38	38	32259	152580	287640	130730	413390	137600	23	23	39	87	133	75	189	73	Carbamidomethylation; Acetylation (N-term); Oxidation (M); Deamidation (NQ)	46043	Putative phosphopyruvate hydratase OS=Trichosporon oleaginosus GN=CC85DRAFT_304998 PE=3 SV=1
A0A0J0XVC3	450.25	49	33	46	49	44	38	44	4988.1	141370	196030	31293	14372	85878	25	25	33	149	141	68	40	102	Carbamidomethylation; Acetylation (N-term); Oxidation (M); Deamidation (NQ)	54257	Protein disulfide-isomerase OS=Trichosporon oleaginosus GN=CC85DRAFT_241448 PE=3 SV=1
A0A0J0XN68	447.87	57	26	48	54	43	53	43	21436	130870	258720	89056	54072	162210	24	24	40	97	146	99	66	99	Carbamidomethylation; Acetylation (N-term); Oxidation (M); Deamidation (NQ)	39163	Fructose-bisphosphate aldolase OS=Trichosporon oleaginosus GN=CC85DRAFT_285494 PE=4 SV=1
A0A0J0XJI7	447.83	32	2	7	20	4	5	21	0	8198.8	60941	1710	14815	44510	61	61	4	17	94	10	11	86	Carbamidomethylation; Acetylation (N-term); Oxidation (M); Deamidation (NQ)	235639	Putative glutamate synthase OS=Trichosporon oleaginosus GN=CC85DRAFT_329209 PE=4 SV=1
A0A0J0XPP5	442.07	51	25	38	38	42	51	38	6424	77010	134030	68892	458280	81454	16	16	22	50	62	51	164	45	Carbamidomethylation; Acetylation (N-term); Oxidation (M); Deamidation (NQ)	37351	Putative adenosine kinase OS=Trichosporon oleaginosus GN=CC85DRAFT_244621 PE=4 SV=1
A0A0J1AY85	440.18	24	3	14	21	12	6	18	463.75	26841	98516	17003	3408.8	44005	50	50	7	48	136	53	13	108	Carbamidomethylation; Acetylation (N-term); Oxidation (M); Deamidation (NQ)	247641	Putative acetyl-CoA carboxylase OS=Trichosporon oleaginosus GN=CC85DRAFT_329998 PE=4 SV=1
A0A0J0XLM8	438.47	48	10	14	16	14	44	17	0	2611.5	12128	3521.9	271290	6108.7	24	24	8	13	22	16	137	18	Carbamidomethylation; Acetylation (N-term); Oxidation (M); Deamidation (NQ)	56327	Putative threonine synthase OS=Trichosporon oleaginosus GN=CC85DRAFT_285914 PE=4 SV=1
A0A0J0XZG4	434.9	33	19	28	30	30	23	30	8561.8	89549	252860	92034	36381	166530	40	40	51	98	175	105	58	158	Carbamidomethylation; Acetylation (N-term); Oxidation (M); Deamidation (NQ)	131154	Pyruvate carboxylase OS=Trichosporon oleaginosus GN=CC85DRAFT_281524 PE=4 SV=1
A0A0J0XVA5	433.24	37	30	28	31	32	36	25	117660	66835	150350	369460	292870	81697	23	23	110	70	103	228	167	72	Carbamidomethylation; Acetylation (N-term); Oxidation (M); Deamidation (NQ)	67979	DUF1929-domain-containing protein OS=Trichosporon oleaginosus GN=CC85DRAFT_241624 PE=4 SV=1
A0A0J0XZM9	433.06	42	34	40	42	40	40	40	51893	319820	589570	217700	118080	308330	20	20	70	151	246	124	84	155	Carbamidomethylation; Acetylation (N-term); Oxidation (M); Deamidation (NQ)	57949	ATP synthase subunit beta OS=Trichosporon oleaginosus GN=CC85DRAFT_310052 PE=3 SV=1
A0A0J0XBS3	431.31	51	22	33	45	35	25	37	10732	124570	400820	112620	31970	229510	47	47	41	105	182	94	40	135	Carbamidomethylation; Acetylation (N-term); Oxidation (M); Deamidation (NQ)	79313	Heat-shock protein 90 OS=Trichosporon oleaginosus GN=CC85DRAFT_331534 PE=3 SV=1
A0A0J1B2I4	424.49	52	0	22	21	17	48	14	0	5255.8	7787.5	3385.2	70792	3405.3	25	25	0	13	14	14	76	12	Carbamidomethylation; Acetylation (N-term); Deamidation (NQ)	62276	Putative WD-repeat protein OS=Trichosporon oleaginosus GN=CC85DRAFT_319392 PE=4 SV=1
A0A0J0XIC0	423.73	71	55	60	60	58	56	63	147160	185250	191070	148240	113640	291110	25	25	129	134	120	136	103	186	Acetylation (N-term); Deamidation (NQ)	32190	Uncharacterized protein OS=Trichosporon oleaginosus GN=CC85DRAFT_138918 PE=4 SV=1
A0A0J1B3H9	422.68	59	26	30	33	39	57	31	33339	99901	150940	217110	708610	76594	28	28	41	67	70	101	209	54	Carbamidomethylation; Acetylation (N-term); Oxidation (M); Deamidation (NQ)	35113	Transaldolase OS=Trichosporon oleaginosus GN=CC85DRAFT_285793 PE=3 SV=1
A0A0J0XY69	421.14	37	26	30	32	30	35	28	7031.7	37174	64386	55972	392080	38601	19	19	26	51	54	58	140	47	Carbamidomethylation; Acetylation (N-term); Deamidation (NQ)	45952	Endopeptidase OS=Trichosporon oleaginosus GN=CC85DRAFT_282132 PE=3 SV=1
A0A0J0XJE0	420.63	74	33	61	50	52	61	60	4043.7	45705	142150	33928	69782	85748	36	36	29	64	99	50	87	95	Carbamidomethylation; Acetylation (N-term); Oxidation (M); Deamidation (NQ)	47855	Phosphoglycerate kinase OS=Trichosporon oleaginosus GN=CC85DRAFT_286731 PE=3 SV=1
A0A0J0XKF1	420.17	33	6	21	27	14	5	19	1606.8	61625	71046	19619	3160.6	58825	51	51	14	63	105	46	7	79	Carbamidomethylation; Acetylation (N-term); Oxidation (M); Deamidation (NQ)	191437	Clathrin heavy chain OS=Trichosporon oleaginosus GN=CC85DRAFT_286258 PE=3 SV=1
A0A0J0XXG3	418.42	35	17	27	29	27	23	32	2726.4	61299	67688	36394	13017	91560	31	31	26	66	84	65	35	103	Carbamidomethylation; Acetylation (N-term); Oxidation (M); Deamidation (NQ)	116080	NAD-dependent glutamate dehydrogenase OS=Trichosporon oleaginosus GN=CC85DRAFT_299402 PE=4 SV=1
A0A0J0XC78	417.73	49	12	34	33	19	23	30	4434.4	46377	68111	8447.5	23414	20766	51	51	21	70	84	30	50	63	Carbamidomethylation; Acetylation (N-term); Oxidation (M); Deamidation (NQ)	129594	Uncharacterized protein OS=Trichosporon oleaginosus GN=CC85DRAFT_289302 PE=4 SV=1
A0A0J0XYJ8	416.94	37	13	32	31	21	13	31	2216.6	63680	63037	18246	1240.4	66035	25	25	16	49	78	28	10	61	Carbamidomethylation; Oxidation (M); Deamidation (NQ)	78034	Isomerising glucosamine-fructose-6-phosphate aminotransferase OS=Trichosporon oleaginosus GN=CC85DRAFT_298812 PE=4 SV=1
A0A0J0XXC9	414.86	41	23	15	41	20	26	35	13355	1889.2	509160	6144.5	12460	132080	20	20	41	9	172	19	26	75	Acetylation (N-term); Oxidation (M); Deamidation (NQ)	58692	Uncharacterized protein OS=Trichosporon oleaginosus GN=CC85DRAFT_282331 PE=4 SV=1
A0A0J0XHK9	413.97	38	6	10	2	0	1	37	0	3440	0	0	0	343690	20	20	13	16	2	0	1	179	Carbamidomethylation; Acetylation (N-term); Oxidation (M); Deamidation (NQ)	91814	Uncharacterized protein OS=Trichosporon oleaginosus GN=CC85DRAFT_287333 PE=4 SV=1
A0A0J0XNG6	413.19	49	13	26	28	29	47	27	3161.2	42903	87563	29932	165020	40718	27	27	13	35	55	46	106	51	Carbamidomethylation; Acetylation (N-term); Oxidation (M); Deamidation (NQ)	60987	Putative phosphoglucomutase OS=Trichosporon oleaginosus GN=CC85DRAFT_285382 PE=3 SV=1
A0A0J0XB79	412.4	32	25	27	27	22	28	30	64399	80005	78305	50083	92899	122360	21	21	70	71	48	57	61	85	Acetylation (N-term); Oxidation (M); Deamidation (NQ)	81980	Alpha/beta-hydrolase OS=Trichosporon oleaginosus GN=CC85DRAFT_316338 PE=4 SV=1
A0A0J1AV93	411.6	44	33	37	33	32	28	42	21129	132500	195510	59355	16927	317400	24	24	36	90	88	57	30	135	Carbamidomethylation; Acetylation (N-term); Oxidation (M); Deamidation (NQ)	58496	Putative glycerol kinase OS=Trichosporon oleaginosus GN=CC85DRAFT_251553 PE=3 SV=1
A0A0J0XPW1	409.64	35	7	26	31	22	20	29	0	28923	39435	5499.9	1117.7	34685	28	28	9	42	65	28	19	58	Carbamidomethylation; Acetylation (N-term); Oxidation (M); Deamidation (NQ)	105971	Coatomer subunit beta OS=Trichosporon oleaginosus GN=CC85DRAFT_273295 PE=4 SV=1
A0A0J0XUK3	409.17	25	11	13	11	11	25	16	6169	25008	25598	30645	303560	26253	12	12	17	23	28	21	123	29	Carbamidomethylation; Acetylation (N-term); Oxidation (M); Deamidation (NQ)	50654	Uncharacterized protein (Fragment) OS=Trichosporon oleaginosus GN=CC85DRAFT_256646 PE=4 SV=1
A0A0J0XYG5	409.13	28	9	12	15	11	20	14	18819	24261	15676	5108.9	32164	12058	36	36	20	28	27	22	53	27	Acetylation (N-term); Oxidation (M); Deamidation (NQ)	171899	Uncharacterized protein OS=Trichosporon oleaginosus GN=CC85DRAFT_298803 PE=4 SV=1
A0A0J0XVG0	407.5	73	52	64	64	52	67	61	67901	155280	158360	112010	173570	179500	23	23	51	92	81	70	79	86	Carbamidomethylation; Acetylation (N-term); Deamidation (NQ)	30049	Uncharacterized protein OS=Trichosporon oleaginosus GN=CC85DRAFT_282957 PE=4 SV=1
A0A0J0XR20	407.03	49	20	42	43	34	30	38	8997.2	81369	103340	57700	32436	65693	27	27	21	87	68	57	33	62	Carbamidomethylation; Acetylation (N-term); Oxidation (M); Deamidation (NQ)	61863	Glucose-6-phosphate isomerase OS=Trichosporon oleaginosus GN=CC85DRAFT_301327 PE=3 SV=1
A0A0J0XXH2	406.79	43	36	38	42	40	34	38	57061	249940	601850	286200	115040	461740	26	26	64	119	187	132	65	183	Carbamidomethylation; Acetylation (N-term); Oxidation (M); Deamidation (NQ)	47513	Adenosylhomocysteinase OS=Trichosporon oleaginosus GN=CC85DRAFT_294987 PE=3 SV=1
A0A0J0XFV4	405.32	48	23	45	42	41	34	44	2887.7	48752	108400	29892	14622	47787	23	23	23	63	83	48	26	78	Acetylation (N-term); Oxidation (M); Deamidation (NQ)	47165	NAD(P)-binding protein OS=Trichosporon oleaginosus GN=CC85DRAFT_287941 PE=4 SV=1
A0A0J0XWV0	405.14	39	24	34	34	33	19	36	22985	118650	286600	146550	28494	243270	38	37	53	117	162	103	44	150	Carbamidomethylation; Acetylation (N-term); Oxidation (M); Deamidation (NQ)	92044	Translation elongation factor 2 OS=Trichosporon oleaginosus GN=CC85DRAFT_240739 PE=4 SV=1
A0A0J1B5H2	404.36	44	34	43	39	36	40	36	36989	200530	254480	145410	90239	242090	18	18	60	117	123	84	69	108	Carbamidomethylation; Acetylation (N-term); Oxidation (M); Deamidation (NQ)	43949	Actin/actin-like protein OS=Trichosporon oleaginosus GN=CC85DRAFT_301886 PE=3 SV=1
A0A0J0XSS4	403.78	56	41	47	49	37	42	46	22117	114790	192190	87157	77541	135370	22	19	47	84	92	69	55	79	Carbamidomethylation; Acetylation (N-term); Oxidation (M); Deamidation (NQ)	35116	Malate dehydrogenase OS=Trichosporon oleaginosus GN=CC85DRAFT_326761 PE=3 SV=1
A0A0J0XH02	402.64	49	20	35	44	35	25	37	3429.7	76183	145400	67197	19206	100590	39	39	26	74	119	83	27	102	Carbamidomethylation; Acetylation (N-term); Oxidation (M); Deamidation (NQ)	85414	Putative heat shock protein OS=Trichosporon oleaginosus GN=CC85DRAFT_287578 PE=3 SV=1
A0A0J0XDC4	402.33	51	19	34	43	30	24	38	5627	51253	179260	55731	12412	112290	24	24	16	39	84	47	25	64	Carbamidomethylation; Acetylation (N-term); Oxidation (M); Deamidation (NQ)	43896	Uncharacterized protein OS=Trichosporon oleaginosus GN=CC85DRAFT_309607 PE=3 SV=1
A0A0J0XNU7	400.66	37	17	24	31	27	11	28	587.5	9068.9	65010	10424	2446.7	20746	22	22	11	20	60	30	9	43	Carbamidomethylation; Acetylation (N-term); Oxidation (M); Deamidation (NQ)	63629	Actin-like ATPase domain-containing protein OS=Trichosporon oleaginosus GN=CC85DRAFT_273991 PE=3 SV=1
A0A0J1B7V0	397.43	38	12	9	4	38	30	4	1341.5	576.75	951.43	141950	37578	896.71	21	21	10	9	3	104	52	3	Carbamidomethylation; Acetylation (N-term); Oxidation (M); Deamidation (NQ)	63140	Glycoside hydrolase OS=Trichosporon oleaginosus GN=CC85DRAFT_284133 PE=4 SV=1
A0A0J1ATI0	395.77	28	1	12	23	14	4	19	0	2788.2	50836	12692	0	26211	38	38	2	14	81	26	4	76	Carbamidomethylation; Acetylation (N-term); Oxidation (M); Deamidation (NQ)	146568	Sulphite reductase hemo protein beta subunit OS=Trichosporon oleaginosus GN=CC85DRAFT_289367 PE=3 SV=1
A0A0J1AXP0	395.21	42	18	28	34	26	18	32	508.32	21457	85374	26422	22985	74841	31	31	19	33	72	43	31	76	Carbamidomethylation; Acetylation (N-term); Deamidation (NQ)	80015	Prolyl-tRNA synthetase OS=Trichosporon oleaginosus GN=CC85DRAFT_250049 PE=3 SV=1
A0A0J0XG84	395.12	41	16	29	29	16	9	35	1657.7	33856	52202	15701	3573.5	68728	35	34	21	36	68	29	8	88	Carbamidomethylation; Acetylation (N-term); Deamidation (NQ)	96946	NAD(P)-binding protein OS=Trichosporon oleaginosus GN=CC85DRAFT_287858 PE=4 SV=1
A0A0J1BBP6	395.11	29	5	11	16	6	20	11	624.54	7262.2	13037	2111.6	23575	3984.8	35	35	7	19	47	9	48	33	Carbamidomethylation; Acetylation (N-term); Oxidation (M); Deamidation (NQ)	158012	Uncharacterized protein OS=Trichosporon oleaginosus GN=CC85DRAFT_282480 PE=4 SV=1
A0A0J0XP96	394.91	44	31	36	32	38	31	35	14026	155480	282780	102520	39946	178020	24	24	37	84	114	79	39	95	Acetylation (N-term); Oxidation (M); Deamidation (NQ)	43178	S-adenosylmethionine synthase OS=Trichosporon oleaginosus GN=CC85DRAFT_72570 PE=3 SV=1
A0A0J1AVX1	394.82	14	7	6	8	8	10	7	79748	52575	152420	208440	208010	47982	38	38	97	43	70	117	112	41	Carbamidomethylation; Acetylation (N-term); Oxidation (M); Deamidation (NQ)	273279	Uncharacterized protein OS=Trichosporon oleaginosus GN=CC85DRAFT_197039 PE=4 SV=1
A0A0J0XWD0	393.34	33	7	22	24	15	4	26	0	23137	44751	17424	525.65	38797	42	42	8	47	90	34	4	89	Carbamidomethylation; Acetylation (N-term); Oxidation (M); Deamidation (NQ)	136522	Coatomer subunit alpha OS=Trichosporon oleaginosus GN=CC85DRAFT_282849 PE=4 SV=1
A0A0J0XNN9	391.72	70	36	28	40	38	65	34	8447.8	11635	10044	43244	297350	19011	13	13	18	18	14	27	119	21	Carbamidomethylation; Acetylation (N-term); Deamidation (NQ)	15588	Superoxide dismutase [Cu-Zn] OS=Trichosporon oleaginosus GN=CC85DRAFT_327926 PE=3 SV=1
A0A0J0XBT4	390.86	31	29	22	20	30	29	22	127940	92684	165700	305520	287150	117680	15	15	88	57	63	116	95	64	Carbamidomethylation; Acetylation (N-term); Oxidation (M); Deamidation (NQ)	49412	Uncharacterized protein OS=Trichosporon oleaginosus GN=CC85DRAFT_289444 PE=4 SV=1
A0A0J0XPS4	390.08	41	24	35	31	32	28	33	12047	88752	163190	70752	29674	118930	29	29	48	96	122	109	61	125	Carbamidomethylation; Acetylation (N-term); Deamidation (NQ)	74636	Putative transketolase OS=Trichosporon oleaginosus GN=CC85DRAFT_307747 PE=4 SV=1
A0A0J0XPL9	387.94	54	11	18	24	35	54	14	403.09	5004.8	19546	43820	333350	8356.1	22	22	7	15	23	37	123	17	Acetylation (N-term); Oxidation (M); Deamidation (NQ)	33585	Uncharacterized protein OS=Trichosporon oleaginosus GN=CC85DRAFT_284981 PE=4 SV=1
A0A0J0XIJ6	387.87	40	23	28	36	25	13	26	1367.5	16470	127100	12681	2658.2	53816	26	26	19	40	89	29	11	65	Carbamidomethylation; Acetylation (N-term); Deamidation (NQ)	77622	NADH-quinone oxidoreductase (Fragment) OS=Trichosporon oleaginosus GN=CC85DRAFT_286943 PE=3 SV=1
A0A0J0XPV5	385.43	64	34	49	62	44	43	50	4182.5	79248	201490	78533	17012	125610	24	24	18	51	86	47	29	59	Acetylation (N-term); Deamidation (NQ)	29255	40S ribosomal protein S1 OS=Trichosporon oleaginosus GN=RPS1 PE=3 SV=1
A0A0J0XCQ5	385.02	32	13	22	27	24	9	27	7681.5	33382	140430	50760	6070	124630	22	21	23	31	71	42	11	69	Carbamidomethylation; Acetylation (N-term); Oxidation (M); Deamidation (NQ)	83760	Aconitate hydratase mitochondrial OS=Trichosporon oleaginosus GN=CC85DRAFT_289134 PE=3 SV=1
A0A0J0XWC4	383.13	40	17	27	27	24	40	22	3733.5	48200	51850	26623	163960	37357	16	16	14	36	32	25	75	30	Carbamidomethylation; Acetylation (N-term); Oxidation (M); Deamidation (NQ)	42112	PLP-dependent transferase OS=Trichosporon oleaginosus GN=CC85DRAFT_282443 PE=4 SV=1
A0A0J0XP09	383.04	24	6	14	15	10	9	13	313.48	15153	26167	4186.8	9637.5	9226.7	29	29	13	35	48	23	23	37	Carbamidomethylation; Acetylation (N-term); Oxidation (M); Deamidation (NQ)	151977	Uncharacterized protein OS=Trichosporon oleaginosus GN=CC85DRAFT_76158 PE=4 SV=1
A0A0J0XHC0	382.76	20	19	14	0	19	4	11	32782	10892	0	180310	4757.8	10253	21	21	61	16	0	107	8	15	Carbamidomethylation; Acetylation (N-term); Oxidation (M); Deamidation (NQ)	108923	Uncharacterized protein OS=Trichosporon oleaginosus GN=CC85DRAFT_287362 PE=3 SV=1
A0A0J0XQ46	381	99	75	99	76	81	99	93	5240.1	28397	13776	17797	80819	23028	12	12	34	44	20	33	78	33	Acetylation (N-term); Oxidation (M); Deamidation (NQ)	15747	Uncharacterized protein OS=Trichosporon oleaginosus GN=CC85DRAFT_284797 PE=4 SV=1
A0A0J1ASH7	380.62	18	13	13	13	15	17	9	57446	76855	120690	201720	195920	74228	17	17	82	91	101	133	137	76	Carbamidomethylation; Acetylation (N-term); Oxidation (M); Deamidation (NQ)	91219	Uncharacterized protein OS=Trichosporon oleaginosus GN=CC85DRAFT_331719 PE=4 SV=1
A0A0J0XEY8	379.25	40	2	26	30	20	14	25	0	18317	67859	11324	1742.3	47852	39	39	2	34	90	29	16	57	Acetylation (N-term); Oxidation (M); Deamidation (NQ)	108976	Eukaryotic translation initiation factor 3 subunit A OS=Trichosporon oleaginosus GN=TIF32 PE=3 SV=1
A0A0J0XH60	378.26	47	41	43	45	41	41	41	9153.4	108580	251660	61036	49664	121070	15	15	33	69	84	49	44	68	Acetylation (N-term); Oxidation (M); Deamidation (NQ)	32183	Pyrophosphatase-domain-containing protein OS=Trichosporon oleaginosus GN=CC85DRAFT_287476 PE=4 SV=1
A0A0J0XTP2	378.03	34	20	32	32	30	26	28	15582	112520	183320	74702	38429	103220	24	24	35	68	96	74	58	82	Carbamidomethylation; Acetylation (N-term); Oxidation (M); Deamidation (NQ)	57371	Pyruvate kinase OS=Trichosporon oleaginosus GN=CC85DRAFT_283673 PE=3 SV=1
A0A0J1B2Z6	376.03	38	8	18	31	18	9	23	5806.9	9784.8	42883	9279	0	16609	33	33	9	20	60	25	13	37	Carbamidomethylation; Acetylation (N-term); Oxidation (M); Deamidation (NQ)	102628	Putative folic acid and derivative metabolism-related protein OS=Trichosporon oleaginosus GN=CC85DRAFT_246656 PE=3 SV=1
A0A0J0XD36	374.94	45	11	32	35	28	14	35	2665.6	22779	37514	24289	4109.3	24838	31	31	16	38	60	43	13	64	Acetylation (N-term); Oxidation (M); Deamidation (NQ)	74466	MICOS complex subunit MIC60 OS=Trichosporon oleaginosus GN=CC85DRAFT_309652 PE=3 SV=1
A0A0J0XJD0	374.65	53	25	46	48	41	45	45	82373	261410	482600	307330	165700	431770	29	29	61	105	177	112	71	143	Carbamidomethylation; Acetylation (N-term); Oxidation (M); Deamidation (NQ)	50340	Elongation factor 1-alpha OS=Trichosporon oleaginosus GN=CC85DRAFT_248145 PE=3 SV=1
A0A0J0XJU7	373.83	39	5	27	28	20	5	25	672.29	32247	69895	31066	5304.7	38520	47	47	7	50	82	44	6	69	Acetylation (N-term); Oxidation (M); Deamidation (NQ)	135966	Uncharacterized protein OS=Trichosporon oleaginosus GN=CC85DRAFT_329101 PE=4 SV=1
A0A0J0XG12	373.12	48	16	41	46	46	22	43	3493.8	49868	161490	41686	4848.6	130270	14	14	16	47	82	39	15	69	Carbamidomethylation; Acetylation (N-term); Oxidation (M); Deamidation (NQ)	39373	Glutamine synthetase OS=Trichosporon oleaginosus GN=CC85DRAFT_293459 PE=3 SV=1
A0A0J0XKZ9	372.86	48	23	32	42	30	24	39	330.84	24470	82558	15489	3180.1	30337	23	23	13	36	76	36	13	47	Acetylation (N-term); Oxidation (M); Deamidation (NQ)	48230	Uncharacterized protein OS=Trichosporon oleaginosus GN=CC85DRAFT_275568 PE=4 SV=1
A0A0J0XBQ8	372.68	52	31	39	50	33	41	45	7372.1	88818	212440	76593	12786	109630	24	24	31	72	114	80	37	109	Carbamidomethylation; Acetylation (N-term); Oxidation (M); Deamidation (NQ)	39786	Putative 60s ribosomal protein L4-B OS=Trichosporon oleaginosus GN=CC85DRAFT_315765 PE=4 SV=1
A0A0J0XV52	372.55	46	5	21	46	11	3	12	0	10431	273450	3246.5	954.88	8642.6	15	15	2	9	129	7	1	16	Carbamidomethylation; Acetylation (N-term); Oxidation (M); Deamidation (NQ)	41924	Putative galactose metabolism-related protein OS=Trichosporon oleaginosus GN=CC85DRAFT_270561 PE=3 SV=1
A0A0J1B725	370.32	33	14	23	24	24	14	27	1267.6	40484	79461	22048	4651	53468	30	30	24	43	67	58	21	71	Carbamidomethylation; Oxidation (M); Deamidation (NQ)	93169	Putative cell division cycle protein 48 OS=Trichosporon oleaginosus GN=CC85DRAFT_258457 PE=3 SV=1
A0A0J0XC60	370.14	23	15	16	15	20	23	16	175080	202320	203270	330470	203030	197070	20	20	97	97	73	121	92	81	Carbamidomethylation; Acetylation (N-term); Oxidation (M); Deamidation (NQ)	71647	DUF1929-domain-containing protein OS=Trichosporon oleaginosus GN=CC85DRAFT_289307 PE=4 SV=1
A0A0J1B954	368.64	34	11	24	26	21	11	30	36497	56956	67038	69833	5042.3	121820	38	38	21	46	75	46	13	95	Carbamidomethylation; Acetylation (N-term); Oxidation (M); Deamidation (NQ)	110773	Alanine--tRNA ligase OS=Trichosporon oleaginosus GN=ALA1 PE=3 SV=1
A0A0J0XNE6	368.29	35	28	29	34	31	29	30	30253	41933	105060	82531	131850	47317	15	15	48	49	69	85	87	54	Acetylation (N-term); Oxidation (M); Deamidation (NQ)	59651	Glycoside hydrolase OS=Trichosporon oleaginosus GN=CC85DRAFT_285365 PE=4 SV=1
A0A0J0XNU8	368.24	47	27	36	39	36	34	32	17576	73298	154790	74687	48476	96722	22	22	53	75	104	93	52	93	Carbamidomethylation; Acetylation (N-term); Oxidation (M); Deamidation (NQ)	54036	6-phosphogluconate dehydrogenase decarboxylating OS=Trichosporon oleaginosus GN=CC85DRAFT_307888 PE=3 SV=1
A0A0J0XV01	367.91	22	9	12	16	11	13	13	2461.7	22366	31072	13772	19027	27451	34	34	29	37	42	31	42	43	Acetylation (N-term); Oxidation (M); Deamidation (NQ)	193048	Uncharacterized protein OS=Trichosporon oleaginosus GN=CC85DRAFT_300120 PE=4 SV=1
A0A0J0XID4	367.06	66	46	63	53	62	48	60	34694	167020	270570	114280	55021	197850	23	23	48	115	109	86	54	106	Carbamidomethylation; Acetylation (N-term); Oxidation (M); Deamidation (NQ)	28733	14-3-3 protein OS=Trichosporon oleaginosus GN=CC85DRAFT_292998 PE=3 SV=1
A0A0J0XUQ0	366.51	26	11	10	11	20	26	7	4310.4	3578.7	8938.6	69699	127970	7897.9	17	17	15	7	12	61	82	10	Acetylation (N-term); Oxidation (M); Deamidation (NQ)	64880	Siderochrome-iron uptake transporter OS=Trichosporon oleaginosus GN=CC85DRAFT_241733 PE=4 SV=1
A0A0J0XVD5	366.16	62	34	53	53	49	39	54	25887	132100	283860	103210	60960	165290	23	23	40	80	125	79	44	112	Carbamidomethylation; Acetylation (N-term); Oxidation (M); Deamidation (NQ)	33547	Putative ADP ATP carrier protein 2 mitochondrial OS=Trichosporon oleaginosus GN=CC85DRAFT_270049 PE=3 SV=1
A0A0J0XJ86	366.06	52	11	34	43	23	10	28	675	24990	77747	10521	9017.9	28214	31	31	6	31	59	17	8	32	Acetylation (N-term); Oxidation (M); Deamidation (NQ)	55552	Uncharacterized protein OS=Trichosporon oleaginosus GN=CC85DRAFT_286707 PE=4 SV=1
A0A0J0XVB9	365.51	28	2	11	22	13	6	14	0	3959.7	27820	6821.9	10931	9892.9	37	37	2	18	55	22	18	34	Carbamidomethylation; Acetylation (N-term); Deamidation (NQ)	155595	Clustered mitochondria protein homolog OS=Trichosporon oleaginosus GN=CLU1 PE=3 SV=1
A0A0J0XWG8	365.46	42	12	27	33	25	23	33	489.84	21543	45871	12656	6644.9	35909	27	27	10	38	63	44	20	71	Acetylation (N-term); Oxidation (M); Deamidation (NQ)	78469	Glycoside hydrolase OS=Trichosporon oleaginosus GN=CC85DRAFT_306626 PE=4 SV=1
A0A0J0XXI2	365.44	63	21	41	43	35	33	35	2739.3	29786	55262	12287	8486.5	27913	18	18	18	37	50	15	20	27	Acetylation (N-term); Oxidation (M); Deamidation (NQ)	35102	Electron transfer flavo protein alpha subunit OS=Trichosporon oleaginosus GN=CC85DRAFT_282378 PE=4 SV=1
A0A0J0XTR0	365.07	46	31	38	37	39	45	37	0	21050	30061	42155	58241	12433	17	17	18	37	47	50	74	29	Carbamidomethylation; Acetylation (N-term); Deamidation (NQ)	39371	3-isopropylmalate dehydrogenase OS=Trichosporon oleaginosus GN=CC85DRAFT_283668 PE=3 SV=1
A0A0J0XCB4	364.71	40	12	28	33	27	12	25	1042	18398	66664	18034	2807.2	38982	27	27	11	43	90	43	17	53	Carbamidomethylation; Acetylation (N-term); Oxidation (M); Deamidation (NQ)	82728	Putative spermidine synthase OS=Trichosporon oleaginosus GN=CC85DRAFT_331377 PE=3 SV=1
A0A0J0XJ11	363.08	62	24	43	54	35	43	49	3017.6	34589	111380	36189	16304	79627	22	22	18	51	88	42	22	71	Acetylation (N-term); Oxidation (M); Deamidation (NQ)	28979	L30e-like protein OS=Trichosporon oleaginosus GN=CC85DRAFT_312998 PE=4 SV=1
A0A0J0XVF7	361.94	18	2	17	18	0	0	0	445.37	93834	786520	0	0	0	14	14	1	52	174	0	0	0	Acetylation (N-term); Deamidation (NQ)	59415	General substrate transporter OS=Trichosporon oleaginosus GN=CC85DRAFT_270074 PE=3 SV=1
A0A0J0XLA4	361.93	50	31	42	46	44	34	47	8483.5	69549	139950	58504	22078	114990	26	26	23	53	72	60	32	76	Carbamidomethylation; Acetylation (N-term); Oxidation (M); Deamidation (NQ)	55895	Putative UTP-glucose-1-phosphate uridylyltransferase OS=Trichosporon oleaginosus GN=CC85DRAFT_286123 PE=4 SV=1
A0A0J0XX55	360.93	56	41	54	51	45	35	48	35184	117650	204190	98760	50353	205700	17	17	33	73	80	56	38	77	Acetylation (N-term); Deamidation (NQ)	30883	Uncharacterized protein OS=Trichosporon oleaginosus GN=CC85DRAFT_306512 PE=4 SV=1
A0A0J0XKV1	359.95	50	38	41	38	37	37	45	33819	33105	65045	39820	24580	65533	19	19	48	42	54	46	38	53	Acetylation (N-term); Deamidation (NQ)	31748	Uncharacterized protein OS=Trichosporon oleaginosus GN=CC85DRAFT_296853 PE=4 SV=1
A0A0J0XM28	359.55	54	18	42	49	39	34	38	1767.2	40238	82925	26838	15454	29507	17	17	11	49	68	40	28	40	Carbamidomethylation; Acetylation (N-term); Oxidation (M); Deamidation (NQ)	42588	Thiolase OS=Trichosporon oleaginosus GN=CC85DRAFT_285885 PE=3 SV=1
A0A0J0XHU6	359.46	27	14	14	12	14	22	17	30961	15952	35124	80711	66692	23273	7	7	36	12	20	36	36	13	Carbamidomethylation; Acetylation (N-term); Oxidation (M); Deamidation (NQ)	38307	PLC-like phosphodiesterase OS=Trichosporon oleaginosus GN=CC85DRAFT_248948 PE=4 SV=1
A0A0J0XLA5	359.32	35	13	27	31	29	20	32	1170.8	25498	75889	24807	3774.7	44265	17	17	8	29	51	30	16	49	Carbamidomethylation; Oxidation (M)	50741	Obg-like ATPase 1 OS=Trichosporon oleaginosus GN=CC85DRAFT_286124 PE=3 SV=1
A0A0J1B1I8	359.18	53	34	41	46	42	39	39	39300	117960	209900	108840	90863	129800	25	25	61	83	115	79	69	84	Carbamidomethylation; Acetylation (N-term); Oxidation (M); Deamidation (NQ)	36193	Glyceraldehyde-3-phosphate dehydrogenase OS=Trichosporon oleaginosus GN=CC85DRAFT_276138 PE=3 SV=1
A0A0J0XN79	359.17	31	20	23	23	21	26	25	1436.3	3309.3	16203	1848	17310	7989.7	15	15	18	21	34	19	36	30	Carbamidomethylation; Acetylation (N-term); Deamidation (NQ)	61829	Uncharacterized protein OS=Trichosporon oleaginosus GN=CC85DRAFT_285446 PE=4 SV=1
A0A0J0XY05	358.75	35	12	26	31	25	7	23	358.42	15357	41824	7792.2	585.59	26397	23	23	11	29	59	31	5	43	Carbamidomethylation; Acetylation (N-term); Oxidation (M); Deamidation (NQ)	69862	TPR-like protein OS=Trichosporon oleaginosus GN=CC85DRAFT_268498 PE=4 SV=1
A0A0J0XXE2	358.57	44	29	30	35	33	25	35	8300.4	50814	63686	38731	20218	53430	17	17	31	56	55	51	36	58	Carbamidomethylation; Acetylation (N-term); Oxidation (M); Deamidation (NQ)	40312	Isocitrate dehydrogenase [NAD] subunit mitochondrial OS=Trichosporon oleaginosus GN=CC85DRAFT_282327 PE=3 SV=1
A0A0J1AV25	358.34	59	34	30	43	38	32	42	1948.2	64035	144380	44174	15998	63789	16	16	24	55	73	50	25	48	Acetylation (N-term); Oxidation (M); Deamidation (NQ)	31471	ATP synthase subunit gamma OS=Trichosporon oleaginosus GN=CC85DRAFT_279943 PE=3 SV=1
A0A0J1AZR4	358.02	37	8	12	30	17	3	24	0	4502.1	69449	10113	0	26474	26	26	4	13	84	22	2	51	Carbamidomethylation; Acetylation (N-term); Oxidation (M); Deamidation (NQ)	82505	3-isopropylmalate dehydratase OS=Trichosporon oleaginosus GN=CC85DRAFT_141294 PE=3 SV=1
A0A0J0XUC2	357.9	60	10	27	33	27	60	39	0	9213	22568	2737.8	143080	9508.5	18	18	5	17	27	11	79	14	Carbamidomethylation; Acetylation (N-term); Oxidation (M); Deamidation (NQ)	19166	Ubiquitin-protein ligase OS=Trichosporon oleaginosus GN=CC85DRAFT_270600 PE=3 SV=1
A0A0J0XW02	357.18	39	7	24	29	17	7	23	0	22505	47029	6659	484.69	42151	28	28	6	28	49	16	4	48	Carbamidomethylation; Acetylation (N-term); Oxidation (M); Deamidation (NQ)	85460	Glycerol-3-phosphate dehydrogenase OS=Trichosporon oleaginosus GN=CC85DRAFT_255572 PE=3 SV=1
A0A0J0XN23	356.18	44	23	25	27	27	14	31	1079.3	23692	44479	15690	5853.3	33022	24	24	18	45	51	33	10	49	Acetylation (N-term); Oxidation (M); Deamidation (NQ)	56463	V-type ATPase OS=Trichosporon oleaginosus GN=CC85DRAFT_285418 PE=3 SV=1
A0A0J0XF70	355.88	34	11	20	24	13	14	25	557.4	20308	25028	12358	8292.2	30997	29	29	19	36	53	33	32	68	Acetylation (N-term); Oxidation (M); Deamidation (NQ)	104161	Alpha-1 4 glucan phosphorylase OS=Trichosporon oleaginosus GN=CC85DRAFT_330484 PE=3 SV=1
A0A0J0XQ52	355.49	42	24	26	31	26	26	31	13290	23731	62543	10845	24899	38515	20	20	42	38	52	30	42	44	Acetylation (N-term); Oxidation (M); Deamidation (NQ)	51626	ArfGap-domain-containing protein OS=Trichosporon oleaginosus GN=CC85DRAFT_284783 PE=4 SV=1
A0A0J0XCE8	355.38	49	33	35	37	28	22	35	9769.8	24062	48655	13150	12013	27572	18	18	34	35	49	25	23	32	Acetylation (N-term)	47891	Uncharacterized protein OS=Trichosporon oleaginosus GN=CC85DRAFT_289238 PE=4 SV=1
A0A0J0XSM6	355.03	41	12	24	28	22	13	26	0	16823	40670	6743	5008.3	32578	34	34	12	48	66	40	11	46	Carbamidomethylation; Acetylation (N-term); Oxidation (M); Deamidation (NQ)	98279	Eukaryotic translation initiation factor 3 subunit C OS=Trichosporon oleaginosus GN=NIP1 PE=3 SV=1
A0A0J0XQF8	354.74	37	28	30	34	25	29	32	5951.2	39304	143590	35801	40511	79081	18	18	28	46	116	50	34	81	Carbamidomethylation; Acetylation (N-term); Oxidation (M); Deamidation (NQ)	51778	Serine hydroxymethyltransferase OS=Trichosporon oleaginosus GN=CC85DRAFT_301517 PE=3 SV=1
A0A0J1BCZ7	354.61	53	6	41	50	28	13	33	0	12808	61131	3868.1	1191.5	11262	17	17	1	20	42	14	5	18	Carbamidomethylation; Acetylation (N-term); Oxidation (M); Deamidation (NQ)	37132	Eukaryotic translation initiation factor 3 subunit I OS=Trichosporon oleaginosus GN=TIF34 PE=3 SV=1
A0A0J0XBV1	353.86	65	46	42	20	29	51	46	0	3161.6	0	0	14938	3150.3	12	12	15	17	5	8	26	23	Deamidation (NQ)	27618	Uncharacterized protein OS=Trichosporon oleaginosus GN=CC85DRAFT_305893 PE=4 SV=1
A0A0J0XBM3	353.48	52	35	38	38	37	49	39	18723	55871	80316	65319	34967	79451	17	14	49	70	72	60	66	84	Carbamidomethylation; Acetylation (N-term); Deamidation (NQ)	35115	Malate dehydrogenase OS=Trichosporon oleaginosus GN=CC85DRAFT_289494 PE=3 SV=1
A0A0J0XQI6	353.4	53	35	38	38	38	53	35	7513.6	34182	20251	22900	14439	13335	12	12	26	37	30	28	40	25	Acetylation (N-term); Deamidation (NQ)	27642	Uncharacterized protein OS=Trichosporon oleaginosus GN=CC85DRAFT_284692 PE=4 SV=1
A0A0J0XJQ1	352.75	38	10	28	36	29	4	30	442.1	17013	134900	30346	0	35900	21	21	6	30	75	38	2	49	Acetylation (N-term); Oxidation (M); Deamidation (NQ)	64119	Sulfate adenylyltransferase OS=Trichosporon oleaginosus GN=MET3 PE=3 SV=1
A0A0J0XIW3	352.3	23	6	4	16	18	21	8	1590.1	4128.3	44202	41466	61960	9418.6	26	26	9	8	47	55	54	19	Carbamidomethylation; Acetylation (N-term); Oxidation (M); Deamidation (NQ)	118167	K P-type ATPase OS=Trichosporon oleaginosus GN=CC85DRAFT_303678 PE=3 SV=1
A0A0J1AZX9	351.88	19	14	9	18	18	19	14	2812.7	5268.4	49044	24264	48285	17232	8	8	9	10	32	30	45	20	Carbamidomethylation	49685	Zip-domain-containing protein OS=Trichosporon oleaginosus GN=CC85DRAFT_287034 PE=4 SV=1
A0A0J0XL27	350.99	36	36	33	33	33	33	33	9115.5	20266	58058	18002	71648	69005	11	11	20	21	29	16	42	41	Acetylation (N-term); Deamidation (NQ)	19572	Winged helix DNA-binding domain-containing protein OS=Trichosporon oleaginosus GN=CC85DRAFT_286047 PE=3 SV=1
A0A0J0XCN1	350.8	53	32	38	43	41	44	39	25547	36007	91265	128770	370910	84759	12	12	33	29	44	64	161	41	Acetylation (N-term); Deamidation (NQ)	19137	Thioredoxin-like protein (Fragment) OS=Trichosporon oleaginosus GN=CC85DRAFT_289128 PE=4 SV=1
A0A0J0XFD8	350.65	33	20	23	22	32	25	25	76603	39676	55350	133840	109900	76835	14	14	59	37	33	58	40	45	Oxidation (M); Deamidation (NQ)	48087	Uncharacterized protein OS=Trichosporon oleaginosus GN=CC85DRAFT_288182 PE=4 SV=1
A0A0J0XW07	350.07	39	15	29	29	18	11	28	0	24767	47522	9706.8	2481.9	27126	17	17	9	32	52	19	11	47	Acetylation (N-term); Oxidation (M); Deamidation (NQ)	52827	Septin OS=Trichosporon oleaginosus GN=CC85DRAFT_282713 PE=3 SV=1
A0A0J0XLQ1	349.36	26	1	22	26	1	1	2	0	71501	198560	3515.3	1904.1	9189.1	22	22	3	56	82	3	3	5	Carbamidomethylation; Acetylation (N-term); Oxidation (M); Deamidation (NQ)	96608	Glycoside hydrolase OS=Trichosporon oleaginosus GN=CC85DRAFT_275126 PE=4 SV=1
A0A0J1BEF3	348.89	33	15	24	28	26	16	27	838.06	25478	64955	18117	9851.5	35690	36	36	22	54	86	61	29	73	Acetylation (N-term); Oxidation (M); Deamidation (NQ)	97819	Putative arg-6 protein mitochondrial OS=Trichosporon oleaginosus GN=CC85DRAFT_281596 PE=4 SV=1
A0A0J1BAA6	348.58	58	25	41	47	38	52	45	6299.7	48976	107330	37711	16661	78443	16	16	14	37	73	41	35	55	Acetylation (N-term); Deamidation (NQ)	28445	Putative 60s ribosomal protein l7 OS=Trichosporon oleaginosus GN=CC85DRAFT_283157 PE=3 SV=1
A0A0J1B8S2	348.2	67	36	52	55	61	29	45	5004.8	52902	129190	42256	14401	82339	18	18	13	36	44	38	16	32	Carbamidomethylation; Acetylation (N-term); Oxidation (M); Deamidation (NQ)	27883	Ribosomal protein S3 OS=Trichosporon oleaginosus GN=CC85DRAFT_326624 PE=3 SV=1
A0A0J0XWB3	347.94	21	5	11	10	8	11	10	1395.5	2541.4	6293.9	517.15	3530.8	2548.8	33	32	6	22	30	13	18	26	Carbamidomethylation; Acetylation (N-term); Oxidation (M); Deamidation (NQ)	169936	DIS3-like exonuclease 2 OS=Trichosporon oleaginosus GN=CC85DRAFT_299833 PE=3 SV=1
A0A0J0XVR8	347.93	49	0	0	8	19	47	0	0	0	15413	6155.4	127000	0	16	16	0	0	4	20	83	0	Acetylation (N-term); Deamidation (NQ)	36035	Aldehyde reductase I OS=Trichosporon oleaginosus GN=CC85DRAFT_300021 PE=4 SV=1
A0A0J0XEZ8	347.85	38	17	32	34	27	20	25	624.87	56167	70991	29592	6545.5	28706	19	19	16	46	56	43	18	34	Carbamidomethylation; Acetylation (N-term); Oxidation (M); Deamidation (NQ)	50473	Isocitrate dehydrogenase [NADP] OS=Trichosporon oleaginosus GN=CC85DRAFT_288361 PE=3 SV=1
A0A0J0XGH9	346.85	38	23	27	34	31	37	32	827.74	20348	56079	20266	55043	39050	22	22	19	33	44	39	55	48	Carbamidomethylation; Acetylation (N-term); Deamidation (NQ)	42237	Creatinase/aminopeptidase OS=Trichosporon oleaginosus GN=CC85DRAFT_278268 PE=4 SV=1
A0A0J0XT97	346.79	48	22	40	43	36	28	40	5302.7	61602	181680	48804	16307	68490	22	22	26	68	123	61	31	74	Carbamidomethylation; Acetylation (N-term); Oxidation (M); Deamidation (NQ)	43878	Ketol-acid reductoisomerase mitochondrial OS=Trichosporon oleaginosus GN=CC85DRAFT_283561 PE=3 SV=1
A0A0J0XVF5	346.77	54	44	51	48	44	40	44	10006	86492	268860	71005	27215	142030	14	14	26	59	84	43	25	67	Carbamidomethylation; Acetylation (N-term); Deamidation (NQ)	23464	60S ribosomal protein L13 OS=Trichosporon oleaginosus GN=CC85DRAFT_255999 PE=3 SV=1
A0A0J0XX21	346.29	42	24	33	37	33	28	35	2124.4	55704	186270	56705	8754.3	109210	20	20	22	43	80	54	22	63	Carbamidomethylation; Acetylation (N-term); Oxidation (M); Deamidation (NQ)	33826	60S ribosomal protein L5 OS=Trichosporon oleaginosus GN=CC85DRAFT_282243 PE=3 SV=1
A0A0J1B974	346.11	25	2	9	15	8	5	16	0	10602	9239.6	493.84	0	6494.3	31	31	2	13	33	12	8	34	Acetylation (N-term); Oxidation (M); Deamidation (NQ)	170663	Tricalbin OS=Trichosporon oleaginosus GN=CC85DRAFT_300496 PE=4 SV=1
A0A0J0XY42	346.08	39	20	30	32	32	26	33	4906.1	58051	95909	36167	9605.1	68860	17	17	15	35	44	35	17	38	Carbamidomethylation; Acetylation (N-term); Oxidation (M); Deamidation (NQ)	52794	Fumarate hydratase OS=Trichosporon oleaginosus GN=CC85DRAFT_282100 PE=3 SV=1
A0A0J0XUR3	346.01	35	13	20	29	17	2	24	242.25	13921	89236	17625	0	53395	19	19	11	20	69	22	1	55	Carbamidomethylation; Acetylation (N-term); Oxidation (M); Deamidation (NQ)	70314	Succinate dehydrogenase [ubiquinone] flavoprotein subunit mitochondrial OS=Trichosporon oleaginosus GN=CC85DRAFT_283111 PE=3 SV=1
A0A0J0XSG0	345.7	45	5	34	30	22	16	30	0	14961	34207	9650.5	6798.3	15708	23	23	5	29	41	24	9	33	Carbamidomethylation; Oxidation (M); Deamidation (NQ)	60908	T-complex protein 1 eta subunit (Tcp-1-eta) OS=Trichosporon oleaginosus GN=CC85DRAFT_326905 PE=3 SV=1
A0A0J1BA47	344.27	34	3	19	24	17	3	24	0	15705	40186	3160.1	3083.1	14302	29	29	2	24	48	24	2	50	Acetylation (N-term); Deamidation (NQ)	98682	Uncharacterized protein OS=Trichosporon oleaginosus GN=CC85DRAFT_256693 PE=4 SV=1
A0A0J0XJT0	343.6	19	15	14	14	14	15	12	70600	72050	100010	192330	188980	21707	14	14	50	42	46	75	76	26	Carbamidomethylation; Acetylation (N-term); Oxidation (M); Deamidation (NQ)	89509	Uncharacterized protein OS=Trichosporon oleaginosus GN=CC85DRAFT_276212 PE=3 SV=1
A0A0J1B0K3	343.21	64	20	36	38	49	64	29	0	7468.4	12545	12380	118980	4016.7	11	11	6	13	17	18	59	11	Acetylation (N-term); Oxidation (M); Deamidation (NQ)	21347	E set domain-containing protein OS=Trichosporon oleaginosus GN=CC85DRAFT_286694 PE=4 SV=1
A0A0J0XFH5	343.2	39	18	33	36	22	13	28	2002.1	28909	72452	10101	14498	41543	24	24	20	48	55	33	15	44	Carbamidomethylation; Acetylation (N-term); Oxidation (M); Deamidation (NQ)	68105	V-type ATPase OS=Trichosporon oleaginosus GN=CC85DRAFT_288163 PE=3 SV=1
A0A0J1BEM6	340.68	25	19	14	16	14	19	14	114730	71747	110190	203090	169270	158810	12	12	50	28	31	63	70	44	Carbamidomethylation; Acetylation (N-term); Oxidation (M); Deamidation (NQ)	62949	Alpha/beta-hydrolase OS=Trichosporon oleaginosus GN=CC85DRAFT_281683 PE=4 SV=1
A0A0J0XXX3	339.66	43	2	4	6	14	38	9	0	0	3366.2	4602.8	43335	6724.2	16	16	1	5	14	9	60	6	Carbamidomethylation; Acetylation (N-term); Oxidation (M); Deamidation (NQ)	51223	FAD/NAD(P)-binding domain-containing protein OS=Trichosporon oleaginosus GN=CC85DRAFT_282042 PE=4 SV=1
A0A0J0XE84	339.35	24	16	16	13	16	24	16	9060.5	9663	10034	34057	66753	2856.7	9	9	32	33	25	52	66	21	Acetylation (N-term); Oxidation (M); Deamidation (NQ)	52978	Acid protease OS=Trichosporon oleaginosus GN=CC85DRAFT_288605 PE=3 SV=1
A0A0J0XL23	339	56	37	34	33	43	56	25	571.07	2501.8	10738	13607	198420	925.56	13	13	5	10	16	22	97	4	Acetylation (N-term); Oxidation (M); Deamidation (NQ)	18107	EF-hand OS=Trichosporon oleaginosus GN=CC85DRAFT_261315 PE=4 SV=1
A0A0J1B1Q0	338.61	29	2	14	16	5	7	14	0	7368.5	14516	476.45	5282.2	5776.2	30	30	2	17	30	6	5	33	Acetylation (N-term); Oxidation (M); Deamidation (NQ)	151508	Uncharacterized protein OS=Trichosporon oleaginosus GN=CC85DRAFT_275825 PE=4 SV=1
A0A0J0XSI2	338.36	51	15	39	40	19	37	33	252.79	19261	34409	3818.7	25243	13881	19	19	12	42	41	13	37	34	Acetylation (N-term); Oxidation (M); Deamidation (NQ)	53439	Uncharacterized protein OS=Trichosporon oleaginosus GN=CC85DRAFT_37210 PE=4 SV=1
A0A0J1BAC3	337.98	45	18	36	38	33	22	39	9272.4	59884	132900	64721	33732	95829	24	23	22	53	79	60	27	76	Acetylation (N-term); Oxidation (M); Deamidation (NQ)	44743	DEAD-domain-containing protein OS=Trichosporon oleaginosus GN=CC85DRAFT_283178 PE=4 SV=1
A0A0J1B6G1	337.28	34	18	29	24	23	13	25	270.95	23853	46310	7790.3	472.66	37413	16	16	23	40	54	36	15	44	Acetylation (N-term); Oxidation (M); Deamidation (NQ)	47439	Dihydrolipoamide succinyltransferase OS=Trichosporon oleaginosus GN=CC85DRAFT_327451 PE=3 SV=1
A0A0J0XMT2	337.07	26	8	13	19	12	9	21	257	5992.9	16473	864.36	1337.4	15134	23	23	13	19	45	24	11	39	Carbamidomethylation; Acetylation (N-term); Oxidation (M); Deamidation (NQ)	102367	ATP-dependent 6-phosphofructokinase OS=Trichosporon oleaginosus GN=CC85DRAFT_274552 PE=3 SV=1
A0A0J0XCF9	336.88	83	62	65	66	72	78	65	13260	26618	89807	32953	139950	60087	15	15	33	32	66	49	96	62	Acetylation (N-term); Deamidation (NQ)	15798	Putative multi protein-bridging factor 1 OS=Trichosporon oleaginosus GN=CC85DRAFT_289253 PE=4 SV=1
A0A0J0XVV4	336.86	34	13	19	26	20	12	24	1312.4	24366	62500	19836	0	49048	26	26	15	38	68	36	8	68	Carbamidomethylation; Acetylation (N-term); Oxidation (M); Deamidation (NQ)	78255	Glycyl-tRNA synthetase OS=Trichosporon oleaginosus GN=CC85DRAFT_282700 PE=4 SV=1
A0A0J0XMM3	336.78	53	31	36	36	40	44	41	1156.9	18558	29468	17443	27326	29836	16	16	14	34	34	37	38	35	Carbamidomethylation; Acetylation (N-term); Oxidation (M); Deamidation (NQ)	31116	Eukaryotic type KH-domain (KH-domain type I) OS=Trichosporon oleaginosus GN=CC85DRAFT_296556 PE=4 SV=1
A0A0J0XF24	336.56	53	24	36	38	42	30	40	12554	66961	124630	51693	20817	67296	26	26	26	69	82	54	29	60	Acetylation (N-term); Oxidation (M); Deamidation (NQ)	49558	Acetyltransferase component of pyruvate dehydrogenase complex OS=Trichosporon oleaginosus GN=CC85DRAFT_288312 PE=3 SV=1
A0A0J0XTD1	336.43	23	20	12	18	18	19	11	16089	10171	32669	61515	76258	8146.7	13	13	39	16	30	59	60	11	Acetylation (N-term); Oxidation (M); Deamidation (NQ)	65797	Putative glyoxal oxidase OS=Trichosporon oleaginosus GN=CC85DRAFT_271090 PE=4 SV=1
A0A0J0XX19	335.42	60	20	20	36	31	60	0	802.78	1610.4	3828.8	933.85	204950	0	13	13	3	5	10	6	79	0	Carbamidomethylation; Acetylation (N-term); Oxidation (M); Deamidation (NQ)	15896	Actin filament severing OS=Trichosporon oleaginosus GN=CC85DRAFT_299265 PE=3 SV=1
A0A0J0XNQ8	334.86	36	20	28	34	23	18	29	2028.9	36690	69332	22893	6783	38420	17	17	18	32	47	27	20	40	Carbamidomethylation; Acetylation (N-term); Oxidation (M); Deamidation (NQ)	49950	Rab GTPase activator OS=Trichosporon oleaginosus GN=CC85DRAFT_285248 PE=4 SV=1
A0A0J0XQ58	334.59	34	17	33	33	20	19	26	841.22	27528	58584	13197	7745.4	29980	15	15	16	38	50	27	13	40	Acetylation (N-term); Oxidation (M)	56893	DUF89-domain-containing protein OS=Trichosporon oleaginosus GN=CC85DRAFT_301630 PE=4 SV=1
A0A0J0XCX3	334.09	23	13	8	8	20	21	12	20593	6774.1	6169.1	86640	90619	13868	14	14	18	6	8	42	49	11	Carbamidomethylation; Acetylation (N-term); Oxidation (M); Deamidation (NQ)	58513	Alpha-glucoside:hydrogen symporter OS=Trichosporon oleaginosus GN=CC85DRAFT_252164 PE=3 SV=1
A0A0J0XG19	334.02	23	11	11	10	14	20	13	43639	54416	67985	115940	151530	61392	12	12	64	61	54	88	105	53	Carbamidomethylation; Acetylation (N-term); Oxidation (M); Deamidation (NQ)	66164	Putative beta-glucan synthesis-associated protein SKN OS=Trichosporon oleaginosus GN=CC85DRAFT_264552 PE=4 SV=1
A0A0J0XSL4	333.83	33	12	12	18	19	30	11	19538	17098	29507	70756	91744	10269	20	20	30	28	31	70	74	22	Carbamidomethylation; Acetylation (N-term); Oxidation (M); Deamidation (NQ)	85117	Exo-beta-1 3-glucanase OS=Trichosporon oleaginosus GN=CC85DRAFT_295861 PE=4 SV=1
A0A0J1ATL2	333.6	52	12	42	40	27	18	33	1144.5	22584	66712	17584	1043.2	29327	29	29	8	28	55	21	11	36	Carbamidomethylation; Acetylation (N-term); Oxidation (M); Deamidation (NQ)	62001	T-complex protein 1 subunit gamma OS=Trichosporon oleaginosus GN=CC85DRAFT_331420 PE=3 SV=1
A0A0J0XJL8	333.44	33	10	4	16	18	15	19	1695.9	2100.4	10650	4723.4	3076.4	8867.6	33	33	10	3	18	38	17	38	Carbamidomethylation; Acetylation (N-term); Oxidation (M); Deamidation (NQ)	113946	Uncharacterized protein OS=Trichosporon oleaginosus GN=CC85DRAFT_286608 PE=4 SV=1
A0A0J0XNP3	332.92	45	4	26	33	24	8	28	0	2851.6	52663	6146.5	855.53	28277	15	15	3	12	36	12	2	27	Acetylation (N-term); Oxidation (M); Deamidation (NQ)	39017	Peroxidase OS=Trichosporon oleaginosus GN=CC85DRAFT_285290 PE=3 SV=1
A0A0J0XYI9	332.63	54	34	38	48	38	54	48	60673	85709	151440	160600	409150	131180	13	13	75	70	129	101	237	108	Acetylation (N-term); Oxidation (M); Deamidation (NQ)	18451	Ubiquitin/40s ribosomal protein S27a fusion OS=Trichosporon oleaginosus GN=CC85DRAFT_281753 PE=4 SV=1
A0A0J0XQB3	332.41	37	11	14	31	8	0	34	1068.2	0	40016	0	0	70899	23	23	11	9	60	5	0	84	Carbamidomethylation; Acetylation (N-term); Oxidation (M); Deamidation (NQ)	65747	Flavocytochrome c OS=Trichosporon oleaginosus GN=CC85DRAFT_272891 PE=4 SV=1
A0A0J0XUM7	332.36	32	21	28	29	25	19	24	11176	64418	102290	48979	15944	63900	18	18	27	41	49	45	16	40	Carbamidomethylation; Acetylation (N-term); Oxidation (M); Deamidation (NQ)	53539	Dihydrolipoyl dehydrogenase OS=Trichosporon oleaginosus GN=CC85DRAFT_283095 PE=4 SV=1
A0A0J0XFU5	332.25	22	3	19	19	10	4	16	0	9580.1	22278	4277.9	0	11270	20	20	4	28	42	15	3	44	Carbamidomethylation; Acetylation (N-term); Oxidation (M); Deamidation (NQ)	112180	Putative ubiquitin activating enzyme OS=Trichosporon oleaginosus GN=CC85DRAFT_288023 PE=4 SV=1
A0A0J0XW48	331.73	39	0	12	12	14	39	0	0	1430.4	3351.5	1067	61077	0	11	11	0	4	7	4	52	0	Carbamidomethylation; Oxidation (M); Deamidation (NQ)	34915	Uncharacterized protein OS=Trichosporon oleaginosus GN=CC85DRAFT_290459 PE=4 SV=1
A0A0J0XI58	331.18	31	5	20	25	22	6	21	0	13585	34398	16980	2434.8	33676	27	27	5	27	47	36	8	55	Carbamidomethylation; Acetylation (N-term); Oxidation (M); Deamidation (NQ)	96211	Ribonucleoside-diphosphate reductase OS=Trichosporon oleaginosus GN=CC85DRAFT_329673 PE=3 SV=1
A0A0J1ATD8	330.87	25	20	15	14	25	25	2	8642.9	12979	14198	45564	90048	0	15	15	29	12	26	49	59	1	Carbamidomethylation; Acetylation (N-term); Oxidation (M); Deamidation (NQ)	62541	Carboxylic ester hydrolase (Fragment) OS=Trichosporon oleaginosus GN=CC85DRAFT_289392 PE=3 SV=1
A0A0J0XSN7	330.21	25	4	13	13	8	5	11	0	5315.9	8654.5	590.26	1082.9	2938.7	19	19	3	16	24	7	8	22	Acetylation (N-term); Oxidation (M); Deamidation (NQ)	117934	Uncharacterized protein OS=Trichosporon oleaginosus GN=CC85DRAFT_257483 PE=4 SV=1
A0A0J0XIH6	329.96	26	5	14	20	14	11	18	385.29	16360	51309	18634	4108.9	13429	29	26	8	23	59	25	17	32	Carbamidomethylation; Acetylation (N-term); Oxidation (M); Deamidation (NQ)	126848	Putative carbamoyl-phosphate synthase arginine-specific large chain OS=Trichosporon oleaginosus GN=CC85DRAFT_329516 PE=4 SV=1
A0A0J0XYE0	329.94	40	32	40	28	32	40	28	22194	139220	52473	71698	596100	68237	14	14	29	60	28	33	147	41	Acetylation (N-term); Deamidation (NQ)	29691	Uncharacterized protein OS=Trichosporon oleaginosus GN=CC85DRAFT_282196 PE=4 SV=1
A0A0J0XUH2	329.86	53	0	4	5	13	52	4	0	0	0	1553.7	36732	0	19	18	0	1	1	6	57	1	Carbamidomethylation; Acetylation (N-term); Oxidation (M); Deamidation (NQ)	36502	Putative oxidoreductase OS=Trichosporon oleaginosus GN=CC85DRAFT_270766 PE=4 SV=1
A0A0J0XVY5	329.75	36	25	25	22	31	27	22	26694	27098	46473	75988	56172	29835	8	8	39	24	29	42	42	26	Carbamidomethylation; Acetylation (N-term); Oxidation (M); Deamidation (NQ)	30245	Uncharacterized protein (Fragment) OS=Trichosporon oleaginosus GN=CC85DRAFT_240829 PE=4 SV=1
A0A0J0XRN6	328.99	49	11	22	33	15	20	44	11677	38309	44671	21606	4817.4	142700	24	24	15	32	48	20	13	78	Carbamidomethylation; Acetylation (N-term); Oxidation (M); Deamidation (NQ)	54629	Aldehyde dehydrogenase OS=Trichosporon oleaginosus GN=CC85DRAFT_284080 PE=3 SV=1
A0A0J0XV13	328.8	44	11	21	27	25	4	24	608.66	6474.2	26052	7607.7	2208.3	12862	28	27	7	17	45	33	2	28	Carbamidomethylation; Acetylation (N-term); Oxidation (M); Deamidation (NQ)	71222	DEAD-domain-containing protein OS=Trichosporon oleaginosus GN=CC85DRAFT_300130 PE=3 SV=1
A0A0J1B6H2	328.32	35	4	22	28	10	0	27	0	5843.7	26965	786.97	0	3572.8	23	23	2	23	53	10	0	31	Acetylation (N-term); Oxidation (M); Deamidation (NQ)	61692	Eukaryotic translation initiation factor 3 subunit D OS=Trichosporon oleaginosus GN=CC85DRAFT_311792 PE=3 SV=1
A0A0J0XUT0	328.21	41	28	28	29	33	38	29	15950	29917	79115	91654	160260	49816	17	17	45	46	85	94	133	60	Carbamidomethylation; Acetylation (N-term); Oxidation (M); Deamidation (NQ)	37932	Uncharacterized protein OS=Trichosporon oleaginosus GN=CC85DRAFT_283125 PE=4 SV=1
A0A0J0XF84	327.81	53	11	25	26	41	51	18	1823.9	18302	44167	23325	336270	6899.6	12	12	7	14	20	24	110	6	Acetylation (N-term); Oxidation (M); Deamidation (NQ)	24062	Nitroreductase OS=Trichosporon oleaginosus GN=CC85DRAFT_265045 PE=4 SV=1
A0A0J0XDA7	327.23	64	15	40	25	15	56	25	0	5711.6	5282.7	1043.2	15645	4042	12	12	7	15	15	11	41	15	Acetylation (N-term); Oxidation (M); Deamidation (NQ)	32738	Uncharacterized protein OS=Trichosporon oleaginosus GN=CC85DRAFT_208836 PE=4 SV=1
A0A0J0XWH3	327.19	38	19	30	22	19	11	28	270.82	5931.5	15890	1595.4	383.8	18634	17	17	9	17	24	20	11	34	Acetylation (N-term); Oxidation (M); Deamidation (NQ)	58022	Kinase-like protein OS=Trichosporon oleaginosus GN=CC85DRAFT_295027 PE=3 SV=1
A0A0J0XQC4	326.07	61	4	14	11	25	52	10	0	0	2739.9	6181.5	100660	0	16	16	1	5	5	15	75	2	Carbamidomethylation; Acetylation (N-term); Oxidation (M); Deamidation (NQ)	28896	Histidine biosynthesis enzyme 1--5-imidazole-4-carboxamide isomerase OS=Trichosporon oleaginosus GN=CC85DRAFT_284674 PE=3 SV=1
A0A0J0XEU0	325.5	52	21	27	37	27	38	32	1091.7	6211.3	17350	1285.8	33005	12050	22	22	19	19	36	15	46	30	Acetylation (N-term); Deamidation (NQ)	47217	Uncharacterized protein OS=Trichosporon oleaginosus GN=CC85DRAFT_288425 PE=4 SV=1
A0A0J1AYX8	325.31	42	8	26	17	22	40	20	333.44	21536	10669	18668	213900	18974	13	13	4	20	17	20	77	17	Carbamidomethylation; Oxidation (M); Deamidation (NQ)	40082	Uncharacterized protein OS=Trichosporon oleaginosus GN=CC85DRAFT_287370 PE=4 SV=1
A0A0J0XQJ9	324.73	24	7	14	20	12	5	18	0	13870	27733	6857.6	814.19	19907	24	24	7	24	58	24	5	46	Carbamidomethylation; Acetylation (N-term); Deamidation (NQ)	113138	Putative Oxoglutarate dehydrogenase OS=Trichosporon oleaginosus GN=CC85DRAFT_307683 PE=4 SV=1
A0A0J0XCL0	324.37	25	3	8	23	16	1	19	0	8744.7	54076	14965	513.92	19688	22	22	3	14	58	30	2	48	Acetylation (N-term); Oxidation (M); Deamidation (NQ)	109984	Uncharacterized protein OS=Trichosporon oleaginosus GN=CC85DRAFT_289171 PE=4 SV=1
A0A0J1B6E7	324.21	38	0	18	23	10	38	10	0	0	4659.3	409.7	41538	721.53	6	6	0	4	7	7	27	4	Carbamidomethylation; Oxidation (M); Deamidation (NQ)	26384	Eukaryotic translation initiation factor 6 OS=Trichosporon oleaginosus GN=TIF6 PE=3 SV=1
A0A0J1AZ86	324.11	36	13	22	30	19	33	23	0	14092	10529	5915.7	100750	8405.4	14	14	7	19	19	15	59	23	Deamidation (NQ)	37326	Putative aldehyde reductase i OS=Trichosporon oleaginosus GN=CC85DRAFT_249059 PE=4 SV=1
A0A0J0XSL7	324.09	34	3	20	32	18	6	19	509.21	9449.2	31940	10729	0	16979	18	18	4	18	53	16	4	34	Carbamidomethylation; Acetylation (N-term); Oxidation (M); Deamidation (NQ)	65144	Putative purine nucleotide biosynthesis-related protein OS=Trichosporon oleaginosus GN=CC85DRAFT_283865 PE=3 SV=1
A0A0J0XB06	324.04	31	5	15	23	17	31	18	0	15401	16821	13388	80279	6779.2	14	14	6	17	26	23	76	28	Acetylation (N-term); Oxidation (M); Deamidation (NQ)	53134	Uncharacterized protein OS=Trichosporon oleaginosus GN=CC85DRAFT_253253 PE=4 SV=1
A0A0J0XYV5	323.49	28	7	16	18	11	12	20	474.61	17358	16132	7043.9	6706	18778	30	30	10	27	34	16	13	42	Carbamidomethylation; Acetylation (N-term); Oxidation (M); Deamidation (NQ)	119940	Uncharacterized protein OS=Trichosporon oleaginosus GN=CC85DRAFT_281892 PE=4 SV=1
A0A0J1ATB5	322.91	43	20	37	39	24	18	35	0	29169	47568	9349.3	2980	30885	19	19	11	30	47	27	14	45	Acetylation (N-term); Oxidation (M); Deamidation (NQ)	43956	Putative cytokinesis-related protein OS=Trichosporon oleaginosus GN=CC85DRAFT_289410 PE=3 SV=1
A0A0J0XL82	322.56	94	45	45	66	66	94	52	780.33	4942.4	9051.8	5946	230030	573.95	10	10	8	15	23	14	102	7	Carbamidomethylation; Acetylation (N-term); Deamidation (NQ)	11522	Peptidyl-prolyl cis-trans isomerase OS=Trichosporon oleaginosus GN=CC85DRAFT_286077 PE=4 SV=1
A0A0J1BA94	322.23	66	14	51	64	56	35	59	0	38658	136610	17546	4100.7	54991	14	14	3	31	81	39	11	46	Carbamidomethylation; Acetylation (N-term); Oxidation (M); Deamidation (NQ)	17486	Putative ribosomal protein S11 OS=Trichosporon oleaginosus GN=CC85DRAFT_283139 PE=3 SV=1
A0A0J0XDH6	322.11	30	5	12	5	8	30	5	0	2429.2	694.71	1058.2	60662	1360.4	9	9	1	6	2	2	54	2	Acetylation (N-term); Deamidation (NQ)	25710	Class I glutamine amidotransferase-like protein OS=Trichosporon oleaginosus GN=CC85DRAFT_288857 PE=4 SV=1
A0A0J1B705	321.76	52	23	34	47	32	41	34	4358.2	31701	95076	35230	30155	57390	17	17	16	28	60	21	27	36	Oxidation (M); Deamidation (NQ)	22737	Ribosomal protein L19 OS=Trichosporon oleaginosus GN=CC85DRAFT_327240 PE=3 SV=1
A0A0J0XN67	321.47	34	6	18	31	18	9	17	49065	33801	34464	16533	9446.4	35168	20	20	12	20	37	25	10	32	Acetylation (N-term); Oxidation (M); Deamidation (NQ)	68988	Arginine-tRNA ligase OS=Trichosporon oleaginosus GN=CC85DRAFT_82695 PE=3 SV=1
A0A0J0XRA8	320.93	42	15	29	35	31	6	29	2561.4	12046	34636	6012	3271.9	25550	22	22	9	26	44	23	5	42	Carbamidomethylation; Acetylation (N-term); Deamidation (NQ)	59069	T-complex protein 1 theta subunit (Tcp-1-theta) OS=Trichosporon oleaginosus GN=CC85DRAFT_301202 PE=3 SV=1
A0A0J0XMV6	320.86	58	43	32	36	47	36	53	15688	6795.6	14410	36664	46167	50909	12	12	40	21	22	33	37	39	Acetylation (N-term); Oxidation (M); Deamidation (NQ)	26108	Uncharacterized protein OS=Trichosporon oleaginosus GN=CC85DRAFT_302290 PE=4 SV=1
A0A0J0XPA8	319.94	32	5	26	28	12	5	18	0	9766.3	23090	3671.3	0	11542	15	15	2	26	40	16	3	31	Acetylation (N-term); Oxidation (M); Deamidation (NQ)	53596	WD40 repeat-like protein OS=Trichosporon oleaginosus GN=CC85DRAFT_327822 PE=4 SV=1
A0A0J1BAZ2	319.81	73	51	51	57	62	68	57	28470	33556	66253	98856	69407	54393	8	8	44	36	47	65	54	47	Carbamidomethylation; Acetylation (N-term); Oxidation (M); Deamidation (NQ)	16653	Nucleoside diphosphate kinase OS=Trichosporon oleaginosus GN=CC85DRAFT_283018 PE=3 SV=1
A0A0J0XDM4	319.79	59	5	5	20	12	52	9	0	578.47	1583.4	0	90509	304.23	15	15	1	1	8	4	70	3	Carbamidomethylation; Acetylation (N-term); Oxidation (M); Deamidation (NQ)	23712	Guanylate kinase OS=Trichosporon oleaginosus GN=CC85DRAFT_265873 PE=4 SV=1
A0A0J0XDC8	319.57	34	14	30	27	21	14	17	1274.1	28892	75805	13840	2477.1	28851	16	16	10	27	37	18	5	28	Acetylation (N-term); Oxidation (M); Deamidation (NQ)	43288	Uncharacterized protein OS=Trichosporon oleaginosus GN=CC85DRAFT_331010 PE=4 SV=1
A0A0J0XKX1	319.27	47	8	17	19	25	47	16	320.91	6774.7	7516.4	17105	222360	4975.1	13	13	4	10	11	16	84	8	Carbamidomethylation; Oxidation (M)	32251	NAD(P)-binding protein OS=Trichosporon oleaginosus GN=CC85DRAFT_286154 PE=4 SV=1
A0A0J1B5Z4	318.64	51	18	44	43	30	30	35	699.66	20198	89933	9101.7	2825.2	18736	8	8	4	23	48	20	9	20	Carbamidomethylation; Acetylation (N-term); Oxidation (M); Deamidation (NQ)	17400	Eukaryotic translation initiation factor 5A OS=Trichosporon oleaginosus GN=CC85DRAFT_284898 PE=3 SV=1
A0A0J0XV55	317.61	22	14	17	20	14	7	21	2162.7	16930	89231	11728	538.13	88399	17	17	18	25	58	26	8	70	Carbamidomethylation; Acetylation (N-term); Oxidation (M); Deamidation (NQ)	77226	Acetyl-coenzyme A synthetase OS=Trichosporon oleaginosus GN=CC85DRAFT_283253 PE=3 SV=1
A0A0J0XGF6	317.47	52	11	22	14	14	52	14	0	5875.8	8403.9	2431.4	35484	4338.9	10	10	2	7	12	10	29	11	Acetylation (N-term); Oxidation (M); Deamidation (NQ)	31144	Uncharacterized protein OS=Trichosporon oleaginosus GN=CC85DRAFT_287773 PE=4 SV=1
A0A0J0XRY1	317.42	27	4	3	6	16	11	21	821.8	0	1738.2	10246	2017.8	7573.8	19	19	7	2	9	22	13	30	Acetylation (N-term); Oxidation (M); Deamidation (NQ)	135302	Uncharacterized protein OS=Trichosporon oleaginosus GN=CC85DRAFT_284166 PE=4 SV=1
A0A0J0XK91	317.18	16	1	4	12	5	1	6	0	495.33	30983	3868.4	3134.5	6168.6	35	32	2	11	55	16	2	18	Carbamidomethylation; Acetylation (N-term); Oxidation (M); Deamidation (NQ)	250920	Putative aspartate carbamoyltransferase OS=Trichosporon oleaginosus GN=CC85DRAFT_328994 PE=3 SV=1
A0A0J0XW62	317.08	61	27	50	44	49	34	54	819.74	28190	54906	23570	15975	26745	20	20	24	41	55	35	20	45	Acetylation (N-term); Oxidation (M); Deamidation (NQ)	28291	Adenylate kinase OS=Trichosporon oleaginosus GN=ADK1 PE=3 SV=1
A0A0J0XWG5	317.04	32	0	6	6	11	32	4	0	314.55	844.84	5124.1	41574	1543	13	13	0	3	4	8	39	2	Acetylation (N-term); Oxidation (M); Deamidation (NQ)	46029	Oxidative stress survival Svf1-like protein OS=Trichosporon oleaginosus GN=CC85DRAFT_295020 PE=4 SV=1
A0A0J0XXS1	316.89	37	4	34	36	17	9	30	0	13030	22115	2301.9	0	8260.9	10	10	2	14	35	11	2	17	Carbamidomethylation; Acetylation (N-term); Oxidation (M); Deamidation (NQ)	38574	Pyridoxal phosphate-dependent enzyme beta subunit OS=Trichosporon oleaginosus GN=CC85DRAFT_282019 PE=4 SV=1
A0A0J0XML8	316.73	34	15	28	28	24	13	24	6962	15946	41315	21389	0	25301	17	17	8	30	52	38	11	38	Carbamidomethylation; Acetylation (N-term); Oxidation (M); Deamidation (NQ)	47004	Argininosuccinate synthase OS=Trichosporon oleaginosus GN=CC85DRAFT_308076 PE=3 SV=1
A0A0J0XCF1	316.46	45	12	35	40	22	19	39	0	25396	73911	14493	2058.7	33372	13	13	7	26	40	21	15	28	Carbamidomethylation; Acetylation (N-term); Oxidation (M); Deamidation (NQ)	34923	Vitamin B6 biosynthesis protein OS=Trichosporon oleaginosus GN=CC85DRAFT_331364 PE=3 SV=1
A0A0J0XIT8	316.39	35	18	34	30	31	25	31	5116.1	62568	113370	36932	25204	67041	18	18	22	50	59	42	36	54	Carbamidomethylation; Acetylation (N-term); Oxidation (M); Deamidation (NQ)	50990	UDP-glucose 6-dehydrogenase OS=Trichosporon oleaginosus GN=CC85DRAFT_286923 PE=3 SV=1
A0A0J0XWQ6	315.91	63	38	37	55	30	38	49	5756.1	24378	96159	25503	19015	58644	20	20	14	29	55	28	25	45	Acetylation (N-term); Deamidation (NQ)	25456	60S ribosomal protein L6 OS=Trichosporon oleaginosus GN=CC85DRAFT_135757 PE=3 SV=1
A0A0J1BED5	315.69	32	6	13	21	15	3	19	0	3455.5	34104	8205.2	4715.4	14743	27	27	7	18	42	19	2	30	Carbamidomethylation; Acetylation (N-term); Oxidation (M); Deamidation (NQ)	86570	Glutamyl-tRNA synthetase OS=Trichosporon oleaginosus GN=CC85DRAFT_281570 PE=3 SV=1
A0A0J0XWY0	315.67	26	1	16	22	6	9	18	0	1539	10627	0	0	19508	17	17	1	12	28	3	7	31	Carbamidomethylation; Acetylation (N-term); Deamidation (NQ)	76429	Glycerol kinase OS=Trichosporon oleaginosus GN=CC85DRAFT_282634 PE=3 SV=1
A0A0J0XKP2	315.61	36	0	15	20	15	36	11	0	3361.9	4863.2	3576.2	55139	2511.4	11	11	0	4	10	10	47	6	Acetylation (N-term); Oxidation (M); Deamidation (NQ)	38488	Uncharacterized protein OS=Trichosporon oleaginosus GN=CC85DRAFT_275746 PE=4 SV=1
A0A0J0XXE6	315.56	38	14	31	27	21	19	31	7076.4	58068	84928	35545	17096	109180	17	17	13	43	49	29	19	58	Carbamidomethylation; Acetylation (N-term); Oxidation (M); Deamidation (NQ)	50258	Uncharacterized protein OS=Trichosporon oleaginosus GN=CC85DRAFT_282352 PE=4 SV=1
A0A0J0XU74	315.25	38	19	20	16	26	29	19	14927	5976.5	27932	91279	67158	13086	17	17	33	17	28	56	56	21	Carbamidomethylation; Acetylation (N-term); Oxidation (M); Deamidation (NQ)	47490	Uncharacterized protein OS=Trichosporon oleaginosus GN=CC85DRAFT_241950 PE=4 SV=1
A0A0J0XGU8	315.02	24	7	23	20	19	11	19	0	35125	42742	14665	4866.7	34670	13	13	7	33	34	22	11	31	Carbamidomethylation; Acetylation (N-term); Oxidation (M); Deamidation (NQ)	61347	Putative ER-associated protein catabolism-related protein OS=Trichosporon oleaginosus GN=CC85DRAFT_287673 PE=3 SV=1
A0A0J0XU77	314.81	41	22	33	30	27	24	25	5019.8	49195	80872	34282	21332	39426	26	26	22	45	59	42	31	42	Acetylation (N-term); Deamidation (NQ)	58878	Glucose-6-phosphate 1-dehydrogenase OS=Trichosporon oleaginosus GN=CC85DRAFT_300435 PE=3 SV=1
A0A0J0XFP4	314.06	35	14	26	27	20	19	26	0	23449	37333	15616	3030.5	32088	14	14	10	29	45	21	11	47	Carbamidomethylation; Acetylation (N-term); Deamidation (NQ)	51980	Class II aaRS and biotin synthetase OS=Trichosporon oleaginosus GN=CC85DRAFT_288073 PE=4 SV=1
A0A0J0XTP8	314.06	59	37	55	59	44	46	55	9226.4	71384	186610	59088	22521	99207	13	13	17	35	73	30	20	39	Acetylation (N-term); Deamidation (NQ)	23638	40S ribosomal protein S8 OS=Trichosporon oleaginosus GN=CC85DRAFT_271229 PE=3 SV=1
A0A0J1BA01	313.87	23	2	6	3	5	22	3	0	3051.6	2457.5	1461.7	84134	1809.2	14	14	1	4	3	3	55	4	Carbamidomethylation; Acetylation (N-term); Oxidation (M); Deamidation (NQ)	57486	Putative alpha-amylase OS=Trichosporon oleaginosus GN=CC85DRAFT_283334 PE=4 SV=1
A0A0J0XXP0	313.46	24	21	18	17	21	22	19	44801	18632	58066	111740	132460	33278	15	15	67	23	40	68	86	39	Carbamidomethylation; Acetylation (N-term); Oxidation (M); Deamidation (NQ)	51039	Uncharacterized protein OS=Trichosporon oleaginosus GN=CC85DRAFT_306380 PE=4 SV=1
A0A0J0XD25	313.31	57	29	46	51	35	37	49	1897.4	28231	45654	11133	6858.2	34389	18	18	14	33	50	23	21	43	Carbamidomethylation; Acetylation (N-term); Deamidation (NQ)	30508	ClpP/crotonase OS=Trichosporon oleaginosus GN=CC85DRAFT_289000 PE=3 SV=1
A0A0J0XRC4	313.31	35	3	14	18	14	35	9	0	4790.3	13071	3929.3	211480	757.44	8	8	1	12	18	11	55	7	Carbamidomethylation; Oxidation (M); Deamidation (NQ)	37850	Putative isomerase YbhE OS=Trichosporon oleaginosus GN=CC85DRAFT_284349 PE=4 SV=1
A0A0J0XQD2	312.67	23	9	8	11	20	20	8	149170	50848	87345	287630	265630	28592	16	16	94	39	52	136	166	22	Carbamidomethylation; Acetylation (N-term); Oxidation (M); Deamidation (NQ)	71706	Ferro-O2-oxidoreductase OS=Trichosporon oleaginosus GN=CC85DRAFT_284662 PE=3 SV=1
A0A0J0XP57	312.43	39	9	18	32	24	12	18	0	7523.4	28222	1896.4	5916.4	12680	17	17	5	14	35	17	9	22	Carbamidomethylation; Acetylation (N-term); Oxidation (M); Deamidation (NQ)	56217	Uncharacterized protein OS=Trichosporon oleaginosus GN=CC85DRAFT_273831 PE=4 SV=1
A0A0J0XG31	312.26	37	5	17	32	5	5	26	0	8862.9	33955	50015	28030	36906	18	18	2	11	33	6	2	20	Carbamidomethylation; Acetylation (N-term); Oxidation (M); Deamidation (NQ)	66650	Electron transfer flavoprotein-ubiquinone oxidoreductase mitochondrial OS=Trichosporon oleaginosus GN=CC85DRAFT_287899 PE=3 SV=1
A0A0J0XVA0	312.23	54	4	8	10	23	54	9	0	15861	0	44719	89917	0	13	13	1	2	2	15	67	2	Carbamidomethylation; Acetylation (N-term); Oxidation (M); Deamidation (NQ)	30417	DUF1000-domain-containing protein OS=Trichosporon oleaginosus GN=CC85DRAFT_255882 PE=4 SV=1
A0A0J0XMQ1	312.22	34	15	30	29	20	9	27	616.43	11356	20781	6702.7	844.02	17501	16	16	11	27	31	17	7	40	Carbamidomethylation; Acetylation (N-term); Oxidation (M); Deamidation (NQ)	66110	Putative tryptophan-tRNA ligase OS=Trichosporon oleaginosus GN=CC85DRAFT_274470 PE=3 SV=1
A0A0J1B2E2	312.19	37	6	33	24	18	13	24	0	12192	12192	2615.4	662.24	8126.6	13	13	6	21	25	14	5	22	Carbamidomethylation; Acetylation (N-term); Deamidation (NQ)	43210	Thiolase OS=Trichosporon oleaginosus GN=CC85DRAFT_275564 PE=3 SV=1
A0A0J0XXK2	311.97	38	16	14	21	10	24	36	966.28	8332.9	23410	7737.8	16356	21678	12	12	8	11	23	10	20	20	Acetylation (N-term); Deamidation (NQ)	34343	Proliferating cell nuclear antigen OS=Trichosporon oleaginosus GN=CC85DRAFT_289978 PE=3 SV=1
A0A0J0XZI6	311.95	40	8	23	32	21	6	20	0	5451.7	13682	6133.1	1358.1	12616	20	20	4	18	32	20	4	25	Acetylation (N-term); Oxidation (M); Deamidation (NQ)	59499	Putative pre-rRNA processing protein OS=Trichosporon oleaginosus GN=CC85DRAFT_253495 PE=4 SV=1
A0A0J0XPR7	311.94	23	16	16	16	19	22	17	7050.7	17084	37075	89854	114030	16031	10	10	15	18	31	60	54	19	Acetylation (N-term); Oxidation (M); Deamidation (NQ)	44882	Iron permease FTR1 OS=Trichosporon oleaginosus GN=CC85DRAFT_259218 PE=4 SV=1
A0A0J0XU34	311.85	27	5	5	7	22	17	0	1013.3	1405	3546	51726	3642.3	0	14	14	7	4	7	50	19	0	Carbamidomethylation; Oxidation (M)	61663	Uncharacterized protein OS=Trichosporon oleaginosus GN=CC85DRAFT_242261 PE=4 SV=1
A0A0J0XIJ2	311.03	33	32	32	33	32	32	32	31267	11359	72080	71481	59880	69681	7	7	39	29	55	57	42	54	Carbamidomethylation; Acetylation (N-term); Oxidation (M); Deamidation (NQ)	27152	Zincin OS=Trichosporon oleaginosus GN=CC85DRAFT_277045 PE=4 SV=1
A0A0J1B1U1	310.69	30	14	28	30	28	11	27	3483.9	41374	84170	28560	9751.8	36939	15	15	10	32	42	38	12	38	Carbamidomethylation; Acetylation (N-term); Oxidation (M); Deamidation (NQ)	35744	Pyruvate dehydrogenase E1 component subunit alpha OS=Trichosporon oleaginosus GN=CC85DRAFT_286360 PE=4 SV=1
A0A0J0XSZ6	310.52	35	10	26	26	17	7	24	0	6446.7	9537.1	2743.5	0	5329	19	19	7	16	22	14	3	27	Acetylation (N-term); Oxidation (M); Deamidation (NQ)	59113	Putative 26S proteasome regulatory subunit OS=Trichosporon oleaginosus GN=CC85DRAFT_271338 PE=4 SV=1
A0A0J1B6R3	310.29	38	14	29	35	31	27	23	897.36	16566	48024	14956	39172	25910	14	14	12	34	37	24	28	21	Carbamidomethylation; Acetylation (N-term); Oxidation (M); Deamidation (NQ)	34351	Alpha subunit of succinyl-CoA ligase OS=Trichosporon oleaginosus GN=CC85DRAFT_284546 PE=3 SV=1
A0A0J0XTX8	309.81	64	16	34	34	39	54	22	0	8756	10329	9757.3	68711	5783	18	18	8	17	16	22	69	12	Acetylation (N-term); Deamidation (NQ)	30851	Glutathione S-transferase OS=Trichosporon oleaginosus GN=CC85DRAFT_295560 PE=3 SV=1
A0A0J0XTK5	309.79	31	4	20	25	9	6	18	0	1169.2	13045	320.68	15345	5757.6	16	16	2	14	30	10	3	21	Carbamidomethylation; Oxidation (M); Deamidation (NQ)	70008	Acyltransferase ChoActase/COT/CPT OS=Trichosporon oleaginosus GN=CC85DRAFT_283640 PE=3 SV=1
A0A0J0XBK6	309.61	28	10	16	24	17	17	21	0	18141	68524	12299	565.01	40593	22	22	13	37	72	41	11	55	Carbamidomethylation; Acetylation (N-term); Oxidation (M); Deamidation (NQ)	72235	Polyadenylate-binding protein OS=Trichosporon oleaginosus GN=CC85DRAFT_267160 PE=3 SV=1
A0A0J1BEC7	309.52	74	15	20	26	16	67	20	0	8136.6	22960	9877.3	173270	6671	15	15	7	17	22	13	88	12	Carbamidomethylation; Acetylation (N-term); Oxidation (M); Deamidation (NQ)	24648	Uridylate kinase OS=Trichosporon oleaginosus GN=CC85DRAFT_267634 PE=3 SV=1
A0A0J0XN70	309.09	61	0	6	10	39	53	18	0	0	5977.8	2405.3	20756	0	12	12	0	1	4	8	45	4	Acetylation (N-term); Deamidation (NQ)	24959	Uncharacterized protein OS=Trichosporon oleaginosus GN=CC85DRAFT_285427 PE=4 SV=1
A0A0J0XB60	308.73	35	16	31	35	28	19	35	263.42	21405	39181	10005	11902	23946	12	12	10	21	36	20	15	38	Carbamidomethylation; Deamidation (NQ)	44067	Nucleotide-diphospho-sugar transferase OS=Trichosporon oleaginosus GN=CC85DRAFT_289621 PE=4 SV=1
A0A0J0XG34	308.03	36	13	32	32	28	26	28	806.61	23595	76305	18742	5737.3	34394	15	15	10	32	48	36	17	37	Oxidation (M); Deamidation (NQ)	45893	Lyase OS=Trichosporon oleaginosus GN=CC85DRAFT_287904 PE=3 SV=1
A0A0J0XMS3	307.82	51	0	20	28	20	50	27	0	2135.4	8683.2	2483.9	96527	2438	12	12	0	8	16	5	48	5	Acetylation (N-term); Deamidation (NQ)	16550	Actin depolymerizing protein OS=Trichosporon oleaginosus GN=CC85DRAFT_260504 PE=4 SV=1
A0A0J0XTD4	307.26	52	38	49	49	42	41	49	10065	88093	238350	66483	33250	143890	14	14	28	57	88	51	29	79	Oxidation (M)	29597	40S ribosomal protein S4 OS=Trichosporon oleaginosus GN=CC85DRAFT_271098 PE=3 SV=1
A0A0J0XR77	307.24	51	21	41	44	41	35	44	1557.8	33486	50620	13934	10124	39206	14	14	11	28	46	27	21	36	Acetylation (N-term); Oxidation (M); Deamidation (NQ)	32362	Uncharacterized protein OS=Trichosporon oleaginosus GN=CC85DRAFT_307504 PE=4 SV=1
A0A0J0XGG9	306.99	34	6	30	25	18	10	17	2244.3	14714	14493	2141	2177.2	8738.2	18	18	8	30	29	13	6	20	Carbamidomethylation; Acetylation (N-term); Oxidation (M); Deamidation (NQ)	56145	Phosphotransferase OS=Trichosporon oleaginosus GN=CC85DRAFT_249892 PE=3 SV=1
A0A0J1B265	306.67	65	36	53	65	52	41	53	5824.9	39449	99811	37554	17723	64492	12	12	12	28	44	23	24	34	Carbamidomethylation; Acetylation (N-term); Oxidation (M); Deamidation (NQ)	15326	Ribosomal protein S9 OS=Trichosporon oleaginosus GN=CC85DRAFT_286245 PE=3 SV=1
A0A0J0XL61	306.67	39	9	29	22	21	36	24	0	6522.2	11609	14082	184770	5579.7	10	10	4	18	18	22	84	14	Carbamidomethylation; Acetylation (N-term); Oxidation (M); Deamidation (NQ)	32187	6-phosphogluconolactonase OS=Trichosporon oleaginosus GN=CC85DRAFT_286084 PE=4 SV=1
A0A0J0XC27	306.26	30	23	27	24	27	22	23	5496.2	27367	65642	20925	23900	51688	16	16	17	50	66	39	27	56	Carbamidomethylation; Acetylation (N-term); Oxidation (M); Deamidation (NQ)	49650	Alpha-tubulin OS=Trichosporon oleaginosus GN=CC85DRAFT_266852 PE=3 SV=1
A0A0J0XCY7	305.83	16	11	11	13	13	16	4	18477	47108	73810	173450	112810	38480	10	10	19	17	32	57	45	7	Deamidation (NQ)	56002	Arabinanase/levansucrase/invertase OS=Trichosporon oleaginosus GN=CC85DRAFT_252094 PE=4 SV=1
A0A0J0XM56	305.78	18	14	10	9	10	15	9	14742	31716	28168	35430	33797	23429	12	12	25	31	31	32	30	28	Carbamidomethylation; Acetylation (N-term); Oxidation (M); Deamidation (NQ)	74655	Glycoside hydrolase OS=Trichosporon oleaginosus GN=CC85DRAFT_285786 PE=4 SV=1
A0A0J1BD37	305.68	38	0	30	36	16	2	24	0	11303	25765	2756.1	4780.3	22260	13	13	0	20	31	12	2	25	Oxidation (M)	47224	Putative C-3 sterol dehydrogenase OS=Trichosporon oleaginosus GN=CC85DRAFT_282097 PE=3 SV=1
A0A0J0XFE4	304.23	35	7	23	20	22	10	25	0	11479	24474	14959	2381.1	19641	19	19	6	24	32	23	9	34	Carbamidomethylation; Acetylation (N-term); Oxidation (M); Deamidation (NQ)	69145	Uncharacterized protein OS=Trichosporon oleaginosus GN=CC85DRAFT_288188 PE=4 SV=1
A0A0J0XPE8	303.74	29	12	15	18	16	15	17	1975	15181	37075	16582	15921	30458	14	14	11	30	50	28	25	44	Acetylation (N-term); Oxidation (M)	48017	Putative elongation factor 1-gamma (Ef-1-gamma) OS=Trichosporon oleaginosus GN=CC85DRAFT_285100 PE=4 SV=1
A0A0J0XBI4	302.75	52	17	46	45	39	26	51	7948.2	50270	126410	46399	12835	57393	10	10	7	29	62	29	19	48	Oxidation (M); Deamidation (NQ)	20459	60S ribosomal protein L20 OS=Trichosporon oleaginosus GN=CC85DRAFT_289543 PE=3 SV=1
A0A0J0XPA4	302.72	28	15	26	28	26	19	26	2515.5	31002	59158	28117	7597	44346	13	10	14	42	63	39	15	56	Carbamidomethylation; Acetylation (N-term); Oxidation (M); Deamidation (NQ)	50287	Putative Beta1-tubulin OS=Trichosporon oleaginosus GN=CC85DRAFT_273562 PE=3 SV=1
A0A0J0XN51	302.48	32	9	18	28	22	12	20	2800.3	24958	55157	21890	3004.4	35841	14	14	8	21	40	25	9	35	Carbamidomethylation; Acetylation (N-term); Oxidation (M)	57961	Inosine-5'-monophosphate dehydrogenase OS=Trichosporon oleaginosus GN=CC85DRAFT_285409 PE=3 SV=1
A0A0J0XR75	302.41	49	12	38	37	29	46	18	0	16003	36263	13191	33919	3121.3	16	16	6	24	33	22	41	9	Carbamidomethylation; Acetylation (N-term); Oxidation (M); Deamidation (NQ)	34609	Galactose oxidase (Fragment) OS=Trichosporon oleaginosus GN=CC85DRAFT_327292 PE=4 SV=1
A0A0J1AU01	302.24	50	46	46	50	46	45	47	29658	36634	86289	41749	33972	99643	9	9	39	35	57	36	35	45	Acetylation (N-term); Oxidation (M); Deamidation (NQ)	17859	Uncharacterized protein OS=Trichosporon oleaginosus GN=CC85DRAFT_289194 PE=4 SV=1
A0A0J0XSY4	301.56	39	12	34	32	20	14	24	1072.5	17998	27840	6886.3	2217.4	22272	14	14	9	21	27	14	8	25	Carbamidomethylation; Acetylation (N-term); Oxidation (M); Deamidation (NQ)	42675	Protein disulfide isomerase OS=Trichosporon oleaginosus GN=CC85DRAFT_257255 PE=3 SV=1
A0A0J0XQI3	301.34	28	2	18	23	11	6	22	2316.3	8532.2	24264	3188.2	4145.3	14216	28	28	2	21	49	17	6	35	Carbamidomethylation; Acetylation (N-term); Oxidation (M); Deamidation (NQ)	121003	Valine-tRNA ligase OS=Trichosporon oleaginosus GN=CC85DRAFT_284699 PE=3 SV=1
A0A0J0XMD3	300.38	53	25	19	19	19	45	45	0	2469.2	0	1434.7	12307	23152	14	13	10	8	10	4	24	33	Carbamidomethylation; Acetylation (N-term); Oxidation (M); Deamidation (NQ)	28392	Putative short chain dehydrogenase/ reductase OS=Trichosporon oleaginosus GN=CC85DRAFT_285645 PE=4 SV=1
A0A0J0XUR2	300.03	31	3	19	25	21	4	21	0	11329	30104	5543.7	1157.1	12186	22	22	2	22	42	19	3	28	Acetylation (N-term); Oxidation (M); Deamidation (NQ)	69807	Putative ATP-binding cassette transporter OS=Trichosporon oleaginosus GN=CC85DRAFT_283103 PE=4 SV=1
A0A0J0XL07	299.98	36	7	19	24	12	11	17	0	2635.6	15979	886.01	2836.6	4633.9	17	17	4	11	36	6	3	17	Carbamidomethylation; Acetylation (N-term); Oxidation (M); Deamidation (NQ)	59279	Histidyl-tRNA synthetase OS=Trichosporon oleaginosus GN=CC85DRAFT_286054 PE=4 SV=1
A0A0J0XMS1	299.98	27	6	16	21	10	8	17	1470.3	17310	17860	9196.9	2530.3	24596	19	19	8	19	24	13	10	28	Carbamidomethylation; Acetylation (N-term); Oxidation (M); Deamidation (NQ)	84924	Het-C-domain-containing protein OS=Trichosporon oleaginosus GN=CC85DRAFT_285622 PE=4 SV=1
A0A0J0XMD1	299.97	31	15	21	27	20	10	23	291.84	13260	56880	16765	1953.2	39578	20	20	14	25	57	38	9	44	Carbamidomethylation; Acetylation (N-term); Oxidation (M); Deamidation (NQ)	66211	Lysine--tRNA ligase OS=Trichosporon oleaginosus GN=CC85DRAFT_285703 PE=3 SV=1
A0A0J0XRG6	299.92	28	0	0	0	13	28	0	0	0	0	1224.6	15205	0	8	8	0	0	0	5	32	0	Carbamidomethylation; Oxidation (M)	33178	Diaminopimelate epimerase-like protein OS=Trichosporon oleaginosus GN=CC85DRAFT_327048 PE=4 SV=1
A0A0J0XTZ0	299.72	30	7	15	13	3	12	21	0	8134.9	8110.4	0	2663.2	16189	15	15	5	11	13	2	8	26	Carbamidomethylation; Acetylation (N-term); Oxidation (M); Deamidation (NQ)	56886	D-3-phosphoglycerate dehydrogenase OS=Trichosporon oleaginosus GN=CC85DRAFT_283491 PE=3 SV=1
A0A0J0XCW3	299.64	20	0	1	20	1	0	0	0	2413.8	49493	0	0	0	19	19	0	1	52	1	0	0	Carbamidomethylation; Oxidation (M); Deamidation (NQ)	109129	Beta-galactosidase OS=Trichosporon oleaginosus GN=CC85DRAFT_289091 PE=4 SV=1
A0A0J0XJR9	299.59	25	6	12	20	10	8	13	0	8652.4	21000	1681.3	0	3834	18	18	6	11	38	10	8	18	Carbamidomethylation; Acetylation (N-term); Oxidation (M); Deamidation (NQ)	88436	Histidinol dehydrogenase OS=Trichosporon oleaginosus GN=CC85DRAFT_286518 PE=3 SV=1
A0A0J0XYG4	299.55	27	3	13	26	13	4	14	0	1627.6	18839	3502.1	618.72	4385.4	12	12	2	10	29	10	1	12	Acetylation (N-term); Oxidation (M); Deamidation (NQ)	51733	Cysteine desulfurase OS=Trichosporon oleaginosus GN=CC85DRAFT_281713 PE=3 SV=1
A0A0J0XT22	299.14	37	24	28	30	33	25	28	4999.4	53251	84181	49409	21579	60531	20	20	25	47	46	50	32	52	Acetylation (N-term); Oxidation (M); Deamidation (NQ)	51050	Citrate synthase OS=Trichosporon oleaginosus GN=CC85DRAFT_300658 PE=3 SV=1
A0A0J0XBY1	298.86	53	10	40	53	43	23	48	0	17421	79597	29592	5173.2	36347	13	13	4	30	54	35	9	40	Carbamidomethylation; Acetylation (N-term); Deamidation (NQ)	23462	Ribosomal protein L15 OS=Trichosporon oleaginosus GN=CC85DRAFT_289413 PE=3 SV=1
A0A0J1AXN5	298.46	38	37	37	34	38	37	34	15184	79285	74657	82026	137460	20335	10	10	25	43	46	59	56	25	Acetylation (N-term); Oxidation (M); Deamidation (NQ)	25152	Thiol-specific antioxidant protein 1 OS=Trichosporon oleaginosus GN=CC85DRAFT_297676 PE=4 SV=1
A0A0J0XDF5	297.78	21	3	0	1	8	19	1	0	0	0	8766.2	18346	0	11	11	3	0	1	19	30	1	Carbamidomethylation; Acetylation (N-term); Oxidation (M); Deamidation (NQ)	65520	Uncharacterized protein OS=Trichosporon oleaginosus GN=CC85DRAFT_288896 PE=4 SV=1
A0A0J1AZG5	297.48	24	3	12	15	9	7	15	0	12999	12854	1481.3	3145.8	13058	26	26	4	23	35	12	7	40	Acetylation (N-term); Oxidation (M); Deamidation (NQ)	122807	ANTH-domain-containing protein OS=Trichosporon oleaginosus GN=CC85DRAFT_287137 PE=4 SV=1
A0A0J0XGB5	297.31	21	1	18	17	17	8	15	0	14539	24566	9823.5	2999.9	21317	18	18	1	26	34	25	9	32	Carbamidomethylation; Acetylation (N-term); Oxidation (M); Deamidation (NQ)	98740	Putative ER to Golgi transport-related protein OS=Trichosporon oleaginosus GN=CC85DRAFT_287877 PE=4 SV=1
A0A0J0XH99	297.28	17	1	9	17	7	10	14	36706	93596	62595	74580	80548	60516	12	12	4	12	28	14	20	23	Acetylation (N-term)	99771	Putative potassium:hydrogen antiporter OS=Trichosporon oleaginosus GN=CC85DRAFT_150305 PE=4 SV=1
A0A0J1BAI4	296.9	25	6	16	19	18	9	14	356.55	17303	30224	11124	1095.5	12559	14	14	6	17	25	21	9	23	Carbamidomethylation; Oxidation (M); Deamidation (NQ)	61902	FAD/NAD(P)-binding domain-containing protein OS=Trichosporon oleaginosus GN=CC85DRAFT_283228 PE=4 SV=1
A0A0J0XH28	295.58	15	11	11	11	15	14	10	32293	19700	50549	128770	51865	13738	11	11	31	23	30	55	39	18	Carbamidomethylation; Oxidation (M); Deamidation (NQ)	73709	Uncharacterized protein OS=Trichosporon oleaginosus GN=CC85DRAFT_287563 PE=4 SV=1
A0A0J0XE28	295.54	30	10	13	18	5	2	30	0	1573.7	9707.6	362.61	0	29187	16	15	4	8	22	2	1	41	Carbamidomethylation; Deamidation (NQ)	53570	Aldehyde dehydrogenase OS=Trichosporon oleaginosus GN=CC85DRAFT_200477 PE=3 SV=1
A0A0J0XRM0	295.37	35	19	27	32	29	29	32	7684.5	54572	88070	57247	20050	75721	12	12	19	31	40	30	27	41	Acetylation (N-term); Oxidation (M); Deamidation (NQ)	34525	Inorganic phosphate transporter OS=Trichosporon oleaginosus GN=CC85DRAFT_284287 PE=3 SV=1
A0A0J1B3F4	295.04	36	8	24	24	18	7	25	0	3652.9	8990.9	0	683.17	1185.6	14	14	4	12	22	7	6	16	Acetylation (N-term); Oxidation (M); Deamidation (NQ)	43311	Putative acetyl-CoA C-acyltransferase OS=Trichosporon oleaginosus GN=CC85DRAFT_285767 PE=3 SV=1
A0A0J0XHI5	294.79	19	7	13	13	12	12	17	2289.6	12902	32573	9045.6	7577.3	34873	13	13	8	15	27	13	14	42	Deamidation (NQ)	75402	Acetyl-CoA synthetase-like protein OS=Trichosporon oleaginosus GN=CC85DRAFT_329756 PE=4 SV=1
A0A0J0XYB9	294.64	37	8	24	32	26	7	29	0	7309.6	26141	7599.3	6810.2	17968	20	20	6	20	46	21	5	37	Carbamidomethylation; Acetylation (N-term); Deamidation (NQ)	50796	Uncharacterized protein OS=Trichosporon oleaginosus GN=CC85DRAFT_254597 PE=4 SV=1
A0A0J1AZN1	294.02	60	20	47	54	38	31	47	713.96	38590	98660	11593	3798.4	39485	10	10	9	24	30	13	11	22	Carbamidomethylation; Acetylation (N-term); Deamidation (NQ)	21780	Uncharacterized protein OS=Trichosporon oleaginosus GN=CC85DRAFT_308811 PE=4 SV=1
A0A0J0XJF1	293.89	27	7	19	23	21	4	19	1954.1	39094	59129	14411	1510.1	24270	16	16	7	26	44	28	2	38	Carbamidomethylation; Acetylation (N-term); Oxidation (M); Deamidation (NQ)	66000	Putative asparagine synthase OS=Trichosporon oleaginosus GN=CC85DRAFT_286660 PE=4 SV=1
A0A0J0XHL5	293.87	41	4	4	4	19	41	12	0	0	947.66	4364.3	57609	3034	16	16	1	1	5	11	70	9	Oxidation (M); Deamidation (NQ)	38143	Putative Enoyl reductase OS=Trichosporon oleaginosus GN=CC85DRAFT_147531 PE=4 SV=1
A0A0J0XYL4	293.8	44	22	32	36	31	31	36	1415.4	27374	55684	23959	12582	29819	11	11	10	27	39	31	14	29	Oxidation (M); Deamidation (NQ)	33467	60S acidic ribosomal protein P0 OS=Trichosporon oleaginosus GN=CC85DRAFT_281803 PE=3 SV=1
A0A0J0XR61	293.67	41	17	27	41	26	41	30	0	14267	62367	12127	30310	33328	9	9	6	17	44	17	26	33	Deamidation (NQ)	25152	Putative thioredoxin peroxidase OS=Trichosporon oleaginosus GN=CC85DRAFT_284495 PE=4 SV=1
A0A0J0XC31	293.58	49	12	30	39	30	9	38	0	6403.7	6124.7	914.1	0	9329.6	14	14	6	13	21	12	3	28	Acetylation (N-term); Oxidation (M); Deamidation (NQ)	41634	Uncharacterized protein OS=Trichosporon oleaginosus GN=CC85DRAFT_266840 PE=4 SV=1
A0A0J0XPN3	293.56	21	6	19	18	6	12	15	0	4553.6	7468.6	887.73	5879.3	4822.9	12	12	11	26	25	9	11	17	Deamidation (NQ)	94300	Uncharacterized protein OS=Trichosporon oleaginosus GN=CC85DRAFT_284841 PE=4 SV=1
A0A0J0XVY0	293.29	34	6	23	31	10	13	24	0	2599.2	18900	665.88	1232	2054.4	14	14	2	16	33	6	5	20	Carbamidomethylation; Acetylation (N-term); Oxidation (M)	41503	Nucleic acid-binding protein OS=Trichosporon oleaginosus GN=CC85DRAFT_299687 PE=4 SV=1
A0A0J0XI32	293.29	24	14	18	19	18	16	19	0	22441	38630	14898	11036	32124	18	17	17	27	48	30	17	45	Acetylation (N-term); Oxidation (M); Deamidation (NQ)	67731	Putative VpsA OS=Trichosporon oleaginosus GN=CC85DRAFT_287175 PE=3 SV=1
A0A0J0XZX1	293.13	24	5	16	24	16	16	22	0	4516.5	42860	12903	4899.9	15060	13	13	2	13	43	18	12	31	Acetylation (N-term); Deamidation (NQ)	61548	Putative inositol-3-phosphate synthase OS=Trichosporon oleaginosus GN=CC85DRAFT_267867 PE=4 SV=1
A0A0J1AWU3	292.95	25	0	20	25	0	1	2	0	27809	174550	0	0	0	15	14	0	25	79	0	1	1	Carbamidomethylation; Acetylation (N-term); Oxidation (M); Deamidation (NQ)	53145	Beta-glucosidase 1A OS=Trichosporon oleaginosus GN=CC85DRAFT_288183 PE=3 SV=1
A0A0J0XV38	292.14	21	1	1	13	5	11	14	0	0	12901	0	1078	17660	16	16	1	1	18	9	13	23	Acetylation (N-term); Oxidation (M); Deamidation (NQ)	98973	OPT-domain-containing protein OS=Trichosporon oleaginosus GN=CC85DRAFT_256449 PE=4 SV=1
A0A0J0XVZ0	292.13	17	3	11	11	11	1	14	0	4933.1	26288	6421.3	0	11098	14	14	3	17	24	12	1	23	Acetylation (N-term); Deamidation (NQ)	101698	Putative nucleoporin-interacting protein NIC96 OS=Trichosporon oleaginosus GN=CC85DRAFT_269684 PE=4 SV=1
A0A0J1BBH6	291.96	31	5	14	20	15	15	22	387.53	8381.5	29416	6624.9	1093.3	18925	22	22	4	22	44	23	14	41	Carbamidomethylation; Acetylation (N-term); Oxidation (M); Deamidation (NQ)	84627	Purine nucleotide biosynthesis-related protein OS=Trichosporon oleaginosus GN=CC85DRAFT_255763 PE=3 SV=1
A0A0J0XH44	291.85	31	11	21	20	15	11	24	534.07	17153	31611	12407	4716.6	36548	20	20	11	21	39	22	10	45	Carbamidomethylation; Oxidation (M); Deamidation (NQ)	67183	ARM repeat-containing protein OS=Trichosporon oleaginosus GN=CC85DRAFT_287579 PE=4 SV=1
A0A0J0XMG2	291.27	26	15	12	10	12	24	12	83152	159830	137320	144930	94195	99744	9	9	70	92	64	84	62	67	Carbamidomethylation; Acetylation (N-term); Oxidation (M); Deamidation (NQ)	43989	Glycoside hydrolase/deacetylase OS=Trichosporon oleaginosus GN=CC85DRAFT_296610 PE=4 SV=1
A0A0J0XGI0	290.77	29	7	25	25	19	14	23	0	12402	26548	8017.3	3643.2	6571.8	10	10	3	19	33	16	9	13	Carbamidomethylation; Deamidation (NQ)	47604	Putative carbamoyl-phosphate synthase OS=Trichosporon oleaginosus GN=CC85DRAFT_264263 PE=3 SV=1
A0A0J0XP13	290.73	77	33	63	70	69	63	71	8391.9	54220	172400	46741	34485	98128	17	17	15	46	69	37	39	57	Acetylation (N-term); Oxidation (M); Deamidation (NQ)	18135	Putative ribosomal protein S18 OS=Trichosporon oleaginosus GN=CC85DRAFT_301994 PE=3 SV=1
A0A0J0XU61	290.43	25	5	21	17	15	4	16	0	8359.5	12152	6307.9	804.65	9267.7	13	13	2	14	25	18	2	23	Carbamidomethylation; Acetylation (N-term); Oxidation (M); Deamidation (NQ)	63487	Asparaginyl-tRNA synthetase OS=Trichosporon oleaginosus GN=CC85DRAFT_283520 PE=4 SV=1
A0A0J1BAB0	290.38	30	1	18	19	15	10	19	13160	2492.4	7028.2	216.66	1695.3	7730.8	16	16	1	13	23	10	7	23	Carbamidomethylation; Acetylation (N-term); Oxidation (M); Deamidation (NQ)	72420	Tryptophan synthase OS=Trichosporon oleaginosus GN=CC85DRAFT_283161 PE=3 SV=1
A0A0J1B6L5	290.26	17	2	6	13	10	1	13	418.69	1515.7	26634	5203.5	2911	13042	24	24	2	11	42	18	6	31	Carbamidomethylation; Acetylation (N-term); Oxidation (M); Deamidation (NQ)	172022	Pentafunctional AROM polypeptide OS=Trichosporon oleaginosus GN=CC85DRAFT_327316 PE=3 SV=1
A0A0J0XLE3	290.13	42	3	0	0	20	38	8	6456.3	0	0	1758.9	50456	0	14	14	1	0	0	6	42	2	Carbamidomethylation; Acetylation (N-term); Deamidation (NQ)	34583	NAD(P)-binding protein OS=Trichosporon oleaginosus GN=CC85DRAFT_275203 PE=4 SV=1
A0A0J0XM44	290.04	35	22	30	29	27	26	30	0	13832	23879	8050.6	2348.9	19287	13	13	13	20	29	26	9	28	Carbamidomethylation; Acetylation (N-term); Deamidation (NQ)	35296	VAMP-associated protein OS=Trichosporon oleaginosus GN=CC85DRAFT_285778 PE=4 SV=1
A0A0J0XP55	289.73	48	28	48	40	35	43	40	7844.1	67577	102000	32814	33717	87443	12	12	22	49	45	54	29	43	Carbamidomethylation; Acetylation (N-term); Oxidation (M); Deamidation (NQ)	24533	Putative glutathione S-transferase OS=Trichosporon oleaginosus GN=CC85DRAFT_296379 PE=3 SV=1
A0A0J1AWZ3	288.94	28	5	18	20	8	11	16	0	6758.1	4034.8	784.13	0	2179.5	9	9	2	9	12	4	3	10	Acetylation (N-term); Oxidation (M)	37963	Putative fructose-bisphosphatase OS=Trichosporon oleaginosus GN=CC85DRAFT_288165 PE=3 SV=1
A0A0J1ASP2	288.87	43	12	26	33	23	13	25	372	18440	38617	5937.7	1351.6	10432	19	19	6	17	44	15	7	23	Carbamidomethylation; Oxidation (M); Deamidation (NQ)	50530	Elongation factor Tu OS=Trichosporon oleaginosus GN=CC85DRAFT_267311 PE=3 SV=1
A0A0J0XFH7	288.79	44	31	23	37	29	44	29	3359	5615.7	5996.6	7658.7	10055	5942.6	7	7	11	14	15	14	20	13	Acetylation (N-term); Oxidation (M); Deamidation (NQ)	30307	Uncharacterized protein OS=Trichosporon oleaginosus GN=CC85DRAFT_330386 PE=4 SV=1
A0A0J0XXN5	288.79	42	9	19	31	10	14	24	0	5161.2	13175	917.34	9716.4	4469.8	16	16	4	7	22	6	10	16	Carbamidomethylation; Acetylation (N-term); Oxidation (M); Deamidation (NQ)	43626	ArfGap-domain-containing protein OS=Trichosporon oleaginosus GN=CC85DRAFT_86831 PE=4 SV=1
A0A0J1AXJ4	288.75	25	14	23	19	11	11	19	5435.3	28456	16088	1033.1	1184.8	22136	9	9	6	38	24	8	9	32	Carbamidomethylation; Acetylation (N-term); Oxidation (M); Deamidation (NQ)	52701	Leucyl aminopeptidase OS=Trichosporon oleaginosus GN=CC85DRAFT_287913 PE=3 SV=1
A0A0J0XR10	288.61	27	4	10	14	8	26	10	0	2643.1	3840.2	1345	16729	2153.9	11	11	1	6	7	7	36	5	Acetylation (N-term); Oxidation (M); Deamidation (NQ)	53450	Uncharacterized protein OS=Trichosporon oleaginosus GN=CC85DRAFT_284474 PE=4 SV=1
A0A0J0XDJ7	288.49	43	32	36	32	36	41	32	1126.8	16815	33603	16184	166250	23454	11	11	5	14	16	12	68	9	Acetylation (N-term); Oxidation (M); Deamidation (NQ)	17210	Redoxin OS=Trichosporon oleaginosus GN=CC85DRAFT_279879 PE=4 SV=1
A0A0J0XQ69	288.41	29	0	24	21	22	6	17	0	3130.3	5084.7	0	0	431.81	9	9	0	14	19	7	1	15	Acetylation (N-term); Deamidation (NQ)	38436	Proteasome regulatory subunit 12 OS=Trichosporon oleaginosus GN=CC85DRAFT_284803 PE=4 SV=1
A0A0J0XQZ1	288.16	50	6	12	3	41	50	6	0	0	0	21788	337570	0	19	19	2	3	1	29	121	2	Carbamidomethylation; Acetylation (N-term); Deamidation (NQ)	29601	Uncharacterized protein OS=Trichosporon oleaginosus GN=CC85DRAFT_284423 PE=4 SV=1
A0A0J0XCX2	288.1	28	7	20	20	18	4	17	595.37	14483	42999	11098	1156.6	27555	12	12	6	16	31	24	3	27	Carbamidomethylation; Acetylation (N-term); Oxidation (M)	51670	Putative hydroxymethylglutaryl-CoA synthase OS=Trichosporon oleaginosus GN=CC85DRAFT_289101 PE=4 SV=1
A0A0J0XK67	288.09	29	0	11	18	13	12	20	0	1878.9	7883.7	1616.2	2859.6	5443.8	21	20	0	12	28	12	17	27	Carbamidomethylation; Acetylation (N-term); Oxidation (M); Deamidation (NQ)	84180	NADPH--cytochrome P450 reductase OS=Trichosporon oleaginosus GN=CC85DRAFT_286396 PE=3 SV=1
A0A0J0XQ37	288.05	58	49	48	53	46	31	58	1464.5	35169	122570	35112	15275	74406	11	11	13	29	52	25	15	41	Carbamidomethylation; Oxidation (M); Deamidation (NQ)	18228	Uncharacterized protein OS=Trichosporon oleaginosus GN=CC85DRAFT_327558 PE=4 SV=1
A0A0J0XGG4	287.85	25	5	12	21	11	0	16	0	3223.7	14802	1455.1	0	13308	19	19	4	12	34	10	0	25	Carbamidomethylation; Acetylation (N-term)	86339	Tyrosine--tRNA ligase OS=Trichosporon oleaginosus GN=CC85DRAFT_287776 PE=3 SV=1
A0A0J0XP78	287.62	61	0	0	6	26	61	0	0	0	732.07	333.86	74603	0	14	14	0	0	2	7	48	0	Carbamidomethylation; Acetylation (N-term); Oxidation (M); Deamidation (NQ)	26027	Alpha-acetolactate decarboxylase OS=Trichosporon oleaginosus GN=CC85DRAFT_71846 PE=4 SV=1
A0A0J0XPF3	287.54	24	4	12	16	13	11	12	0	7009.2	8884.5	8537.7	2273.8	4055.4	21	21	4	15	26	22	12	22	Carbamidomethylation; Acetylation (N-term); Oxidation (M); Deamidation (NQ)	121192	Protein kinase C OS=Trichosporon oleaginosus GN=CC85DRAFT_73077 PE=3 SV=1
A0A0J0XWH2	287.3	21	16	10	7	11	14	19	1886	1895.4	509.12	4209.4	6496	14241	10	10	13	7	5	16	17	33	Acetylation (N-term); Oxidation (M)	63291	Gamma-glutamyltranspeptidase OS=Trichosporon oleaginosus GN=CC85DRAFT_282471 PE=4 SV=1
A0A0J1ASI3	287.23	14	2	11	11	5	9	10	0	441.99	10979	0	11760	1374.8	19	19	5	11	14	8	33	17	Carbamidomethylation; Acetylation (N-term); Oxidation (M); Deamidation (NQ)	138151	Uncharacterized protein OS=Trichosporon oleaginosus GN=CC85DRAFT_331718 PE=4 SV=1
A0A0J1B5F1	287.15	34	2	11	12	5	4	24	0	650.62	13262	260.08	698.98	17664	15	14	2	4	7	2	2	28	Carbamidomethylation; Deamidation (NQ)	55510	Aldehyde dehydrogenase OS=Trichosporon oleaginosus GN=CC85DRAFT_259523 PE=3 SV=1
A0A0J1B9L9	286.91	27	16	27	27	23	20	24	6013.2	58434	131170	50231	20663	66730	9	9	12	33	52	28	14	33	Carbamidomethylation; Oxidation (M); Deamidation (NQ)	30342	40S ribosomal protein S0 OS=Trichosporon oleaginosus GN=RPS0 PE=3 SV=1
A0A0J0XCX8	286.76	64	21	28	28	33	64	28	0	1863.4	10481	3723.8	179770	2312.5	9	9	6	10	16	12	55	10	Acetylation (N-term); Deamidation (NQ)	14877	Uncharacterized protein OS=Trichosporon oleaginosus GN=CC85DRAFT_331220 PE=4 SV=1
A0A0J0XBR0	286.67	40	2	38	40	17	3	32	0	6053.7	16771	338.57	557.1	1947.9	11	11	1	27	40	5	1	24	Carbamidomethylation; Oxidation (M); Deamidation (NQ)	55340	Uncharacterized protein OS=Trichosporon oleaginosus GN=CC85DRAFT_315775 PE=4 SV=1
A0A0J1B964	286.38	56	39	36	34	39	52	32	0	2972.4	8421.8	13586	16438	4119.3	11	11	20	13	9	29	35	9	Acetylation (N-term)	29213	Uncharacterized protein OS=Trichosporon oleaginosus GN=CC85DRAFT_283587 PE=4 SV=1
A0A0J1AUZ2	286.38	53	30	47	47	30	30	37	1949.4	18280	101450	10472	8586.3	46569	11	11	6	15	44	9	12	29	Acetylation (N-term); Oxidation (M); Deamidation (NQ)	14904	Putative structural constituent of ribosome OS=Trichosporon oleaginosus GN=CC85DRAFT_288878 PE=4 SV=1
A0A0J1B7K1	286.32	31	5	12	7	0	2	29	0	0	0	0	1605.9	19696	11	11	5	3	2	0	1	41	Carbamidomethylation; Oxidation (M)	37496	Alcohol dehydrogenase OS=Trichosporon oleaginosus GN=CC85DRAFT_301122 PE=3 SV=1
A0A0J0XVU0	286.23	18	3	2	12	6	17	11	0	0	16491	930.36	15226	12831	13	13	2	1	36	5	27	26	Acetylation (N-term); Oxidation (M)	64483	Amino-acid permease inda1 OS=Trichosporon oleaginosus GN=CC85DRAFT_282688 PE=4 SV=1
A0A0J0XC58	286.22	34	5	14	25	6	0	29	0	3555.1	23279	5026.5	0	21701	20	20	4	9	39	6	0	43	Carbamidomethylation; Acetylation (N-term); Oxidation (M); Deamidation (NQ)	57542	Acyl-CoA dehydrogenase NM domain-like protein OS=Trichosporon oleaginosus GN=CC85DRAFT_289324 PE=3 SV=1
A0A0J1AWB4	286.15	33	11	24	27	11	13	11	0	38064	69677	6839.3	5607.8	10654	14	14	7	23	31	10	13	15	Oxidation (M); Deamidation (NQ)	47404	Mannose-6-phosphate isomerase OS=Trichosporon oleaginosus GN=CC85DRAFT_186021 PE=3 SV=1
A0A0J0XGA3	285.98	65	54	54	65	47	62	62	38898	58996	164500	50533	44816	69331	14	14	32	38	68	31	29	44	Acetylation (N-term); Deamidation (NQ)	16531	Ribosomal protein L28e OS=Trichosporon oleaginosus GN=CC85DRAFT_287878 PE=4 SV=1
A0A0J0XEN1	285.94	35	6	28	33	16	5	31	0	12286	14356	5347.8	1765	18868	14	14	6	17	32	9	2	27	Deamidation (NQ)	50607	PP2C-domain-containing protein OS=Trichosporon oleaginosus GN=CC85DRAFT_288488 PE=3 SV=1
A0A0J0XUK7	285.88	52	24	26	45	50	36	36	0	4186.8	25416	4190.7	7160.6	12421	8	8	4	7	27	11	20	21	Acetylation (N-term); Oxidation (M); Deamidation (NQ)	12001	Putative cytochrome c OS=Trichosporon oleaginosus GN=CC85DRAFT_306950 PE=3 SV=1
A0A0J0XM45	285.57	17	17	17	15	17	17	15	20459	86253	64875	116490	57375	28499	7	7	37	80	55	75	52	49	Carbamidomethylation; Acetylation (N-term); Deamidation (NQ)	47430	Uncharacterized protein OS=Trichosporon oleaginosus GN=CC85DRAFT_96403 PE=4 SV=1
A0A0J1BCL4	285.55	29	13	19	29	20	5	27	0	14906	58871	13513	3038.1	29609	14	14	11	23	53	23	6	44	Carbamidomethylation; Oxidation (M); Deamidation (NQ)	51814	Homocitrate synthase OS=Trichosporon oleaginosus GN=CC85DRAFT_310492 PE=3 SV=1
A0A0J1B5P0	285.36	58	23	54	51	49	47	49	4418.9	56488	134900	58006	10447	74576	14	14	9	39	59	37	25	45	Carbamidomethylation; Acetylation (N-term); Oxidation (M); Deamidation (NQ)	20718	Putative 60S ribosomal protein l9 OS=Trichosporon oleaginosus GN=CC85DRAFT_273446 PE=4 SV=1
A0A0J0XRB5	285.32	29	16	14	21	14	18	20	4708.3	3534.4	17739	5638.3	8137.5	14930	14	14	24	18	29	19	20	29	Acetylation (N-term); Deamidation (NQ)	60026	Uncharacterized protein OS=Trichosporon oleaginosus GN=CC85DRAFT_327175 PE=4 SV=1
A0A0J0XVW3	285.02	44	23	42	44	40	28	42	4869.7	20136	77060	20840	10567	33906	8	8	9	20	36	20	13	23	Carbamidomethylation; Acetylation (N-term); Oxidation (M); Deamidation (NQ)	15831	Uncharacterized protein OS=Trichosporon oleaginosus GN=CC85DRAFT_282724 PE=3 SV=1
A0A0J0XC12	284.96	64	24	29	29	29	64	29	3436.9	3088.9	2580.8	30467	187840	18246	9	9	11	13	14	21	88	17	Carbamidomethylation; Acetylation (N-term); Oxidation (M); Deamidation (NQ)	13935	YjgF-like protein OS=Trichosporon oleaginosus GN=CC85DRAFT_331477 PE=4 SV=1
A0A0J0XDN7	284.93	32	11	11	23	13	6	26	425.02	2873.7	9003.8	833.29	932.78	18194	16	16	5	9	21	11	4	35	Carbamidomethylation; Acetylation (N-term); Oxidation (M); Deamidation (NQ)	57912	Methylmalonate-semialdehyde dehydrogenase OS=Trichosporon oleaginosus GN=CC85DRAFT_330956 PE=3 SV=1
A0A0J0XB32	284.48	18	15	15	15	18	15	18	32396	43647	123460	121280	111560	51123	5	5	27	24	37	39	40	25	Carbamidomethylation; Acetylation (N-term); Deamidation (NQ)	27345	Uncharacterized protein OS=Trichosporon oleaginosus GN=CC85DRAFT_289630 PE=4 SV=1
A0A0J1BDF9	284.46	49	7	20	24	21	49	22	0	5313.4	17300	4216.2	89555	12437	11	11	3	7	17	9	63	15	Carbamidomethylation; Oxidation (M); Deamidation (NQ)	31618	6-phosphogluconolactonase OS=Trichosporon oleaginosus GN=CC85DRAFT_281728 PE=4 SV=1
A0A0J0XVU3	284.18	18	5	8	15	10	5	11	141.35	7288.3	33150	10663	749.69	11675	18	18	4	14	35	19	4	31	Carbamidomethylation; Acetylation (N-term); Deamidation (NQ)	118484	Putative importin beta-4 subunit OS=Trichosporon oleaginosus GN=CC85DRAFT_255495 PE=4 SV=1
A0A0J0XMT4	283.6	36	23	23	23	33	32	23	2450.7	3366.6	12517	48338	48599	14096	13	13	27	21	26	51	50	32	Carbamidomethylation; Acetylation (N-term); Oxidation (M); Deamidation (NQ)	46242	PLC-like phosphodiesterase OS=Trichosporon oleaginosus GN=CC85DRAFT_285512 PE=4 SV=1
A0A0J0XR32	283.5	36	9	33	26	27	13	30	0	25027	31337	11125	7664.7	20810	18	18	5	23	36	21	7	21	Carbamidomethylation; Acetylation (N-term); Deamidation (NQ)	40526	Isoprenoid biosynthesis-related protein OS=Trichosporon oleaginosus GN=CC85DRAFT_258514 PE=3 SV=1
A0A0J0XRX5	283.3	37	10	23	18	21	14	36	1508.8	9000.7	13062	8055.5	4285.2	40774	14	14	8	16	17	16	9	61	Oxidation (M)	39567	Beta-lactamase/transpeptidase-like protein OS=Trichosporon oleaginosus GN=CC85DRAFT_284141 PE=4 SV=1
A0A0J0XW49	283.29	28	9	19	23	17	7	23	1134.9	10055	27242	9075.3	2021.8	18354	11	11	5	15	33	20	6	27	Acetylation (N-term); Oxidation (M); Deamidation (NQ)	55717	Cation efflux protein OS=Trichosporon oleaginosus GN=CC85DRAFT_269707 PE=4 SV=1
A0A0J1B1W4	283.28	44	0	13	15	15	42	12	0	515.2	790.38	1559.2	18426	734.33	13	13	0	3	7	6	48	4	Carbamidomethylation; Acetylation (N-term); Oxidation (M)	37101	Proline iminopeptidase OS=Trichosporon oleaginosus GN=CC85DRAFT_286266 PE=3 SV=1
A0A0J0XVU7	283.09	23	5	13	13	11	7	12	0	6360.5	12456	598.58	0	9149.3	14	14	2	13	22	11	7	20	Acetylation (N-term); Oxidation (M); Deamidation (NQ)	79348	Uncharacterized protein OS=Trichosporon oleaginosus GN=CC85DRAFT_306755 PE=4 SV=1
A0A0J1BCR4	283	27	5	11	23	8	8	20	0	8773.5	16946	5825.9	0	17344	16	16	3	13	36	10	4	32	Carbamidomethylation; Acetylation (N-term); Oxidation (M); Deamidation (NQ)	78650	Acyltransferase ChoActase/COT/CPT OS=Trichosporon oleaginosus GN=CC85DRAFT_240020 PE=3 SV=1
A0A0J0XKR0	282.94	39	6	30	33	16	5	16	0	5175.5	13723	33083	0	10280	18	18	5	20	30	10	2	18	Carbamidomethylation; Acetylation (N-term); Oxidation (M); Deamidation (NQ)	55838	Adenylyl cyclase-associated protein OS=Trichosporon oleaginosus GN=CC85DRAFT_286308 PE=3 SV=1
A0A0J0XEJ2	282.57	45	26	32	27	32	45	27	1264	13701	29392	43366	232130	15363	9	9	8	22	16	32	81	14	Acetylation (N-term); Deamidation (NQ)	15456	Glia maturation factor beta OS=Trichosporon oleaginosus GN=CC85DRAFT_288463 PE=4 SV=1
A0A0J0XPS2	282.43	42	9	0	0	0	38	0	0	0	0	0	28978	0	10	10	2	0	0	0	27	0	Carbamidomethylation; Oxidation (M)	25565	Uncharacterized protein OS=Trichosporon oleaginosus GN=CC85DRAFT_244669 PE=4 SV=1
A0A0J0XCI8	282.03	15	4	9	14	7	3	11	562.98	6273.5	22584	7258.4	1449.2	8056.6	17	17	5	13	31	16	4	20	Carbamidomethylation; Acetylation (N-term); Deamidation (NQ)	143134	Phosphoribosylformylglycinamidin OS=Trichosporon oleaginosus GN=CC85DRAFT_331325 PE=3 SV=1
A0A0J0XRT0	281.93	31	6	14	16	21	24	16	0	2716.1	10464	1152.2	8832.2	4543.9	12	12	2	10	23	16	27	18	Carbamidomethylation; Acetylation (N-term); Deamidation (NQ)	37697	Glycerol-3-phosphate dehydrogenase [NAD(+)] OS=Trichosporon oleaginosus GN=CC85DRAFT_301007 PE=3 SV=1
A0A0J0XJT2	281.28	29	9	27	25	13	13	13	993.01	32642	72844	17725	2991.8	28627	9	9	5	24	35	19	13	20	Carbamidomethylation; Oxidation (M); Deamidation (NQ)	42317	Thiamin diphosphate-binding protein OS=Trichosporon oleaginosus GN=CC85DRAFT_303285 PE=4 SV=1
A0A0J1AW48	281.13	20	2	12	14	9	3	18	0	6442.7	13292	1409.2	0	12512	15	15	2	10	20	7	2	37	Acetylation (N-term); Oxidation (M); Deamidation (NQ)	80271	Putative long-chain-fatty-acid-CoA ligase OS=Trichosporon oleaginosus GN=CC85DRAFT_288490 PE=4 SV=1
A0A0J0XD04	281.01	25	14	24	25	19	19	22	3403.2	38368	63468	22033	8934.5	49398	13	10	14	35	40	26	17	43	Acetylation (N-term); Oxidation (M); Deamidation (NQ)	49528	Tubulin beta chain OS=Trichosporon oleaginosus GN=CC85DRAFT_289020 PE=3 SV=1
A0A0J0XWW3	280.87	46	8	25	40	14	11	26	0	8841.8	44457	3254.2	26714	9310.1	22	22	6	17	42	11	9	22	Acetylation (N-term); Oxidation (M); Deamidation (NQ)	55511	Uncharacterized protein OS=Trichosporon oleaginosus GN=CC85DRAFT_282638 PE=4 SV=1
A0A0J0XT39	280.74	38	2	0	0	8	38	5	0	0	0	613.76	37408	431.14	10	10	1	0	0	2	31	1	Carbamidomethylation; Oxidation (M); Deamidation (NQ)	31350	Gluconolactonase OS=Trichosporon oleaginosus GN=CC85DRAFT_283759 PE=4 SV=1
A0A0J1ATN2	280.56	31	12	15	15	15	12	13	18963	3140.7	19866	27618	34826	6577.3	21	21	12	14	22	11	23	12	Acetylation (N-term); Oxidation (M); Deamidation (NQ)	99068	Uncharacterized protein OS=Trichosporon oleaginosus GN=CC85DRAFT_19963 PE=4 SV=1
A0A0J0XHZ3	280.56	28	7	17	23	18	6	20	5688.2	8598.1	27820	7142.6	0	30868	14	14	5	10	30	14	4	23	Carbamidomethylation; Acetylation (N-term)	63251	Putative small nuclear ribonucleo protein OS=Trichosporon oleaginosus GN=CC85DRAFT_263289 PE=4 SV=1
A0A0J0XF02	280.38	56	9	45	52	23	11	33	591.47	16576	28648	4008.5	1074.6	8514.1	10	10	2	21	29	9	2	18	Carbamidomethylation; Deamidation (NQ)	27313	Proteasome subunit alpha type OS=Trichosporon oleaginosus GN=CC85DRAFT_309330 PE=3 SV=1
A0A0J0XWK3	280.37	25	15	18	23	19	19	18	0	24333	71809	13238	10976	30215	10	10	13	25	34	23	14	33	Acetylation (N-term)	44361	LuxS/MPP-like metallohydrolase OS=Trichosporon oleaginosus GN=CC85DRAFT_282509 PE=3 SV=1
A0A0J0XWN9	280.04	49	12	39	39	15	22	31	366.77	17544	35702	3545.7	3545.9	20599	17	17	6	27	41	14	11	32	Acetylation (N-term); Oxidation (M); Deamidation (NQ)	44218	Septin OS=Trichosporon oleaginosus GN=CC85DRAFT_269339 PE=3 SV=1
A0A0J1B7D4	279.82	53	23	41	53	44	30	49	1378.8	19626	44108	12420	10751	20369	9	9	7	15	23	12	9	18	Carbamidomethylation; Oxidation (M)	21445	Putative SAR small monomeric GTPase OS=Trichosporon oleaginosus GN=CC85DRAFT_45393 PE=3 SV=1
A0A0J0XRB3	279.49	44	13	17	27	31	44	20	2850	5847.8	19149	17819	52910	5545	10	10	12	14	21	30	46	12	Acetylation (N-term); Oxidation (M); Deamidation (NQ)	27841	Uncharacterized protein OS=Trichosporon oleaginosus GN=CC85DRAFT_284341 PE=4 SV=1
A0A0J1B8J2	279.12	31	14	22	22	18	16	23	1045.6	16593	41149	16859	10328	28631	13	13	16	28	36	29	19	30	Carbamidomethylation; Acetylation (N-term); Deamidation (NQ)	51098	Uncharacterized protein OS=Trichosporon oleaginosus GN=CC85DRAFT_307329 PE=3 SV=1
A0A0J0XWU1	278.76	25	2	15	14	10	7	14	0	4437.6	11993	2695.8	4961	9042.6	19	19	4	15	24	9	8	23	Acetylation (N-term); Deamidation (NQ)	87301	Putative cation-transporting ATPase OS=Trichosporon oleaginosus GN=CC85DRAFT_269414 PE=3 SV=1
A0A0J0XEU5	278.64	34	8	14	24	13	17	22	1506	10736	22357	9036.4	2809.5	17065	16	16	6	14	31	14	9	29	Carbamidomethylation; Acetylation (N-term); Oxidation (M); Deamidation (NQ)	59137	T-complex protein 1 subunit delta OS=Trichosporon oleaginosus GN=CC85DRAFT_309362 PE=3 SV=1
A0A0J0XDM8	278.38	16	8	12	15	9	10	11	0	13123	40120	6981.2	5953.9	23241	10	10	5	10	28	8	9	15	Carbamidomethylation	48363	Putative ATP dependent RNA helicase OS=Trichosporon oleaginosus GN=CC85DRAFT_305306 PE=4 SV=1
A0A0J0XDQ8	277.24	32	10	26	21	16	23	25	0	16894	29361	8423.1	5897	12505	14	14	6	20	20	14	17	29	Acetylation (N-term); Deamidation (NQ)	44537	Oxysterol-binding protein OS=Trichosporon oleaginosus GN=CC85DRAFT_199706 PE=3 SV=1
A0A0J0XNW8	277.16	22	3	11	11	13	11	12	338.44	5527.5	9533.7	1512.7	10853	6767.8	14	14	3	14	20	16	17	25	Carbamidomethylation; Acetylation (N-term); Oxidation (M); Deamidation (NQ)	93969	Adaptor protein complex AP-1 gamma subunit OS=Trichosporon oleaginosus GN=CC85DRAFT_285129 PE=4 SV=1
A0A0J0XVB3	276.52	24	3	15	13	9	8	22	0	4284.4	6434.7	832.15	861.78	16297	14	14	2	13	8	6	4	29	Carbamidomethylation; Acetylation (N-term); Deamidation (NQ)	58638	Isocitrate lyase OS=Trichosporon oleaginosus GN=CC85DRAFT_282916 PE=3 SV=1
A0A0J0XZ40	276.14	25	2	0	0	13	23	0	0	0	0	3634.6	5478.2	0	10	10	1	0	0	11	16	0	Carbamidomethylation; Oxidation (M); Deamidation (NQ)	48384	Acid protease OS=Trichosporon oleaginosus GN=CC85DRAFT_324664 PE=3 SV=1
A0A0J0XW79	276.08	59	38	38	42	52	59	52	4939.3	7896.2	16621	22420	110020	18515	7	7	6	7	13	15	46	13	Carbamidomethylation; Acetylation (N-term); Deamidation (NQ)	11192	Long-chain fatty acid transporter OS=Trichosporon oleaginosus GN=CC85DRAFT_299791 PE=4 SV=1
A0A0J0XZ08	275.35	30	3	19	27	13	7	26	0	7079	15127	969.72	996.5	10653	13	13	1	13	25	9	2	26	Acetylation (N-term); Deamidation (NQ)	41528	DUF1682-domain-containing protein OS=Trichosporon oleaginosus GN=CC85DRAFT_281923 PE=4 SV=1
A0A0J0XM74	275.07	38	10	14	20	14	38	14	2652.7	29991	54051	71373	329940	43236	11	11	12	42	34	29	122	17	Carbamidomethylation; Acetylation (N-term); Oxidation (M); Deamidation (NQ)	18881	Translationally controlled tumor-associated OS=Trichosporon oleaginosus GN=CC85DRAFT_274867 PE=3 SV=1
A0A0J0XGC5	274.8	29	8	26	26	14	24	24	0	12921	12871	503.93	9502.1	5368.2	11	11	3	23	22	6	19	20	Deamidation (NQ)	43440	FAD/NAD(P)-binding domain-containing protein OS=Trichosporon oleaginosus GN=CC85DRAFT_287821 PE=4 SV=1
A0A0J0XSX9	274.75	29	19	23	21	17	23	17	2882.2	55067	72242	28506	15006	40771	8	8	16	27	27	22	17	27	Carbamidomethylation; Deamidation (NQ)	37728	Isocitrate dehydrogenase [NAD] subunit mitochondrial OS=Trichosporon oleaginosus GN=CC85DRAFT_283698 PE=3 SV=1
A0A0J0XDY3	274.71	23	6	23	16	15	6	18	0	8935.9	8734.5	1074.9	822.36	3385.5	10	10	4	13	12	12	3	16	Acetylation (N-term); Oxidation (M); Deamidation (NQ)	52255	Dolichyl-diphosphooligosaccharide--protein glycosyltransferase subunit 1 OS=Trichosporon oleaginosus GN=CC85DRAFT_288698 PE=3 SV=1
A0A0J1B1Q6	274.65	30	4	23	21	17	11	23	0	22558	34806	7893	7382	24946	15	15	3	28	31	17	17	32	Carbamidomethylation; Acetylation (N-term); Deamidation (NQ)	58611	Phosphoacetylglucosamine mutase OS=Trichosporon oleaginosus GN=CC85DRAFT_286334 PE=4 SV=1
A0A0J0XQX6	274.31	32	0	0	0	0	32	4	0	0	0	0	23564	0	8	8	0	0	0	0	27	1	Carbamidomethylation; Acetylation (N-term); Oxidation (M)	34877	Alcohol dehydrogenase zinc-binding domain-containing protein OS=Trichosporon oleaginosus GN=CC85DRAFT_327221 PE=4 SV=1
A0A0J0XVY4	274.31	29	7	18	25	14	8	16	0	7996.6	18234	4306.8	1336	6653.7	14	14	4	12	25	14	3	15	Acetylation (N-term); Deamidation (NQ)	52457	Ornithine carbamoyltransferase OS=Trichosporon oleaginosus GN=CC85DRAFT_282740 PE=3 SV=1
A0A0J1B6W5	274.22	39	16	38	38	35	15	28	0	11388	35266	5171	9071	10536	12	12	9	26	35	20	10	21	Carbamidomethylation; Acetylation (N-term); Oxidation (M); Deamidation (NQ)	30036	Phosphomannomutase OS=Trichosporon oleaginosus GN=CC85DRAFT_258719 PE=3 SV=1
A0A0J0XQV7	274.18	37	15	29	29	31	24	25	1980.3	23314	39485	23910	18509	12991	14	14	7	30	35	35	22	17	Carbamidomethylation; Oxidation (M); Deamidation (NQ)	46868	Aspartate aminotransferase OS=Trichosporon oleaginosus GN=CC85DRAFT_284413 PE=3 SV=1
A0A0J1AUH9	274.13	31	8	18	29	18	8	21	0	8349.5	26260	8346.4	610.94	16347	17	17	4	21	32	21	5	25	Carbamidomethylation; Acetylation (N-term); Oxidation (M); Deamidation (NQ)	60145	Putative t-complex protein 1 alpha subunit (Tcp-1-alpha) OS=Trichosporon oleaginosus GN=CC85DRAFT_289060 PE=3 SV=1
A0A0J0XED5	273.12	19	2	12	16	2	2	11	0	2107.2	5669.7	0	0	4034.6	15	15	1	9	22	1	1	17	Acetylation (N-term); Deamidation (NQ)	86751	Cysteine-tRNA ligase OS=Trichosporon oleaginosus GN=CC85DRAFT_288540 PE=3 SV=1
A0A0J1BD56	272.8	21	5	13	13	7	5	10	1434.5	3425.8	29452	2002.7	1890.2	5418.7	15	15	10	18	15	10	7	24	Carbamidomethylation; Acetylation (N-term); Oxidation (M); Deamidation (NQ)	100559	Uncharacterized protein OS=Trichosporon oleaginosus GN=CC85DRAFT_90473 PE=4 SV=1
A0A0J0XWU2	272.6	49	24	34	45	34	26	35	3793.4	39282	108860	32161	6938.7	63859	15	15	15	32	52	28	12	41	Carbamidomethylation; Acetylation (N-term); Oxidation (M); Deamidation (NQ)	27174	40S ribosomal protein S6 OS=Trichosporon oleaginosus GN=CC85DRAFT_282616 PE=3 SV=1
A0A0J0XDH8	272.38	39	11	32	29	19	19	28	989.19	11761	31896	9475.4	7498.6	22352	17	17	15	35	36	26	16	38	Carbamidomethylation; Acetylation (N-term); Oxidation (M); Deamidation (NQ)	44594	Succinyl-CoA ligase subunit beta OS=Trichosporon oleaginosus GN=CC85DRAFT_288845 PE=3 SV=1
A0A0J0XQA4	272.37	28	17	14	7	15	24	9	5330.6	4933.5	1255.1	7688.7	18203	5825.1	14	14	26	28	11	35	32	13	Carbamidomethylation; Oxidation (M); Deamidation (NQ)	52277	Uncharacterized protein OS=Trichosporon oleaginosus GN=CC85DRAFT_284654 PE=3 SV=1
A0A0J0XNN0	272.28	66	0	0	0	22	66	0	0	0	0	941.73	123970	0	11	11	0	0	0	5	63	0	Carbamidomethylation; Acetylation (N-term); Deamidation (NQ)	16779	Glutathione peroxidase OS=Trichosporon oleaginosus GN=CC85DRAFT_307950 PE=3 SV=1
A0A0J0XWA1	272.28	27	8	13	16	12	9	16	0	3583.7	5792.3	0	6916.5	14557	24	24	12	18	27	14	14	29	Acetylation (N-term); Deamidation (NQ)	96785	Uncharacterized protein OS=Trichosporon oleaginosus GN=CC85DRAFT_282848 PE=4 SV=1
A0A0J0XQX3	271.77	35	0	14	33	17	0	30	0	5484.9	15457	1103.3	0	8279.3	14	14	0	12	28	10	0	24	Carbamidomethylation	46943	Putative glutamate-5-semialdehyde dehydrogenase OS=Trichosporon oleaginosus GN=CC85DRAFT_272464 PE=3 SV=1
A0A0J0XRL4	271.64	29	23	20	18	24	22	18	41294	48295	43932	87219	37540	60679	10	10	33	30	24	40	20	26	Carbamidomethylation; Acetylation (N-term); Oxidation (M); Deamidation (NQ)	32337	Uncharacterized protein OS=Trichosporon oleaginosus GN=CC85DRAFT_284278 PE=4 SV=1
A0A0J0XVQ6	271.13	46	25	29	36	38	37	29	4233.8	23709	52428	39471	26523	27199	11	11	17	27	33	35	30	20	Carbamidomethylation; Acetylation (N-term); Oxidation (M); Deamidation (NQ)	30574	Fatty acid beta-oxidation-related protein OS=Trichosporon oleaginosus GN=CC85DRAFT_282665 PE=4 SV=1
A0A0J0XN77	269.6	34	0	18	29	22	2	22	0	2485.8	20163	9436.2	0	5057.1	13	12	0	11	34	15	1	23	Carbamidomethylation; Acetylation (N-term); Oxidation (M); Deamidation (NQ)	41144	Phospho-2-dehydro-3-deoxyheptonate aldolase OS=Trichosporon oleaginosus GN=CC85DRAFT_260191 PE=3 SV=1
A0A0J0XY91	269.46	58	0	8	0	29	58	8	0	0	0	3617.6	104590	0	10	10	0	1	0	7	49	1	Oxidation (M); Deamidation (NQ)	15898	Uncharacterized protein OS=Trichosporon oleaginosus GN=CC85DRAFT_282157 PE=4 SV=1
A0A0J0XEJ5	269.13	39	20	23	36	23	20	23	4514.3	40683	136300	40118	15262	74969	13	13	18	41	78	40	21	51	Acetylation (N-term); Oxidation (M); Deamidation (NQ)	31927	Ribosomal protein L2 OS=Trichosporon oleaginosus GN=CC85DRAFT_309398 PE=4 SV=1
A0A0J0XSK9	269.13	43	4	7	7	19	31	0	0	426.71	842.94	4772.5	21310	0	8	8	1	1	1	7	14	0	Carbamidomethylation; Acetylation (N-term); Oxidation (M); Deamidation (NQ)	25624	Uncharacterized protein OS=Trichosporon oleaginosus GN=CC85DRAFT_283852 PE=4 SV=1
A0A0J0XJV8	269.11	40	0	14	9	9	35	5	0	0	0	1573.7	45932	635.18	11	11	0	3	4	2	54	1	Carbamidomethylation; Oxidation (M); Deamidation (NQ)	32640	Putative cytoplasm protein OS=Trichosporon oleaginosus GN=CC85DRAFT_247851 PE=4 SV=1
A0A0J0XN12	269.05	36	2	19	26	13	6	16	0	0	15228	2182.4	0	1214.4	18	18	2	11	25	7	3	14	Carbamidomethylation; Acetylation (N-term); Oxidation (M); Deamidation (NQ)	56417	Putative t-complex protein 1 beta subunit (Tcp-1-beta) OS=Trichosporon oleaginosus GN=CC85DRAFT_285408 PE=3 SV=1
A0A0J0XWG4	268.96	29	5	19	19	12	7	21	3093.4	4848.7	17567	5381.6	1642.5	9888.9	15	15	4	17	27	17	5	27	Carbamidomethylation; Acetylation (N-term); Deamidation (NQ)	64554	Vacuolar protein 8 OS=Trichosporon oleaginosus GN=CC85DRAFT_269179 PE=4 SV=1
A0A0J0XPH3	268.57	25	2	16	20	14	12	17	746.56	9916.6	14903	3833.8	1680.4	9869.2	12	12	4	11	22	10	7	20		60659	EF-hand OS=Trichosporon oleaginosus GN=CC85DRAFT_70063 PE=4 SV=1
A0A0J0XSP4	268.37	24	13	11	11	17	17	9	4540.7	7994.3	13341	18954	18789	7086.5	12	12	17	11	12	26	18	9	Carbamidomethylation; Acetylation (N-term); Oxidation (M); Deamidation (NQ)	70258	Putative glucosidase OS=Trichosporon oleaginosus GN=CC85DRAFT_31084 PE=4 SV=1
A0A0J1B868	268.32	16	2	4	11	7	14	12	297.72	1178.6	14689	1324.1	8814.2	19846	12	12	2	3	19	4	23	24	Acetylation (N-term); Oxidation (M); Deamidation (NQ)	68978	PTR2-domain-containing protein OS=Trichosporon oleaginosus GN=CC85DRAFT_284009 PE=3 SV=1
A0A0J1B8T9	268.2	18	1	12	15	7	1	15	3483	4685.7	21702	14329	3567.8	9259.8	14	14	3	16	28	8	4	22	Acetylation (N-term); Deamidation (NQ)	95851	Putative glutamine-tRNA ligase OS=Trichosporon oleaginosus GN=CC85DRAFT_283727 PE=3 SV=1
A0A0J0XLU1	268.15	30	5	24	26	17	13	23	0	13124	28469	9398.3	1372.6	14520	13	13	2	18	37	16	7	21	Acetylation (N-term); Deamidation (NQ)	48682	Translation release factor OS=Trichosporon oleaginosus GN=CC85DRAFT_285839 PE=4 SV=1
A0A0J0XYU0	267.97	35	6	17	20	18	21	20	0	3558.7	11632	1551.1	3583.9	8745.9	16	16	2	12	23	11	12	22	Carbamidomethylation; Acetylation (N-term); Oxidation (M); Deamidation (NQ)	60068	Replication factor-a protein OS=Trichosporon oleaginosus GN=CC85DRAFT_281874 PE=4 SV=1
A0A0J0XP32	267.95	35	7	23	19	14	13	12	1819.9	15027	35796	13137	4589.2	16565	17	17	8	22	34	12	11	16	Carbamidomethylation; Acetylation (N-term); Oxidation (M)	58131	Cofactor-independent phosphoglycerate mutase OS=Trichosporon oleaginosus GN=CC85DRAFT_327868 PE=3 SV=1
A0A0J1AU98	267.95	25	2	8	17	9	2	17	0	2278.8	10867	1060.5	0	7423.3	15	14	1	7	19	7	1	17	Carbamidomethylation; Acetylation (N-term)	60978	Uncharacterized protein OS=Trichosporon oleaginosus GN=CC85DRAFT_266426 PE=4 SV=1
A0A0J0XIW1	267.61	23	12	18	19	6	6	8	0	4439.1	38639	4735.8	972.71	7835.9	11	11	9	18	31	10	6	12	Acetylation (N-term); Deamidation (NQ)	50183	DnaJ-domain-containing protein OS=Trichosporon oleaginosus GN=CC85DRAFT_308758 PE=4 SV=1
A0A0J1B5Q6	267.34	39	23	19	29	24	38	19	437.38	4097.8	17534	10964	13823	8517.2	8	8	7	7	12	11	16	10	Carbamidomethylation; Acetylation (N-term); Deamidation (NQ)	24404	Putative ras small monomeric GTPase OS=Trichosporon oleaginosus GN=CC85DRAFT_285000 PE=4 SV=1
A0A0J0XUB6	266.88	30	6	9	11	9	17	16	447.38	4169.7	5365.8	3724.8	3837.1	1189.9	19	19	4	9	14	7	20	16	Carbamidomethylation; Acetylation (N-term); Oxidation (M); Deamidation (NQ)	76577	Aflatoxin-detoxifizyme OS=Trichosporon oleaginosus GN=CC85DRAFT_201925 PE=4 SV=1
A0A0J0XIM3	266.85	50	22	41	46	22	47	31	0	14990	33935	8169.2	44465	14192	10	10	14	23	30	19	51	28	Acetylation (N-term); Oxidation (M); Deamidation (NQ)	19078	Peptidyl-prolyl cis-trans isomerase OS=Trichosporon oleaginosus GN=CC85DRAFT_286945 PE=3 SV=1
A0A0J0XIC2	266.77	34	10	21	0	24	34	18	0	4444.8	0	7166	29481	1408.1	11	11	3	15	0	15	31	10	Oxidation (M)	35667	Uncharacterized protein OS=Trichosporon oleaginosus GN=CC85DRAFT_287020 PE=4 SV=1
A0A0J0XHI0	266.69	15	6	8	9	3	6	7	1286.5	21509	1687.2	0	4364.9	4146.6	15	15	9	13	12	4	11	14	Acetylation (N-term); Oxidation (M); Deamidation (NQ)	114807	Uncharacterized protein OS=Trichosporon oleaginosus GN=CC85DRAFT_313226 PE=4 SV=1
A0A0J0XVR9	266.58	48	17	22	22	22	48	22	0	3953.7	13695	17935	123510	4755.2	9	9	6	9	14	18	52	8	Acetylation (N-term); Oxidation (M); Deamidation (NQ)	22490	Glycolipid transfer protein OS=Trichosporon oleaginosus GN=CC85DRAFT_269542 PE=4 SV=1
A0A0J0XW38	266.53	41	28	41	37	32	32	37	0	4180.4	18113	4221.5	5965.7	7175.7	8	6	10	19	30	16	14	18	Acetylation (N-term); Deamidation (NQ)	22877	Putative Rab/GTPase OS=Trichosporon oleaginosus GN=CC85DRAFT_299718 PE=4 SV=1
A0A0J0XD50	266.46	26	7	22	22	20	15	22	1772.3	7239.7	28872	12095	19223	13327	12	12	6	18	24	17	12	21	Carbamidomethylation; Deamidation (NQ)	46940	Adenylosuccinate synthetase OS=Trichosporon oleaginosus GN=CC85DRAFT_288979 PE=3 SV=1
A0A0J0XK22	266.34	18	1	11	15	8	6	13	0	11558	9318.4	6278.5	1381.3	16456	13	13	1	15	25	9	5	18	Carbamidomethylation; Acetylation (N-term); Deamidation (NQ)	85323	Uncharacterized protein OS=Trichosporon oleaginosus GN=CC85DRAFT_286448 PE=4 SV=1
A0A0J0XY58	266.04	37	0	19	28	14	2	23	0	2924.4	6081.2	2750.9	0	18444	14	14	0	12	23	14	1	17	Carbamidomethylation; Acetylation (N-term); Oxidation (M); Deamidation (NQ)	51416	Mitochondrial import inner membrane translocase subunit TIM44 OS=Trichosporon oleaginosus GN=CC85DRAFT_282118 PE=3 SV=1
A0A0J1BBI1	265.88	31	2	20	26	16	8	24	0	1303.5	25067	2754.1	0	7692.6	19	18	1	21	44	15	7	26	Carbamidomethylation; Oxidation (M); Deamidation (NQ)	61890	DEAD-domain-containing protein OS=Trichosporon oleaginosus GN=CC85DRAFT_325861 PE=3 SV=1
A0A0J0XQN3	265.53	30	5	24	21	17	19	21	0	11934	20046	4603.7	2670.7	3965.1	10	10	3	16	24	11	20	17	Carbamidomethylation; Oxidation (M); Deamidation (NQ)	43365	Glycoside hydrolase OS=Trichosporon oleaginosus GN=CC85DRAFT_284533 PE=3 SV=1
A0A0J1ATL5	265.37	39	4	15	28	18	6	28	478.26	4296.4	36162	5710.4	476.19	16514	15	14	1	13	45	16	3	29	Acetylation (N-term); Deamidation (NQ)	41416	Phospho-2-dehydro-3-deoxyheptonate aldolase OS=Trichosporon oleaginosus GN=CC85DRAFT_289316 PE=3 SV=1
A0A0J0XLJ3	265.28	26	15	17	15	12	19	17	1472	14217	29745	4595.3	3409.1	27192	13	12	14	21	29	11	9	32	Acetylation (N-term)	55947	cAMP-dependent protein kinase regulatory subunit OS=Trichosporon oleaginosus GN=CC85DRAFT_286035 PE=3 SV=1
A0A0J0XVK3	265.24	29	3	24	23	12	3	17	0	10482	27465	9865.2	0	12031	14	14	2	15	30	12	1	20	Acetylation (N-term)	45870	FK506-binding protein OS=Trichosporon oleaginosus GN=CC85DRAFT_283016 PE=3 SV=1
A0A0J0XNQ5	265.13	17	0	10	13	8	1	11	0	1367.1	22406	1430.2	0	13001	14	14	0	16	35	14	1	27	Carbamidomethylation; Acetylation (N-term); Oxidation (M); Deamidation (NQ)	86339	Eukaryotic translation initiation factor 3 subunit B OS=Trichosporon oleaginosus GN=PRT1 PE=3 SV=1
A0A0J1B4M9	264.75	27	15	17	21	19	14	21	7248.1	49987	114130	32065	5127.7	84292	14	14	19	33	40	31	12	38	Acetylation (N-term); Oxidation (M); Deamidation (NQ)	49468	LuxS/MPP-like metallohydrolase OS=Trichosporon oleaginosus GN=CC85DRAFT_285354 PE=3 SV=1
A0A0J0XM86	264.68	31	28	23	21	5	17	31	0	483.44	403.35	0	3587.5	22731	8	7	7	10	7	1	13	40	Carbamidomethylation; Oxidation (M); Deamidation (NQ)	28225	Oxidoreductase OS=Trichosporon oleaginosus GN=CC85DRAFT_260541 PE=4 SV=1
A0A0J0XJI2	264.66	23	19	13	14	18	14	14	20868	10754	34352	72233	40070	15830	14	14	39	20	29	41	32	25	Acetylation (N-term); Oxidation (M); Deamidation (NQ)	60920	Putative endoglucanase E-4 OS=Trichosporon oleaginosus GN=CC85DRAFT_286693 PE=3 SV=1
A0A0J1BAT6	264.61	43	20	25	31	30	25	30	8879.7	28142	124090	20554	18230	72884	16	16	17	30	56	32	18	46	Acetylation (N-term); Oxidation (M); Deamidation (NQ)	28117	Ribosomal protein L13 OS=Trichosporon oleaginosus GN=CC85DRAFT_322590 PE=3 SV=1
A0A0J0XRC2	264.22	27	6	11	8	5	5	12	18856	74519	39215	44284	48202	56762	30	30	10	21	16	10	6	25	Acetylation (N-term); Deamidation (NQ)	136659	Structural maintenance of chromosomes protein OS=Trichosporon oleaginosus GN=CC85DRAFT_307514 PE=3 SV=1
A0A0J0XVG2	264.16	24	4	15	19	9	6	21	536.88	775.03	6836.7	5463.8	7348.8	6174.7	10	10	3	8	20	11	5	18	Acetylation (N-term); Deamidation (NQ)	71090	Uncharacterized protein OS=Trichosporon oleaginosus GN=CC85DRAFT_295308 PE=4 SV=1
A0A0J0XTZ6	264.11	19	2	2	8	7	11	1	15049	924.56	613.37	757.77	7404.9	0	15	15	2	2	10	10	22	1	Acetylation (N-term); Oxidation (M)	94306	DUF221-domain-containing protein OS=Trichosporon oleaginosus GN=CC85DRAFT_242277 PE=4 SV=1
A0A0J0XHZ5	263.8	18	3	2	12	7	8	7	0	0	12322	6502.6	8630	7424.3	29	29	5	2	29	21	16	16	Acetylation (N-term); Oxidation (M); Deamidation (NQ)	203302	Glucan synthase OS=Trichosporon oleaginosus GN=CC85DRAFT_249023 PE=4 SV=1
A0A0J0XTU4	263.68	34	0	26	26	30	21	22	0	10893	19352	4806.9	2340.6	11052	13	13	0	21	42	17	13	23	Carbamidomethylation; Oxidation (M)	41066	Putative casein kinase I OS=Trichosporon oleaginosus GN=CC85DRAFT_7372 PE=3 SV=1
A0A0J0XY66	263.43	25	8	19	12	20	12	18	0	7564.5	5894.4	6392.9	5652.3	1511.6	12	12	6	15	14	18	10	18	Carbamidomethylation; Deamidation (NQ)	59358	Delta-1-pyrroline-5-carboxylate dehydrogenase 1 OS=Trichosporon oleaginosus GN=CC85DRAFT_282127 PE=3 SV=1
A0A0J0XFX5	263.42	31	3	18	28	17	7	24	0	940.62	22110	783.38	196.68	11743	13	13	3	13	41	16	2	32	Carbamidomethylation; Oxidation (M); Deamidation (NQ)	54272	Putative NADH-ubiquinone oxidoreductase 51 kDa subunit OS=Trichosporon oleaginosus GN=CC85DRAFT_278495 PE=4 SV=1
A0A0J0XXR4	263.25	31	4	11	22	9	9	13	0	4246.5	16914	3195.6	1083.5	7363	15	15	3	10	23	9	6	14	Carbamidomethylation; Acetylation (N-term); Oxidation (M); Deamidation (NQ)	60812	Chaperonin-containing T-complex zeta subunit Cct6 OS=Trichosporon oleaginosus GN=CC85DRAFT_282017 PE=3 SV=1
A0A0J0XT81	263.16	40	5	5	5	19	40	5	2684.1	5186.3	797.83	15642	215300	2195.2	10	10	4	3	1	11	95	2	Carbamidomethylation; Acetylation (N-term); Deamidation (NQ)	19124	Uncharacterized protein OS=Trichosporon oleaginosus GN=CC85DRAFT_242726 PE=4 SV=1
A0A0J0XYU8	262.93	36	19	22	28	19	13	25	3835.8	30869	58537	33862	10785	53609	12	12	14	22	32	25	10	30	Carbamidomethylation; Acetylation (N-term); Oxidation (M); Deamidation (NQ)	27872	Putative 40S ribosomal protein S2 OS=Trichosporon oleaginosus GN=CC85DRAFT_281880 PE=3 SV=1
A0A0J0XWP9	262.31	21	2	16	18	11	4	16	0	4304.5	22285	4063.8	1561.8	19508	12	12	2	13	27	14	3	34	Carbamidomethylation; Deamidation (NQ)	69098	Eukaryotic translation initiation factor 3 subunit L OS=Trichosporon oleaginosus GN=CC85DRAFT_282550 PE=3 SV=1
A0A0J0XQA2	262.25	35	12	19	27	12	8	27	759.04	20006	39324	4052.4	3935.3	51190	14	14	9	23	23	16	8	36	Carbamidomethylation; Acetylation (N-term); Oxidation (M); Deamidation (NQ)	45640	Acyl-CoA oxidase OS=Trichosporon oleaginosus GN=CC85DRAFT_273139 PE=3 SV=1
A0A0J0XIR8	262.18	15	5	9	9	6	8	9	1762.8	2717.7	10433	6292.9	18986	12074	17	17	7	12	16	13	14	23	Carbamidomethylation; Acetylation (N-term); Deamidation (NQ)	130178	NAD(P)-binding protein OS=Trichosporon oleaginosus GN=CC85DRAFT_286979 PE=4 SV=1
A0A0J0XBA1	262.12	32	24	24	28	29	29	28	5069.4	27826	17425	29287	20006	16248	8	8	14	18	16	21	17	23	Carbamidomethylation	21777	Uncharacterized protein OS=Trichosporon oleaginosus GN=CC85DRAFT_289623 PE=4 SV=1
A0A0J0XBE9	262.06	27	4	12	17	9	6	14	10504	34142	14480	28555	667.7	8467.5	22	22	5	14	27	13	3	21	Carbamidomethylation; Acetylation (N-term); Oxidation (M); Deamidation (NQ)	99504	Phospholipase D/nuclease OS=Trichosporon oleaginosus GN=CC85DRAFT_306004 PE=4 SV=1
A0A0J0XFN7	262.06	20	2	9	8	6	5	9	376.53	11112	4474.3	6332.6	11530	15601	30	30	3	13	17	7	8	23	Carbamidomethylation; Acetylation (N-term); Deamidation (NQ)	178610	Uncharacterized protein OS=Trichosporon oleaginosus GN=CC85DRAFT_322797 PE=4 SV=1
A0A0J0XPU7	261.79	24	11	14	15	12	4	19	0	12787	21631	7597.3	699.5	14254	13	12	8	19	40	16	6	32	Deamidation (NQ)	56761	Uncharacterized protein OS=Trichosporon oleaginosus GN=CC85DRAFT_284901 PE=3 SV=1
A0A0J1BAF6	261.56	47	29	47	41	47	31	41	2363.3	17048	79156	12480	6909.4	31008	8	8	14	25	38	23	14	25	Deamidation (NQ)	15622	Putative 60s ribosomal protein l27 OS=Trichosporon oleaginosus GN=CC85DRAFT_283200 PE=4 SV=1
A0A0J0XKP0	261.51	16	4	3	0	7	12	0	0	0	0	576.44	19434	0	7	7	1	1	0	4	16	0	Acetylation (N-term); Deamidation (NQ)	50645	Major facilitator superfamily transporter OS=Trichosporon oleaginosus GN=CC85DRAFT_107908 PE=4 SV=1
A0A0J0XMP9	261.31	14	4	9	11	7	5	8	0	2508.9	16449	3257.6	246.5	10026	12	12	5	11	23	16	5	21	Oxidation (M)	107036	Endopeptidase OS=Trichosporon oleaginosus GN=CC85DRAFT_274500 PE=4 SV=1
A0A0J0XLT1	261.28	48	0	0	15	13	48	7	0	0	698.71	873.61	65971	0	11	11	0	0	3	2	44	1	Carbamidomethylation; Acetylation (N-term); Deamidation (NQ)	18773	Acyl-CoA N-acyltransferase OS=Trichosporon oleaginosus GN=CC85DRAFT_285848 PE=4 SV=1
A0A0J0XUU8	260.92	27	12	19	16	18	11	18	0	22302	44485	22305	7120.7	20348	12	12	8	22	26	20	11	21	Acetylation (N-term); Deamidation (NQ)	54641	Putative d-3-phosphoglycerate dehydrogenase 2 OS=Trichosporon oleaginosus GN=CC85DRAFT_283189 PE=4 SV=1
A0A0J0XLX9	260.85	21	21	18	17	14	18	0	22412	14090	9089.8	4421.1	24395	0	9	9	42	23	16	17	27	0	Carbamidomethylation; Acetylation (N-term); Oxidation (M); Deamidation (NQ)	28794	RmlC-like cupin OS=Trichosporon oleaginosus GN=CC85DRAFT_285880 PE=3 SV=1
A0A0J1B729	260.8	17	1	8	10	3	4	7	0	9004.3	5251.9	7403.6	7503.2	3814.6	17	17	3	9	27	3	4	20	Carbamidomethylation; Acetylation (N-term); Deamidation (NQ)	131093	Uncharacterized protein OS=Trichosporon oleaginosus GN=CC85DRAFT_284451 PE=4 SV=1
A0A0J0XVQ0	260.14	39	3	15	28	10	9	24	0	1878.8	4086.6	0	0	3783.8	13	12	3	12	19	10	4	16	Carbamidomethylation; Acetylation (N-term); Oxidation (M)	49822	26S proteasome subunit P45 OS=Trichosporon oleaginosus GN=CC85DRAFT_283023 PE=3 SV=1
A0A0J0XNJ9	260	36	17	16	22	26	30	16	0	2126.4	4261.2	4767.7	18842	0	7	7	6	10	13	20	22	10	Carbamidomethylation; Oxidation (M); Deamidation (NQ)	26931	DUF500-domain-containing protein OS=Trichosporon oleaginosus GN=CC85DRAFT_245609 PE=4 SV=1
A0A0J0XYR7	259.78	20	0	11	13	10	3	13	0	4909.8	16062	10750	18870	12145	20	20	0	12	30	10	5	21	Carbamidomethylation; Acetylation (N-term); Oxidation (M); Deamidation (NQ)	124050	Leucyl-tRNA synthetase OS=Trichosporon oleaginosus GN=CC85DRAFT_324992 PE=4 SV=1
A0A0J0XTX3	259.28	65	47	44	49	41	39	45	552.37	33496	113600	31989	11674	61186	14	14	18	29	48	32	19	37	Carbamidomethylation; Acetylation (N-term); Oxidation (M); Deamidation (NQ)	20104	60s ribosomal protein l17 OS=Trichosporon oleaginosus GN=CC85DRAFT_283472 PE=3 SV=1
A0A0J0XDY0	259.06	28	10	24	26	22	13	26	0	6680.2	9952.4	2233.7	1126.4	4379.6	8	8	4	18	19	12	4	18	Oxidation (M)	37186	Arp2/3 complex 34kDa subunit p34-Arc OS=Trichosporon oleaginosus GN=CC85DRAFT_309507 PE=4 SV=1
A0A0J0XI34	258.97	13	3	8	10	8	2	9	0	1634.1	6288.4	6708.7	0	17939	13	13	3	10	20	9	1	20	Oxidation (M); Deamidation (NQ)	116576	FACT complex subunit SPT16 OS=Trichosporon oleaginosus GN=CC85DRAFT_287141 PE=4 SV=1
A0A0J0XT99	258.62	28	2	2	2	2	0	26	0	0	0	0	0	49570	14	14	2	1	1	1	0	52	Carbamidomethylation; Oxidation (M); Deamidation (NQ)	63269	Carboxylic ester hydrolase OS=Trichosporon oleaginosus GN=CC85DRAFT_315276 PE=3 SV=1
A0A0J1BBV0	258.36	18	3	10	17	9	0	11	0	6625.7	17263	4406.4	0	16838	10	10	1	10	22	10	0	13	Carbamidomethylation; Oxidation (M); Deamidation (NQ)	67400	Methylenetetrahydrofolate reductase OS=Trichosporon oleaginosus GN=CC85DRAFT_282556 PE=3 SV=1
A0A0J1B2U1	258.05	31	5	17	25	18	4	23	0	8825.5	12345	8034.3	1461.2	8598.6	15	15	4	14	32	21	3	22	Acetylation (N-term); Oxidation (M); Deamidation (NQ)	54132	Eukaryotic translation initiation factor 3 subunit E OS=Trichosporon oleaginosus GN=INT6 PE=3 SV=1
A0A0J0XEL1	257.58	45	43	43	44	43	39	44	1097.5	20786	77643	11654	6385.9	30116	9	9	10	23	41	18	9	27	Oxidation (M)	16548	Putative ribosomal protein OS=Trichosporon oleaginosus GN=CC85DRAFT_330692 PE=3 SV=1
A0A0J0XND0	257.42	29	10	22	29	21	11	15	0	13260	30028	3353.6	1536.4	6214.4	8	8	4	16	33	8	4	12	Oxidation (M)	33921	Single hybrid motif-containing protein OS=Trichosporon oleaginosus GN=CC85DRAFT_285356 PE=4 SV=1
A0A0J0XE68	256.39	30	4	14	29	10	7	16	0	4181.1	14486	0	2153.8	2118.9	17	17	2	11	36	10	3	15	Carbamidomethylation; Acetylation (N-term); Oxidation (M); Deamidation (NQ)	64435	Imidazole glycerol phosphate synthase HisHF OS=Trichosporon oleaginosus GN=CC85DRAFT_279596 PE=3 SV=1
A0A0J1AV63	256.36	13	9	5	10	10	10	7	16755	16782	28348	50247	36423	23343	7	7	15	11	20	26	28	11	Acetylation (N-term); Oxidation (M); Deamidation (NQ)	69283	Glycoside hydrolase OS=Trichosporon oleaginosus GN=CC85DRAFT_288803 PE=4 SV=1
A0A0J1AUL5	256.31	40	23	28	33	31	8	27	0	12420	30345	12425	789.29	16006	12	12	8	13	33	21	2	19	Carbamidomethylation; Acetylation (N-term); Oxidation (M); Deamidation (NQ)	33942	Putative eukaryotic translation initiation factor 2 alpha subunit OS=Trichosporon oleaginosus GN=CC85DRAFT_314120 PE=4 SV=1
A0A0J0XDI2	255.4	31	2	24	29	0	3	0	0	10325	61288	0	0	0	11	11	1	22	37	0	1	0	Acetylation (N-term); Oxidation (M); Deamidation (NQ)	42004	NAD(P)-binding protein OS=Trichosporon oleaginosus GN=CC85DRAFT_279913 PE=4 SV=1
A0A0J0XT12	255.13	28	0	17	22	12	0	20	0	5703	14531	2544.1	0	9387.8	16	16	0	13	29	9	0	23	Carbamidomethylation; Acetylation (N-term); Deamidation (NQ)	60411	Putative T-complex protein 1 epsilon subunit OS=Trichosporon oleaginosus GN=CC85DRAFT_283744 PE=3 SV=1
A0A0J0XDZ1	254.65	21	2	7	15	7	1	12	0	2507.1	13297	4761.2	485.78	11597	23	23	3	9	27	8	2	23	Carbamidomethylation; Acetylation (N-term); Deamidation (NQ)	124896	Isoleucine-tRNA ligase OS=Trichosporon oleaginosus GN=CC85DRAFT_324016 PE=3 SV=1
A0A0J1B213	254.54	15	1	8	12	5	1	10	1943.7	0	4067.3	611.96	430.21	2964.3	10	10	1	7	19	6	1	15		92707	Putative cystathionine beta-lyase OS=Trichosporon oleaginosus GN=CC85DRAFT_286196 PE=4 SV=1
A0A0J0XKI8	254.21	40	11	19	31	7	7	31	0	6147.5	9468.6	0	0	7078.4	10	10	3	10	17	3	2	15	Deamidation (NQ)	23941	HMG-box (Fragment) OS=Trichosporon oleaginosus GN=CC85DRAFT_223482 PE=4 SV=1
A0A0J0XL34	254.2	38	8	23	26	31	14	25	0	9791.6	35000	9825	3013.7	20686	13	13	9	17	41	29	6	25	Carbamidomethylation; Acetylation (N-term); Oxidation (M); Deamidation (NQ)	25484	Ribosomal protein OS=Trichosporon oleaginosus GN=CC85DRAFT_312562 PE=3 SV=1
A0A0J0XE55	254.18	18	7	17	15	10	11	16	0	12870	25210	4422.9	1195.8	12232	8	8	4	15	19	14	6	13	Acetylation (N-term); Deamidation (NQ)	48614	Putative actin-like protein 3 OS=Trichosporon oleaginosus GN=CC85DRAFT_288575 PE=3 SV=1
A0A0J0XDZ5	254.09	18	2	5	17	1	0	8	0	1241.8	9440.5	751.16	0	2326.6	11	11	2	4	21	1	0	13	Acetylation (N-term); Oxidation (M); Deamidation (NQ)	77886	Acetolactate synthase OS=Trichosporon oleaginosus GN=CC85DRAFT_279649 PE=3 SV=1
A0A0J0XJ63	253.97	17	3	6	14	6	0	7	422.89	2666.8	6651.2	1753	0	4164.9	17	17	3	7	26	8	0	17	Acetylation (N-term); Oxidation (M); Deamidation (NQ)	111518	Putative glycine dehydrogenase mitochondrial OS=Trichosporon oleaginosus GN=CC85DRAFT_329354 PE=4 SV=1
A0A0J0XQE3	253.73	27	2	12	16	4	0	19	0	2079.6	3193.5	435.35	0	3718	14	14	1	11	14	2	0	18	Carbamidomethylation; Acetylation (N-term); Oxidation (M); Deamidation (NQ)	67801	Pentulose kinase OS=Trichosporon oleaginosus GN=CC85DRAFT_301498 PE=4 SV=1
A0A0J0XD71	253.18	13	4	8	13	6	3	10	604.36	13075	17634	3052.5	733.6	20047	11	11	4	12	30	8	3	22	Carbamidomethylation; Acetylation (N-term); Oxidation (M); Deamidation (NQ)	100834	Coatomer subunit gamma OS=Trichosporon oleaginosus GN=CC85DRAFT_288951 PE=3 SV=1
A0A0J0XSK8	252.92	33	26	32	32	32	28	29	1066.4	19346	58098	19595	10147	35384	9	9	12	22	26	29	20	24	Carbamidomethylation; Acetylation (N-term); Deamidation (NQ)	24065	GTP-binding nuclear protein OS=Trichosporon oleaginosus GN=CC85DRAFT_271931 PE=3 SV=1
A0A0J0XQR9	252.89	25	3	16	20	15	10	15	0	2509.7	6288.5	1238.8	831.84	4154	14	14	1	10	19	11	7	15	Acetylation (N-term); Deamidation (NQ)	67997	Translation initiation factor eIF-2A OS=Trichosporon oleaginosus GN=CC85DRAFT_284570 PE=4 SV=1
A0A0J0XT56	252.51	21	6	21	16	15	6	15	0	1710.9	5452.1	402.34	0	5169.8	4	4	3	12	19	8	1	11		24881	Uncharacterized protein OS=Trichosporon oleaginosus GN=CC85DRAFT_283775 PE=4 SV=1
A0A0J0XF28	252.39	43	11	26	43	14	35	14	3204.1	23075	58241	18289	10427	38430	13	13	8	17	51	15	19	17	Carbamidomethylation; Deamidation (NQ)	34570	Putative G protein beta subunit-like protein Rkp1 OS=Trichosporon oleaginosus GN=CC85DRAFT_288316 PE=4 SV=1
A0A0J0XRF8	252.2	12	9	7	11	11	12	9	2168.9	2115.5	35415	36766	48974	29340	8	8	7	10	27	25	30	23	Carbamidomethylation; Acetylation (N-term); Oxidation (M); Deamidation (NQ)	57706	General substrate transporter OS=Trichosporon oleaginosus GN=CC85DRAFT_243841 PE=3 SV=1
A0A0J0XRA5	252.18	44	18	28	41	24	17	30	2473.7	26061	57009	15400	4543.5	21489	9	9	11	19	23	14	7	18	Acetylation (N-term); Oxidation (M); Deamidation (NQ)	24209	Uncharacterized protein OS=Trichosporon oleaginosus GN=CC85DRAFT_284300 PE=3 SV=1
A0A0J0XGX7	252.06	25	8	19	19	13	5	10	361.84	8267.6	20462	6491.1	3791.6	6727	14	14	4	16	20	12	3	15	Acetylation (N-term); Oxidation (M); Deamidation (NQ)	59271	GMP synthase OS=Trichosporon oleaginosus GN=CC85DRAFT_287599 PE=3 SV=1
A0A0J0XWS3	252.01	31	11	25	20	19	10	19	0	8541	12605	5160.1	0	8385.4	12	12	5	16	24	17	3	18	Carbamidomethylation; Oxidation (M); Deamidation (NQ)	45192	Glycogen synthase kinase 3 OS=Trichosporon oleaginosus GN=CC85DRAFT_295091 PE=3 SV=1
A0A0J0XZR1	251.99	22	10	22	22	22	22	17	939.93	15185	30892	20707	22126	9618.8	5	5	4	28	27	30	22	10	Carbamidomethylation; Oxidation (M); Deamidation (NQ)	37875	Thioredoxin reductase OS=Trichosporon oleaginosus GN=CC85DRAFT_324814 PE=3 SV=1
A0A0J0XL64	251.73	22	7	16	18	9	8	18	0	5683.5	12972	1870.9	454.65	6978.6	9	8	7	11	20	10	8	17	Acetylation (N-term); Deamidation (NQ)	44710	DEAD-domain-containing protein OS=Trichosporon oleaginosus GN=CC85DRAFT_103441 PE=4 SV=1
A0A0J0XXZ3	251.67	16	9	3	2	12	11	0	3746.8	0	868.4	14067	11811	0	9	9	12	4	1	19	20	0	Carbamidomethylation; Oxidation (M)	73058	Lysophospholipase OS=Trichosporon oleaginosus GN=CC85DRAFT_268467 PE=3 SV=1
A0A0J0XYN9	251.66	41	0	11	16	16	35	10	0	0	0	0	7004.8	0	9	9	0	2	4	6	27	3	Acetylation (N-term); Oxidation (M)	27525	NAD(P)-binding protein OS=Trichosporon oleaginosus GN=CC85DRAFT_281818 PE=4 SV=1
A0A0J0XXM8	251.38	20	2	9	13	4	8	15	0	5345.5	11632	928.9	5936	21135	11	11	1	8	20	3	8	21	Acetylation (N-term); Oxidation (M); Deamidation (NQ)	72260	PLP-dependent transferase (Fragment) OS=Trichosporon oleaginosus GN=CC85DRAFT_254197 PE=4 SV=1
A0A0J1B642	251.09	23	6	19	13	10	8	15	0	11870	12992	7684.6	3256.8	18796	17	17	9	25	24	15	11	25		73221	Coronin OS=Trichosporon oleaginosus GN=CC85DRAFT_284752 PE=3 SV=1
A0A0J0XHV5	251.02	30	16	26	22	16	25	16	1269.2	14094	14780	7462.9	16499	9974.3	10	10	11	17	15	16	21	15	Deamidation (NQ)	37556	Putative dihydrokaempferol 4-reductase OS=Trichosporon oleaginosus GN=CC85DRAFT_287198 PE=4 SV=1
A0A0J0XYV3	250.94	55	41	23	31	30	51	13	1095.4	602.26	0	7918.9	307530	0	7	7	8	4	6	11	77	1	Carbamidomethylation; Acetylation (N-term); Deamidation (NQ)	13407	DUF427-domain-containing protein OS=Trichosporon oleaginosus GN=CC85DRAFT_281884 PE=4 SV=1
A0A0J0XUR7	250.9	34	9	9	17	17	34	17	0	0	0	4516.5	50321	0	5	5	1	2	5	6	28	3	Carbamidomethylation; Oxidation (M); Deamidation (NQ)	20978	Ribulose-phosphate 3-epimerase OS=Trichosporon oleaginosus GN=CC85DRAFT_283088 PE=4 SV=1
A0A0J1B1F9	250.23	26	3	2	3	13	20	0	0	0	0	2745.8	14442	0	12	12	1	1	1	12	33	0	Carbamidomethylation; Acetylation (N-term); Oxidation (M); Deamidation (NQ)	62715	Glycoside hydrolase OS=Trichosporon oleaginosus GN=CC85DRAFT_286465 PE=4 SV=1
A0A0J0XNK7	250.18	34	9	20	22	14	14	23	512.19	2690.2	11786	1078.8	1529.1	14737	11	11	7	10	21	8	6	28	Carbamidomethylation; Acetylation (N-term); Deamidation (NQ)	36290	Thioredoxin-like protein OS=Trichosporon oleaginosus GN=CC85DRAFT_328067 PE=4 SV=1
A0A0J1B4H2	250.13	24	2	11	19	9	1	10	0	3978.4	54229	13215	0	5833.8	17	17	1	14	30	10	1	14	Carbamidomethylation; Acetylation (N-term); Oxidation (M); Deamidation (NQ)	96693	Threonyl-tRNA synthetase OS=Trichosporon oleaginosus GN=CC85DRAFT_285484 PE=3 SV=1
A0A0J0XCP8	250.05	21	5	14	14	5	4	14	0	7314.6	7112.4	2983.4	463.8	21143	14	14	7	10	18	6	2	26	Carbamidomethylation; Acetylation (N-term); Deamidation (NQ)	74200	Chromatin remodeling-related protein OS=Trichosporon oleaginosus GN=CC85DRAFT_289144 PE=4 SV=1
A0A0J0XJV6	249.85	21	4	14	12	9	0	16	0	838.66	2855.3	0	0	3315.7	7	7	1	6	8	5	0	9	Deamidation (NQ)	52948	Aldehyde dehydrogenase OS=Trichosporon oleaginosus GN=CC85DRAFT_329114 PE=3 SV=1
A0A0J0XY90	249.4	51	10	33	31	24	20	32	916.75	9251.8	15140	1138.1	2579.1	4844.2	13	13	2	16	15	9	5	15	Acetylation (N-term); Oxidation (M); Deamidation (NQ)	26171	Vacuolar ATP synthase subunit E OS=Trichosporon oleaginosus GN=CC85DRAFT_290092 PE=3 SV=1
A0A0J0XIH4	248.98	48	4	23	36	12	20	36	0	739.82	3667	410.99	1625.4	5225	9	9	1	7	19	2	6	15		25425	Ras-domain-containing protein OS=Trichosporon oleaginosus GN=CC85DRAFT_286989 PE=4 SV=1
A0A0J0XYE7	248.88	28	5	7	22	3	6	10	0	0	4225.1	628.47	0	8276.9	12	12	2	3	19	7	2	11	Carbamidomethylation; Acetylation (N-term); Oxidation (M); Deamidation (NQ)	52044	Serine-tRNA ligase OS=Trichosporon oleaginosus GN=CC85DRAFT_281711 PE=4 SV=1
A0A0J1AZE7	248.85	15	1	8	10	6	1	6	0	3115	14860	1352	0	5224	15	15	1	7	19	7	1	11	Carbamidomethylation; Acetylation (N-term); Oxidation (M); Deamidation (NQ)	138949	Cation-transporting ATPase OS=Trichosporon oleaginosus GN=CC85DRAFT_329688 PE=3 SV=1
A0A0J0XIB2	248.72	41	21	30	34	34	24	36	0	9059.5	34139	8662.6	6611.3	15219	11	11	11	18	29	20	7	45	Carbamidomethylation; Oxidation (M); Deamidation (NQ)	21546	Ribosomal protein S7 OS=Trichosporon oleaginosus GN=CC85DRAFT_142597 PE=3 SV=1
A0A0J0XYI1	248.13	46	15	31	35	30	32	25	0	25006	40055	19446	8654.1	12339	16	16	5	23	29	32	17	19	Carbamidomethylation; Acetylation (N-term); Oxidation (M); Deamidation (NQ)	38858	Isocitrate/isopropylmalate dehydrogenase OS=Trichosporon oleaginosus GN=CC85DRAFT_253819 PE=3 SV=1
A0A0J0XGR3	247.99	54	24	47	48	17	25	46	1666.5	10720	34469	7601.9	1022.1	12354	8	8	7	9	19	4	6	10	Carbamidomethylation; Deamidation (NQ)	13187	60s ribosomal protein l34-b OS=Trichosporon oleaginosus GN=CC85DRAFT_278098 PE=3 SV=1
A0A0J1AUP9	247.83	43	25	38	36	25	25	36	821.12	17763	26998	14449	3577	14499	11	11	18	29	27	20	13	20	Acetylation (N-term); Oxidation (M); Deamidation (NQ)	27846	Putative electron transfer flavo protein complex subunit ETF-beta OS=Trichosporon oleaginosus GN=CC85DRAFT_266190 PE=4 SV=1
A0A0J0XQR8	247.75	24	3	21	0	0	2	16	0	2739.2	0	0	0	2026.3	10	10	1	11	0	0	1	12	Carbamidomethylation; Acetylation (N-term)	59512	Dihydroxyacetone kinase OS=Trichosporon oleaginosus GN=CC85DRAFT_284568 PE=4 SV=1
A0A0J0XBN6	247.63	40	13	10	16	26	35	13	3258.5	6099.6	26795	23497	27286	11467	10	10	6	6	16	23	24	9	Carbamidomethylation; Acetylation (N-term); Oxidation (M); Deamidation (NQ)	31652	Uncharacterized protein OS=Trichosporon oleaginosus GN=CC85DRAFT_267101 PE=4 SV=1
A0A0J0XNN8	247.41	50	28	38	28	39	15	38	2777.8	31646	66083	26672	10403	44075	12	12	9	23	28	25	8	24	Acetylation (N-term); Deamidation (NQ)	18719	60s ribosomal protein l11 OS=Trichosporon oleaginosus GN=CC85DRAFT_78288 PE=3 SV=1
A0A0J0XEG6	247.32	49	32	38	38	32	46	36	4043.3	16922	29799	32013	167050	18338	9	9	13	25	35	30	68	32	Acetylation (N-term); Oxidation (M); Deamidation (NQ)	20666	ADP-ribosylation facter OS=Trichosporon oleaginosus GN=CC85DRAFT_265387 PE=3 SV=1
A0A0J0XFM8	246.74	49	0	37	40	31	31	46	0	2678.8	25057	1593.4	1184.2	5987.6	8	8	0	14	27	13	7	17	Acetylation (N-term); Deamidation (NQ)	14493	Ribosomal protein L22e (Fragment) OS=Trichosporon oleaginosus GN=CC85DRAFT_250426 PE=4 SV=1
A0A0J0XR88	246.55	32	31	31	31	31	32	31	6403.6	12916	25231	13598	259900	6952	4	4	12	13	19	11	99	12	Deamidation (NQ)	13216	Putative endoribonuclease L-PSP OS=Trichosporon oleaginosus GN=CC85DRAFT_291427 PE=4 SV=1
A0A0J0XN86	246.37	22	7	14	17	11	2	18	0	6489.3	13133	3447	0	12697	11	11	5	14	24	10	1	23	Carbamidomethylation; Acetylation (N-term)	66359	DEAD-domain-containing protein OS=Trichosporon oleaginosus GN=CC85DRAFT_285448 PE=3 SV=1
A0A0J0XB10	246.2	36	20	32	20	20	24	32	2401.7	18732	21873	9061.9	4230.1	21833	6	6	9	18	20	18	10	23	Acetylation (N-term); Deamidation (NQ)	26547	Protein YOP1 OS=Trichosporon oleaginosus GN=CC85DRAFT_289667 PE=3 SV=1
A0A0J1B3N7	245.79	28	0	0	0	0	26	2	0	0	0	0	19227	0	15	15	0	0	0	0	28	1	Carbamidomethylation; Acetylation (N-term); Oxidation (M); Deamidation (NQ)	62669	Uncharacterized protein OS=Trichosporon oleaginosus GN=CC85DRAFT_285668 PE=4 SV=1
A0A0J0XNP8	245.56	36	9	24	34	14	20	18	600.09	12843	22937	6731.8	3954.9	18156	13	13	6	19	28	15	11	28	Oxidation (M); Deamidation (NQ)	37009	Putative Septin ring protein OS=Trichosporon oleaginosus GN=CC85DRAFT_285295 PE=3 SV=1
A0A0J0XTE4	245.27	23	12	23	23	23	18	21	1758.7	24077	39924	12294	9278	25862	7	7	13	22	38	28	18	28	Carbamidomethylation; Oxidation (M)	39596	Mannose-1-phosphate guanylyltransferase (Fragment) OS=Trichosporon oleaginosus GN=CC85DRAFT_242501 PE=4 SV=1
A0A0J0XDB7	245.18	16	1	14	8	6	2	8	0	2888.4	2613.6	0	632.61	2783.5	12	11	4	14	13	7	5	18	Carbamidomethylation; Deamidation (NQ)	110799	P-loop containing nucleoside triphosphate hydrolase protein OS=Trichosporon oleaginosus GN=CC85DRAFT_288950 PE=4 SV=1
A0A0J0XTB8	245.13	17	0	8	8	5	7	6	0	2474.2	2581.8	353.75	4465.4	366.59	15	15	0	9	13	4	10	12	Carbamidomethylation; Acetylation (N-term); Oxidation (M); Deamidation (NQ)	125347	Uncharacterized protein OS=Trichosporon oleaginosus GN=CC85DRAFT_256989 PE=4 SV=1
A0A0J1AX98	245	20	1	13	12	4	1	12	0	6406.4	7834.1	1400.5	0	4244.3	22	22	1	16	23	5	1	18	Carbamidomethylation; Acetylation (N-term); Oxidation (M); Deamidation (NQ)	128456	Ubiquitin carboxyl-terminal hydrolase 5 OS=Trichosporon oleaginosus GN=CC85DRAFT_293520 PE=3 SV=1
A0A0J0XLE5	244.93	31	5	22	20	13	10	23	0	681.79	4000.4	0	0	1995	9	9	5	11	16	6	3	20	Carbamidomethylation; Acetylation (N-term); Oxidation (M); Deamidation (NQ)	36639	3-hydroxybutyryl-CoA dehydrogenase OS=Trichosporon oleaginosus GN=CC85DRAFT_285999 PE=4 SV=1
A0A0J0XIN7	244.93	23	4	9	18	10	11	14	0	9833.4	17085	5288.8	4657	14181	12	12	4	12	21	8	9	16	Carbamidomethylation	56717	3-hydroxyisobutyryl-CoA hydrolase mitochondrial OS=Trichosporon oleaginosus GN=CC85DRAFT_313057 PE=3 SV=1
A0A0J0XCR4	244.62	11	4	4	4	5	9	4	2845.1	2611.5	5467	18066	19634	493.57	14	14	12	8	12	15	27	8	Carbamidomethylation; Acetylation (N-term); Oxidation (M); Deamidation (NQ)	155950	Uncharacterized protein OS=Trichosporon oleaginosus GN=CC85DRAFT_314173 PE=4 SV=1
A0A0J0XD91	243.95	19	2	10	17	10	8	10	0	3663.5	5380.5	1749.4	6393.4	2240.6	10	10	1	10	20	8	4	11	Acetylation (N-term)	67803	Uncharacterized protein OS=Trichosporon oleaginosus GN=CC85DRAFT_288960 PE=4 SV=1
A0A0J0XUQ3	243.9	26	0	13	18	9	2	17	0	1545	7486.4	479.47	0	5233.3	15	15	0	6	14	6	2	14	Acetylation (N-term); Oxidation (M); Deamidation (NQ)	66367	Signal recognition particle subunit SRP68 OS=Trichosporon oleaginosus GN=CC85DRAFT_306948 PE=3 SV=1
A0A0J1BA78	243.87	50	10	0	0	14	40	0	0	0	0	382.62	18212	0	7	7	1	0	0	2	15	0	Carbamidomethylation; Oxidation (M)	15418	Glutaredoxin OS=Trichosporon oleaginosus GN=CC85DRAFT_283106 PE=4 SV=1
A0A0J0XCF5	243.8	31	9	27	31	25	17	17	0	13128	31625	7591.2	1976.4	9673.7	8	8	2	13	28	10	8	12	Carbamidomethylation	29751	Ni-binding urease accessory protein OS=Trichosporon oleaginosus GN=CC85DRAFT_289226 PE=3 SV=1
A0A0J1B3G5	243.64	62	18	43	56	43	29	51	0	3681.1	17390	3821	698.37	12488	7	7	7	19	28	22	7	23	Carbamidomethylation; Acetylation (N-term); Oxidation (M); Deamidation (NQ)	14474	Ribosomal protein S8 OS=Trichosporon oleaginosus GN=CC85DRAFT_285781 PE=3 SV=1
A0A0J0XE43	243.03	15	3	10	15	8	8	13	0	1948.2	12071	730.59	0	6129.4	9	9	1	13	33	3	4	22	Deamidation (NQ)	44786	NAP-domain-containing protein OS=Trichosporon oleaginosus GN=CC85DRAFT_309503 PE=3 SV=1
A0A0J0XM53	242.98	24	11	10	11	14	18	14	10451	8185.7	9575.3	25485	20360	16620	11	11	18	11	13	16	20	18	Carbamidomethylation; Acetylation (N-term); Deamidation (NQ)	57877	1 3-beta-glucanosyltransferase OS=Trichosporon oleaginosus GN=CC85DRAFT_285785 PE=3 SV=1
A0A0J0XWT4	242.74	29	4	17	14	7	2	12	1211.6	8297.1	7696.9	597.95	425.61	12936	26	26	4	16	17	6	2	17	Carbamidomethylation; Acetylation (N-term); Oxidation (M); Deamidation (NQ)	105470	Kinesin-like protein OS=Trichosporon oleaginosus GN=CC85DRAFT_325634 PE=3 SV=1
A0A0J1AUR7	242.74	51	11	20	29	32	40	27	0	2339.1	9196.6	2854.3	11474	1873	11	11	3	7	16	21	14	15	Carbamidomethylation; Deamidation (NQ)	28564	NAD(P)-binding protein OS=Trichosporon oleaginosus GN=CC85DRAFT_305415 PE=3 SV=1
A0A0J0XVB4	242.39	54	8	16	23	16	46	0	0	368.37	1947.8	525.3	9299.2	0	8	8	1	2	9	2	18	0	Oxidation (M); Deamidation (NQ)	20802	1 2-dihydroxy-3-keto-5-methylthiopentene dioxygenase OS=Trichosporon oleaginosus GN=ADI1 PE=3 SV=1
A0A0J0XLY6	242.1	33	0	13	24	19	13	27	0	2738.2	10357	3314.2	537.81	3451.4	11	11	0	7	19	8	5	9	Acetylation (N-term); Oxidation (M); Deamidation (NQ)	32099	Mitochondrial carrier OS=Trichosporon oleaginosus GN=CC85DRAFT_285884 PE=3 SV=1
A0A0J0XR35	242	20	2	11	14	6	7	11	980.46	2425.4	5994.4	0	606.62	754.23	9	9	1	6	17	6	2	9	Carbamidomethylation; Oxidation (M); Deamidation (NQ)	58786	D-lactate dehydrogenase (Fragment) OS=Trichosporon oleaginosus GN=CC85DRAFT_258490 PE=4 SV=1
A0A0J0XU63	241.52	17	8	6	8	6	13	9	14180	2519.1	12258	26358	19739	16373	9	9	16	3	13	15	18	14	Acetylation (N-term); Oxidation (M); Deamidation (NQ)	63464	Amine oxidase OS=Trichosporon oleaginosus GN=CC85DRAFT_283541 PE=4 SV=1
A0A0J0XRH3	241.44	18	9	6	12	9	15	6	16794	0	21398	33093	13048	1166.4	8	8	14	5	12	15	18	5	Acetylation (N-term); Deamidation (NQ)	47897	Uncharacterized protein OS=Trichosporon oleaginosus GN=CC85DRAFT_272141 PE=4 SV=1
A0A0J0XVG5	241.41	25	15	15	15	25	25	15	39136	26454	52655	74128	105190	46921	4	4	23	21	20	30	41	28	Carbamidomethylation; Oxidation (M); Deamidation (NQ)	22273	Uncharacterized protein OS=Trichosporon oleaginosus GN=CC85DRAFT_325967 PE=4 SV=1
A0A0J0XN93	241.39	28	16	15	9	14	7	12	0	4796.6	6231.7	1221.5	1725.8	0	11	11	9	9	8	13	7	12	Acetylation (N-term); Oxidation (M); Deamidation (NQ)	46837	Uncharacterized protein OS=Trichosporon oleaginosus GN=CC85DRAFT_285328 PE=4 SV=1
A0A0J0XRW3	240.58	19	2	16	18	15	9	13	0	4133	2935.9	4897.5	680.31	3894.6	7	7	1	9	12	18	5	11	Acetylation (N-term); Deamidation (NQ)	48115	Heme oxygenase-like protein OS=Trichosporon oleaginosus GN=CC85DRAFT_284126 PE=4 SV=1
A0A0J0XK39	240.49	32	7	23	23	15	6	15	0	4892.3	13358	1965.9	0	4343.8	16	16	3	12	31	12	2	20	Acetylation (N-term)	58756	Anthranilate synthase component OS=Trichosporon oleaginosus GN=CC85DRAFT_286471 PE=4 SV=1
A0A0J0XWV5	240.44	46	28	38	38	33	28	41	1819.5	14983	62832	12631	12859	28360	8	8	7	21	39	15	13	23	Oxidation (M); Deamidation (NQ)	16952	Ribosomal protein S13 OS=Trichosporon oleaginosus GN=CC85DRAFT_269444 PE=3 SV=1
A0A0J0XQF7	239.22	28	0	24	24	11	12	21	0	1801.4	3283.9	0	0	828.24	7	7	0	7	16	2	2	11	Acetylation (N-term)	32803	Uncharacterized protein OS=Trichosporon oleaginosus GN=CC85DRAFT_284709 PE=4 SV=1
A0A0J0XQS0	239.02	10	3	1	8	4	5	3	0	0	3097.7	1134.4	5271.4	654.15	5	5	3	1	12	8	9	3	Acetylation (N-term); Oxidation (M); Deamidation (NQ)	59325	Amino acid transporter OS=Trichosporon oleaginosus GN=CC85DRAFT_284566 PE=4 SV=1
A0A0J0XNV1	238.86	45	0	8	14	5	42	5	0	711.67	2685	0	13194	0	9	9	0	3	5	2	19	3	Carbamidomethylation; Oxidation (M)	25984	Metallo-hydrolase/oxidoreductase OS=Trichosporon oleaginosus GN=CC85DRAFT_259951 PE=4 SV=1
A0A0J0XT72	238.84	47	25	26	24	37	37	12	2966.9	1013.6	5523.8	10111	71029	2741.8	9	9	5	7	9	17	36	4	Carbamidomethylation; Oxidation (M); Deamidation (NQ)	20833	Glutathione peroxidase OS=Trichosporon oleaginosus GN=CC85DRAFT_271484 PE=3 SV=1
A0A0J0XMI2	238.84	25	17	13	17	17	20	13	56410	52100	66429	126560	148620	45303	8	8	35	30	28	53	61	21	Acetylation (N-term); Oxidation (M); Deamidation (NQ)	26103	Protein ROT1 OS=Trichosporon oleaginosus GN=CC85DRAFT_246118 PE=3 SV=1
A0A0J0XQA1	238.82	12	5	7	7	8	10	7	3754.5	1740.7	927.3	6945.9	34090	524.01	6	6	8	6	7	13	26	4	Carbamidomethylation; Oxidation (M)	54648	Acid protease OS=Trichosporon oleaginosus GN=CC85DRAFT_284645 PE=3 SV=1
A0A0J0XE34	238.71	34	0	20	34	15	13	15	0	4777.3	18120	2725.9	1474	3988.4	9	9	0	10	22	5	4	8	Acetylation (N-term); Oxidation (M); Deamidation (NQ)	31038	Eukaryotic translation initiation factor 3 subunit G OS=Trichosporon oleaginosus GN=TIF35 PE=3 SV=1
A0A0J1BEJ9	238.48	23	1	5	13	6	4	14	0	770.8	18666	1113.6	4996.8	11249	17	17	1	4	19	4	5	19	Carbamidomethylation; Acetylation (N-term); Oxidation (M); Deamidation (NQ)	100036	ARM repeat-containing protein OS=Trichosporon oleaginosus GN=CC85DRAFT_5427 PE=4 SV=1
A0A0J0XG43	238.34	17	0	17	12	3	4	11	0	8862.3	8483.4	0	0	681.37	8	8	0	13	13	2	2	13	Acetylation (N-term); Deamidation (NQ)	59302	Uncharacterized protein OS=Trichosporon oleaginosus GN=CC85DRAFT_287897 PE=4 SV=1
A0A0J0XTX7	237.95	40	0	0	0	22	40	0	0	0	0	1562.3	45810	0	7	7	0	0	0	6	28	0	Carbamidomethylation	20131	GAF domain-like protein OS=Trichosporon oleaginosus GN=CC85DRAFT_283440 PE=4 SV=1
A0A0J0XN66	237.84	16	4	3	3	8	13	0	0	0	0	4615.6	12950	0	6	6	3	1	1	8	12	0	Carbamidomethylation; Acetylation (N-term); Oxidation (M)	50209	Phosphoglycerate mutase-like protein OS=Trichosporon oleaginosus GN=CC85DRAFT_328153 PE=4 SV=1
A0A0J0XNJ3	237.8	37	0	29	17	8	0	0	0	14856	3533.8	1540.6	0	0	10	10	0	20	11	2	0	0	Carbamidomethylation; Acetylation (N-term)	39000	Uncharacterized protein OS=Trichosporon oleaginosus GN=CC85DRAFT_285370 PE=4 SV=1
A0A0J1BD27	237.65	17	1	8	9	7	6	3	482.63	18175	17600	41893	43208	1385.4	21	21	1	11	19	12	8	4	Acetylation (N-term); Deamidation (NQ)	142177	Uncharacterized protein OS=Trichosporon oleaginosus GN=CC85DRAFT_268533 PE=4 SV=1
A0A0J1BBZ2	237.6	23	19	19	19	23	19	19	1927	4224.2	18475	3541.1	7104	12373	6	6	29	27	35	30	33	31	Acetylation (N-term); Oxidation (M); Deamidation (NQ)	32859	PEMT-domain-containing protein OS=Trichosporon oleaginosus GN=CC85DRAFT_255331 PE=4 SV=1
A0A0J0XQ18	237.5	22	1	9	13	8	2	16	0	1978.8	2628.9	0	1652.2	5852.9	15	15	1	7	15	7	1	24	Carbamidomethylation; Oxidation (M); Deamidation (NQ)	107157	DNA helicase OS=Trichosporon oleaginosus GN=CC85DRAFT_284730 PE=3 SV=1
A0A0J0XR50	237.5	42	10	28	25	25	27	25	913.7	11970	29511	11318	1900.9	15672	13	13	3	20	46	21	8	25	Carbamidomethylation; Oxidation (M); Deamidation (NQ)	33366	Fibrillarin OS=Trichosporon oleaginosus GN=CC85DRAFT_301359 PE=3 SV=1
A0A0J0XSN4	237.34	35	0	6	15	6	35	6	0	665.93	2307.8	3346.3	19267	0	6	6	0	3	6	9	31	1	Carbamidomethylation; Acetylation (N-term); Deamidation (NQ)	25200	3 4-dihydroxy-2-butanone 4-phosphate synthase OS=Trichosporon oleaginosus GN=CC85DRAFT_283854 PE=3 SV=1
A0A0J0XWZ6	237.22	22	3	12	16	11	2	16	0	4153.7	8968.5	1664.6	0	8274.8	11	11	2	8	14	14	1	17	Carbamidomethylation; Acetylation (N-term); Oxidation (M); Deamidation (NQ)	64658	Uncharacterized protein OS=Trichosporon oleaginosus GN=CC85DRAFT_282213 PE=4 SV=1
A0A0J0XHR8	237.17	34	20	24	22	18	14	20	0	2273.1	9116	16384	9836.8	13863	11	11	5	12	16	11	6	19	Acetylation (N-term); Deamidation (NQ)	33254	Mitochondrial carrier OS=Trichosporon oleaginosus GN=CC85DRAFT_287394 PE=3 SV=1
A0A0J0XVH0	237.13	32	12	17	27	14	10	20	0	9249.6	30671	5362.4	1960.4	18439	10	10	9	15	32	11	5	20	Acetylation (N-term); Oxidation (M); Deamidation (NQ)	32052	Mitochondrial carrier OS=Trichosporon oleaginosus GN=CC85DRAFT_282961 PE=3 SV=1
A0A0J0XF81	236.85	21	10	7	11	17	21	0	842.62	0	4817.5	11732	14594	0	6	6	10	2	9	26	21	0	Carbamidomethylation; Deamidation (NQ)	40126	Putative cell wall organization and biogenesis-related protein OS=Trichosporon oleaginosus GN=CC85DRAFT_288276 PE=4 SV=1
A0A0J0XI19	236.72	11	2	0	7	9	7	4	0	0	3701.2	291.83	365.75	462.8	7	7	1	0	14	10	8	4	Carbamidomethylation; Deamidation (NQ)	107671	Uncharacterized protein OS=Trichosporon oleaginosus GN=CC85DRAFT_287115 PE=4 SV=1
A0A0J1B2A9	236.66	25	11	9	11	11	13	18	4591.3	5510.8	5088.7	2109.7	1312.5	3311.7	15	15	6	11	15	9	11	20	Acetylation (N-term); Oxidation (M); Deamidation (NQ)	57510	Uncharacterized protein OS=Trichosporon oleaginosus GN=CC85DRAFT_286152 PE=4 SV=1
A0A0J1B658	236.64	22	0	3	14	3	0	19	0	0	5379.3	0	0	5789	10	7	0	3	20	3	0	31	Carbamidomethylation; Oxidation (M); Deamidation (NQ)	61251	Catalase OS=Trichosporon oleaginosus GN=CC85DRAFT_284768 PE=3 SV=1
A0A0J1AWC7	236.59	36	0	29	25	9	4	25	0	4439	8844.3	778.31	0	4280.7	12	12	0	13	22	3	1	15	Carbamidomethylation; Acetylation (N-term); Deamidation (NQ)	40373	Peptidyl-prolyl cis-trans isomerase D OS=Trichosporon oleaginosus GN=CC85DRAFT_279199 PE=4 SV=1
A0A0J0XJM7	236.1	32	0	0	0	0	31	4	0	0	0	0	6538.1	0	10	10	0	0	0	0	21	1	Carbamidomethylation; Acetylation (N-term)	41908	Uncharacterized protein OS=Trichosporon oleaginosus GN=CC85DRAFT_286609 PE=4 SV=1
A0A0J1BCL8	235.78	20	1	6	11	8	3	7	2309.4	1101.6	1119.7	766.57	512.24	949.69	11	11	1	4	13	5	3	5	Carbamidomethylation; Acetylation (N-term); Deamidation (NQ)	77108	RhoGAP-domain-containing protein OS=Trichosporon oleaginosus GN=CC85DRAFT_240400 PE=4 SV=1
A0A0J0XJ33	235.4	25	6	11	19	10	25	16	0	5806.4	11376	695.95	15524	2012.4	5	5	1	3	11	2	14	4	Oxidation (M)	23789	Isopentenyldiphosphate isomerase OS=Trichosporon oleaginosus GN=CC85DRAFT_286769 PE=4 SV=1
A0A0J0XEN5	235.3	23	0	8	18	13	7	19	0	0	13685	2698.4	493.48	5797.9	13	13	0	5	22	12	3	19	Carbamidomethylation; Acetylation (N-term); Deamidation (NQ)	67711	CTP synthase OS=Trichosporon oleaginosus GN=CC85DRAFT_313839 PE=3 SV=1
A0A0J0XFD5	234.78	21	6	15	15	9	9	11	0	1310.8	4804.7	0	368.18	0	8	8	2	8	14	8	5	12	Carbamidomethylation; Acetylation (N-term); Deamidation (NQ)	50253	Protein phosphatase PP2A regulatory subunit B OS=Trichosporon oleaginosus GN=CC85DRAFT_288250 PE=3 SV=1
A0A0J1AVN1	234.77	20	3	10	11	15	4	10	12999	42557	23917	41410	34286	22149	14	14	9	10	16	13	6	12	Acetylation (N-term); Deamidation (NQ)	78149	Uncharacterized protein OS=Trichosporon oleaginosus GN=CC85DRAFT_330828 PE=4 SV=1
A0A0J0XLS3	234.52	26	0	23	19	18	0	19	0	9981.1	18359	4022.9	0	5535.1	6	6	0	16	21	9	0	23	Acetylation (N-term); Oxidation (M); Deamidation (NQ)	31303	Uncharacterized protein OS=Trichosporon oleaginosus GN=CC85DRAFT_285950 PE=4 SV=1
A0A0J0XDC2	234.25	19	0	19	14	8	0	19	0	444.53	2095.9	370.44	0	1821.6	5	5	0	10	6	2	0	6	Carbamidomethylation	31554	Proteasome subunit beta type OS=Trichosporon oleaginosus GN=CC85DRAFT_251792 PE=3 SV=1
A0A0J0XSJ7	234.04	35	7	11	23	9	18	18	0	1662.7	0	1054.5	3594.1	0	10	10	3	4	11	4	6	8	Acetylation (N-term); Deamidation (NQ)	30045	Uncharacterized protein OS=Trichosporon oleaginosus GN=CC85DRAFT_326920 PE=4 SV=1
A0A0J0XGY3	233.91	37	0	23	37	10	18	15	0	9136.6	21589	4079.4	1314.5	0	8	8	0	4	27	6	5	4	Deamidation (NQ)	17371	Uncharacterized protein OS=Trichosporon oleaginosus GN=CC85DRAFT_287610 PE=4 SV=1
A0A0J1BD96	233.77	11	0	5	7	3	2	3	0	20220	25448	12337	3897.8	4259.6	20	20	0	12	22	6	4	8	Acetylation (N-term); Oxidation (M); Deamidation (NQ)	234508	Uncharacterized protein OS=Trichosporon oleaginosus GN=CC85DRAFT_325281 PE=4 SV=1
A0A0J1AZ30	233.41	26	6	19	19	14	12	14	0	6913.2	16884	5743.2	615.29	4556.5	12	12	3	14	27	9	8	9	Carbamidomethylation; Deamidation (NQ)	41460	Saccharopine dehydrogenase [NAD(+) L-lysine-forming] OS=Trichosporon oleaginosus GN=CC85DRAFT_287314 PE=3 SV=1
A0A0J0XNL1	233.31	13	2	7	9	7	1	5	307.7	4609.6	10329	1728.4	0	2010.2	16	16	3	10	22	12	1	11	Acetylation (N-term); Deamidation (NQ)	153475	L-aminoadipate-semialdehyde dehydrogenase OS=Trichosporon oleaginosus GN=CC85DRAFT_327950 PE=3 SV=1
A0A0J0XKD2	233.31	46	30	45	35	30	30	40	2297.8	26162	49396	19347	4520.1	34439	11	9	12	31	31	24	16	33	Acetylation (N-term); Oxidation (M); Deamidation (NQ)	22354	Putative ras-related protein ypt1 OS=Trichosporon oleaginosus GN=CC85DRAFT_247510 PE=4 SV=1
A0A0J0XLT2	233.19	22	4	12	18	12	9	17	0	6261.8	22462	2667.6	0	11891	10	10	4	9	25	8	4	19	Carbamidomethylation; Oxidation (M); Deamidation (NQ)	58154	Putative farnesyl-diphosphate farnesyltransferase OS=Trichosporon oleaginosus GN=CC85DRAFT_98494 PE=4 SV=1
A0A0J1B4S0	233.13	16	4	10	16	10	6	14	0	6648.3	21068	4689.5	1137.2	17484	9	9	3	11	26	10	6	20	Oxidation (M); Deamidation (NQ)	67277	Malic enzyme OS=Trichosporon oleaginosus GN=CC85DRAFT_285398 PE=3 SV=1
A0A0J0XK48	233.1	32	1	0	3	0	3	25	0	0	0	0	0	8230.1	15	14	1	0	3	0	1	23	Acetylation (N-term); Deamidation (NQ)	63624	Peroxisomal hydratase-dehydrogenase-epimerase OS=Trichosporon oleaginosus GN=CC85DRAFT_292611 PE=4 SV=1
A0A0J0XEI2	232.97	49	13	29	35	8	22	26	0	8338.9	13745	1176.2	10696	8035.4	7	7	4	7	11	3	9	8	Carbamidomethylation; Acetylation (N-term); Deamidation (NQ)	23907	Protein import receptor MAS20 OS=Trichosporon oleaginosus GN=CC85DRAFT_288513 PE=4 SV=1
A0A0J0XSS7	232.9	19	2	17	11	4	6	19	0	2468.3	2643.9	0	0	4355.8	7	7	1	11	9	3	3	14	Carbamidomethylation; Acetylation (N-term); Oxidation (M)	54022	Succinyl-CoA:3-ketoacid-coenzyme A transferase OS=Trichosporon oleaginosus GN=CC85DRAFT_283947 PE=3 SV=1
A0A0J0XVG4	232.79	40	22	18	18	18	36	26	0	0	1322.9	0	25305	0	6	6	8	6	12	3	18	13	Acetylation (N-term); Deamidation (NQ)	24629	Uncharacterized protein OS=Trichosporon oleaginosus GN=CC85DRAFT_325984 PE=4 SV=1
A0A0J0XDQ0	232.78	35	3	25	29	20	3	25	0	4491.8	11574	1836.5	0	5703.5	11	11	1	9	14	10	1	14	Carbamidomethylation; Acetylation (N-term); Oxidation (M); Deamidation (NQ)	32800	Uncharacterized protein OS=Trichosporon oleaginosus GN=CC85DRAFT_288862 PE=4 SV=1
A0A0J0XUK4	232.48	20	17	17	17	17	20	17	0	8458.4	21200	11337	16557	3940.2	4	4	6	12	17	14	20	12	Acetylation (N-term); Deamidation (NQ)	28856	Pali-domain-containing protein OS=Trichosporon oleaginosus GN=CC85DRAFT_283079 PE=4 SV=1
A0A0J1B4V3	232.23	24	2	13	13	4	2	11	0	5425.2	5066.1	1926.4	0	4835.4	15	15	2	11	15	4	1	14	Carbamidomethylation; Acetylation (N-term)	78528	Acyl-coenzyme A oxidase OS=Trichosporon oleaginosus GN=CC85DRAFT_285254 PE=3 SV=1
A0A0J0XH89	231.82	24	11	18	20	16	6	11	615.31	10910	22890	5664.5	435.44	15437	10	10	5	18	25	18	2	18	Acetylation (N-term); Oxidation (M); Deamidation (NQ)	52500	Putative argininosuccinate lyase OS=Trichosporon oleaginosus GN=CC85DRAFT_329889 PE=3 SV=1
A0A0J0XQU4	231.69	30	0	14	23	20	30	10	0	1657.8	1992.5	2328.4	30749	0	10	10	0	6	17	9	43	4	Oxidation (M); Deamidation (NQ)	36615	Uncharacterized protein OS=Trichosporon oleaginosus GN=CC85DRAFT_244019 PE=4 SV=1
A0A0J0XPF2	231.06	28	3	21	23	3	6	15	0	5087.1	13943	0	672.09	3333.7	11	11	2	14	27	2	4	16	Acetylation (N-term); Oxidation (M)	52514	Putative glutamate carboxypeptidase protein OS=Trichosporon oleaginosus GN=CC85DRAFT_284945 PE=4 SV=1
A0A0J1B6F2	230.69	23	7	19	23	14	14	14	0	5999.3	25175	3562.4	493.14	5237.9	5	5	4	6	22	6	3	8	Oxidation (M)	23827	NDK-domain-containing protein OS=Trichosporon oleaginosus GN=CC85DRAFT_272887 PE=3 SV=1
A0A0J1BEC4	230.32	38	0	21	31	21	0	25	0	1595.4	3503.4	2882.5	0	417.93	10	10	0	6	16	9	0	17	Carbamidomethylation; Acetylation (N-term); Oxidation (M)	32676	Pyrroline-5-carboxylate reductase OS=Trichosporon oleaginosus GN=CC85DRAFT_253501 PE=3 SV=1
A0A0J0XT37	229.87	41	0	8	8	8	41	0	0	721.4	632.78	0	13905	0	7	7	0	2	3	2	23	0	Oxidation (M)	23397	HAD-like protein OS=Trichosporon oleaginosus GN=CC85DRAFT_283756 PE=4 SV=1
A0A0J0XW94	229.84	33	4	16	23	9	4	16	0	10241	30150	9069	1892.9	19756	7	7	2	5	16	5	2	10	Carbamidomethylation; Oxidation (M); Deamidation (NQ)	34511	Uncharacterized protein OS=Trichosporon oleaginosus GN=CC85DRAFT_269878 PE=4 SV=1
A0A0J1B1N8	229.63	18	4	3	11	7	18	4	0	0	1083.4	0	8552.8	0	7	7	3	1	7	6	17	1	Oxidation (M)	35066	MFS general substrate transporter OS=Trichosporon oleaginosus GN=CC85DRAFT_286313 PE=4 SV=1
A0A0J0XEB6	229.56	12	5	6	5	5	7	3	3657.8	829.19	2371.9	16030	22079	0	7	7	11	5	5	10	12	5	Carbamidomethylation; Acetylation (N-term); Oxidation (M); Deamidation (NQ)	77438	Uncharacterized protein OS=Trichosporon oleaginosus GN=CC85DRAFT_288584 PE=4 SV=1
A0A0J0XFQ7	229.55	23	6	9	11	6	3	13	3494.2	6835.9	1847.2	10356	2626.7	12845	26	26	9	11	15	9	4	31	Carbamidomethylation; Acetylation (N-term); Deamidation (NQ)	138383	Structural maintenance of chromosomes protein OS=Trichosporon oleaginosus GN=CC85DRAFT_264703 PE=3 SV=1
A0A0J1B188	229.5	19	5	14	12	5	5	17	0	5164.2	2230.5	455.79	0	2665.1	6	6	2	5	14	4	1	10	Acetylation (N-term); Deamidation (NQ)	46716	Uncharacterized protein OS=Trichosporon oleaginosus GN=CC85DRAFT_303292 PE=4 SV=1
A0A0J0XCH1	229.46	23	4	12	18	15	3	17	0	2963.8	6981.4	890.61	1715.6	2729.7	12	12	1	7	16	8	2	13	Acetylation (N-term); Deamidation (NQ)	44143	Acetylornithine and succinylornithine aminotransferase OS=Trichosporon oleaginosus GN=CC85DRAFT_289231 PE=3 SV=1
A0A0J0XK80	229.46	38	0	29	30	20	5	25	0	2968.7	6114.4	1069.9	0	4041.6	8	8	0	8	12	4	1	9	Oxidation (M); Deamidation (NQ)	28506	Proteasome subunit alpha type OS=Trichosporon oleaginosus GN=CC85DRAFT_286411 PE=3 SV=1
A0A0J0XRS3	229.25	22	5	3	17	7	3	16	0	1461.2	18632	2383.4	495.28	8366.2	8	8	2	1	23	3	1	12	Carbamidomethylation	41045	Biotin synthase OS=Trichosporon oleaginosus GN=CC85DRAFT_284076 PE=3 SV=1
A0A0J1B522	229.19	10	1	6	2	1	2	5	0	632.21	249.38	3289.8	0	0	7	7	1	9	2	1	1	5	Carbamidomethylation; Acetylation (N-term)	98087	Uncharacterized protein OS=Trichosporon oleaginosus GN=CC85DRAFT_245219 PE=4 SV=1
A0A0J1AXB8	228.98	14	1	6	12	8	7	6	0	4492.6	17068	839.27	2759.4	2558.2	13	13	1	8	21	9	10	8	Carbamidomethylation; Oxidation (M); Deamidation (NQ)	112815	2-dehydropantoate 2-reductase OS=Trichosporon oleaginosus GN=CC85DRAFT_293537 PE=4 SV=1
A0A0J0XSG5	228.64	45	5	27	39	22	0	39	0	1971.3	9763.5	0	0	1523.5	5	5	1	8	23	2	0	14	Carbamidomethylation; Acetylation (N-term); Deamidation (NQ)	17156	Cytochrome c oxidase polypeptide IV OS=Trichosporon oleaginosus GN=CC85DRAFT_284046 PE=4 SV=1
A0A0J0XNB0	227.61	14	0	6	11	6	5	11	0	1760.4	5006.6	933.44	1464.7	2940.1	11	11	0	9	24	7	4	17	Carbamidomethylation; Acetylation (N-term); Oxidation (M); Deamidation (NQ)	104079	Putative ER to Golgi transport-related protein OS=Trichosporon oleaginosus GN=CC85DRAFT_285483 PE=4 SV=1
A0A0J0XIE0	227.47	32	11	16	12	11	32	7	0	0	0	2214.8	43868	2793.4	5	5	5	4	3	5	23	4	Carbamidomethylation	20536	Uncharacterized protein OS=Trichosporon oleaginosus GN=CC85DRAFT_293004 PE=4 SV=1
A0A0J0XT41	227.43	37	4	22	34	19	8	19	0	6242.5	10278	1927.2	0	5541.4	8	8	2	10	15	7	2	11	Deamidation (NQ)	30011	Uncharacterized protein OS=Trichosporon oleaginosus GN=CC85DRAFT_326665 PE=4 SV=1
A0A0J1BBW0	227.32	22	15	12	15	6	8	22	5254	1560.2	5675.1	0	4614	43543	10	10	13	13	10	6	6	38	Carbamidomethylation; Oxidation (M); Deamidation (NQ)	46135	Glycoside hydrolase OS=Trichosporon oleaginosus GN=CC85DRAFT_240542 PE=3 SV=1
A0A0J0XQW8	227.12	41	15	26	35	25	28	36	1081.2	13515	37415	12725	3359.5	23609	9	9	8	11	31	14	10	18	Carbamidomethylation; Acetylation (N-term); Deamidation (NQ)	22188	Ribosomal protein S7e OS=Trichosporon oleaginosus GN=CC85DRAFT_48162 PE=4 SV=1
A0A0J1BCP9	226.51	58	43	44	57	43	43	44	3355.9	29226	109250	34522	17053	97260	7	7	6	31	46	19	35	35	Deamidation (NQ)	10479	Histone H4 (Fragment) OS=Trichosporon oleaginosus GN=CC85DRAFT_223303 PE=3 SV=1
A0A0J1ATL9	226.22	32	4	23	24	8	4	24	0	3172.7	4319.7	860.45	1977	1959.2	17	17	2	15	22	5	2	23	Carbamidomethylation; Acetylation (N-term); Oxidation (M); Deamidation (NQ)	59441	WD40 repeat-like protein OS=Trichosporon oleaginosus GN=CC85DRAFT_252597 PE=4 SV=1
A0A0J0XZ28	226.11	31	8	28	22	13	9	21	0	7035.2	7459.3	482.11	0	6405.9	12	11	6	21	21	10	4	16	Deamidation (NQ)	47074	Endopeptidase OS=Trichosporon oleaginosus GN=CC85DRAFT_281943 PE=3 SV=1
A0A0J0XT28	226.01	12	12	9	8	12	10	8	102950	87582	172360	269430	196510	132990	8	8	36	30	27	62	67	37	Acetylation (N-term); Deamidation (NQ)	61391	Glycoside hydrolase OS=Trichosporon oleaginosus GN=CC85DRAFT_326654 PE=4 SV=1
A0A0J0XWX8	225.75	15	2	4	10	7	13	3	0	373.6	436.04	777.11	4615.6	0	6	6	2	2	6	9	13	1	Carbamidomethylation; Acetylation (N-term); Oxidation (M); Deamidation (NQ)	71215	Galactose oxidase OS=Trichosporon oleaginosus GN=CC85DRAFT_282639 PE=4 SV=1
A0A0J0XIA7	225.63	18	1	11	6	4	1	10	0	5820.6	1622.5	2263.3	0	4895.4	20	20	2	13	12	5	1	15	Carbamidomethylation; Acetylation (N-term); Oxidation (M); Deamidation (NQ)	142342	CnNIK1 OS=Trichosporon oleaginosus GN=CC85DRAFT_321370 PE=4 SV=1
A0A0J0XJK4	225.48	42	19	24	29	24	25	22	0	7584	32526	7420.8	11198	13012	11	11	9	17	30	17	11	19	Acetylation (N-term); Oxidation (M); Deamidation (NQ)	28657	Cytochrome b-c1 complex subunit Rieske mitochondrial OS=Trichosporon oleaginosus GN=CC85DRAFT_308601 PE=4 SV=1
A0A0J1B7A2	225.3	16	5	6	7	11	15	0	0	0	11106	15223	21565	0	10	10	5	2	14	21	29	0	Acetylation (N-term)	54912	MFS general substrate transporter OS=Trichosporon oleaginosus GN=CC85DRAFT_258248 PE=4 SV=1
A0A0J1B8W9	225.21	13	1	3	11	5	0	9	964.09	530.38	13700	569	0	6097	15	15	1	3	21	8	0	14	Carbamidomethylation; Acetylation (N-term); Deamidation (NQ)	118408	Putative mRNA export factor elf1 OS=Trichosporon oleaginosus GN=CC85DRAFT_283760 PE=4 SV=1
A0A0J1B1K7	225.15	22	0	14	8	9	18	10	0	1909	1560.2	0	7607.2	4471.4	9	9	0	7	7	4	14	11	Carbamidomethylation; Deamidation (NQ)	46991	Putative leukotriene-A4 hydrolase OS=Trichosporon oleaginosus GN=CC85DRAFT_286403 PE=4 SV=1
A0A0J0XTK4	225.13	16	6	5	6	5	9	8	1150.4	2969.4	5259.1	1652.2	12570	2612.3	16	16	9	8	8	6	15	18	Acetylation (N-term); Oxidation (M); Deamidation (NQ)	135807	Uncharacterized protein OS=Trichosporon oleaginosus GN=CC85DRAFT_242629 PE=4 SV=1
A0A0J1AWX6	224.82	31	12	23	17	20	23	28	1171.9	8067.5	18486	6018.5	1360.8	7168.4	11	11	4	13	17	14	13	24	Acetylation (N-term); Deamidation (NQ)	38834	Homoserine dehydrogenase OS=Trichosporon oleaginosus GN=CC85DRAFT_264788 PE=3 SV=1
A0A0J0XX30	224.5	24	0	15	18	15	21	15	0	5489.3	7180.4	4952.7	19626	9537.9	7	7	0	11	19	12	15	13	Deamidation (NQ)	42987	Phosphoserine aminotransferase OS=Trichosporon oleaginosus GN=CC85DRAFT_282246 PE=3 SV=1
A0A0J0XH87	224.39	15	5	10	10	7	6	10	0	2305.8	8889.3	710.23	2481.7	3520.3	8	8	3	9	16	5	6	9	Carbamidomethylation; Acetylation (N-term); Deamidation (NQ)	65355	Uncharacterized protein OS=Trichosporon oleaginosus GN=CC85DRAFT_263723 PE=4 SV=1
A0A0J1B3Z1	224.07	18	1	10	14	3	0	15	0	3114.1	6282.6	1585.5	0	6337.8	10	10	1	7	17	4	0	18	Carbamidomethylation; Acetylation (N-term); Oxidation (M); Deamidation (NQ)	75787	Glycogen synthase OS=Trichosporon oleaginosus GN=CC85DRAFT_260436 PE=4 SV=1
A0A0J0XES8	223.98	21	3	13	8	5	3	9	0	2632.2	1527.1	1584.8	0	2396.9	14	14	4	10	8	5	2	12	Oxidation (M); Deamidation (NQ)	91271	Uncharacterized protein OS=Trichosporon oleaginosus GN=CC85DRAFT_330599 PE=4 SV=1
A0A0J0XXK0	223.88	7	1	5	6	5	3	5	0	9230.7	9131.9	1345.6	790.73	8052.6	6	6	1	9	14	4	2	13	Acetylation (N-term); Oxidation (M)	92597	ARM repeat-containing protein OS=Trichosporon oleaginosus GN=CC85DRAFT_299415 PE=4 SV=1
A0A0J0XX24	223.88	7	1	5	6	5	3	5	0	9230.7	9131.9	1345.6	790.73	8052.6	6	6	1	9	14	4	2	13	Acetylation (N-term); Oxidation (M)	93552	ARM repeat-containing protein OS=Trichosporon oleaginosus GN=CC85DRAFT_290153 PE=4 SV=1
A0A0J0XN97	223.76	14	0	0	0	6	14	2	0	0	0	1495.8	11741	0	7	7	0	0	0	4	17	1	Carbamidomethylation; Acetylation (N-term)	58930	Arabinanase/levansucrase/invertase OS=Trichosporon oleaginosus GN=CC85DRAFT_274062 PE=3 SV=1
A0A0J1AXN0	223.57	40	7	30	33	24	13	24	0	6921.3	9497.6	1056.5	197.17	4722.8	8	8	2	10	17	7	4	10	Carbamidomethylation; Acetylation (N-term); Oxidation (M); Deamidation (NQ)	23969	Peptidyl-prolyl cis-trans isomerase OS=Trichosporon oleaginosus GN=CC85DRAFT_250033 PE=3 SV=1
A0A0J0XHP4	223.47	38	19	19	11	19	38	11	592.46	2279.3	2803.2	13891	198080	0	4	4	5	8	5	9	61	1	Acetylation (N-term); Oxidation (M); Deamidation (NQ)	13535	Profilin OS=Trichosporon oleaginosus GN=CC85DRAFT_287247 PE=3 SV=1
A0A0J0XQ41	223.17	60	34	50	51	46	40	48	1152.6	32291	131050	33022	13409	78951	17	17	19	35	51	35	21	44	Acetylation (N-term); Oxidation (M); Deamidation (NQ)	22263	40S ribosomal protein S9-A OS=Trichosporon oleaginosus GN=CC85DRAFT_307724 PE=3 SV=1
A0A0J1BA65	223.17	18	9	9	17	9	9	15	0	18694	13961	10546	2918	9335.6	7	7	4	14	21	19	6	14	Acetylation (N-term); Oxidation (M); Deamidation (NQ)	29230	Uncharacterized protein OS=Trichosporon oleaginosus GN=CC85DRAFT_326078 PE=4 SV=1
A0A0J1BAG2	223.04	55	0	0	0	24	50	0	0	0	0	336.46	17569	0	9	9	0	0	0	5	23	0	Oxidation (M); Deamidation (NQ)	15791	EF-hand OS=Trichosporon oleaginosus GN=CC85DRAFT_283209 PE=4 SV=1
A0A0J0XFM9	222.07	10	1	2	4	3	2	3	0	1331.8	5447.2	175.98	5653.7	2055.4	21	21	2	7	14	5	4	7	Carbamidomethylation; Acetylation (N-term); Deamidation (NQ)	271765	PROCN-domain-containing protein OS=Trichosporon oleaginosus GN=CC85DRAFT_288123 PE=4 SV=1
A0A0J1B300	222.05	25	8	7	10	9	7	8	11642	41892	18036	60662	22227	48994	33	33	9	10	19	17	8	18	Acetylation (N-term); Oxidation (M); Deamidation (NQ)	131859	Uncharacterized protein OS=Trichosporon oleaginosus GN=CC85DRAFT_246649 PE=4 SV=1
A0A0J0XMZ2	221.62	24	2	10	19	2	0	13	0	4045.2	16866	0	0	6009.9	9	9	1	7	17	1	0	10		52104	Uncharacterized protein OS=Trichosporon oleaginosus GN=CC85DRAFT_302340 PE=4 SV=1
A0A0J0XX05	221.52	29	0	6	26	19	20	15	0	2205	15449	6219	4652.8	3366.9	7	7	0	3	23	18	16	10	Carbamidomethylation; Oxidation (M); Deamidation (NQ)	30186	Carbonic anhydrase OS=Trichosporon oleaginosus GN=CC85DRAFT_282219 PE=3 SV=1
A0A0J0XUS4	221.26	18	5	7	8	7	3	10	0	294.34	297.11	1703.4	0	12253	14	14	4	7	10	9	3	20	Acetylation (N-term); Deamidation (NQ)	72463	Uncharacterized protein OS=Trichosporon oleaginosus GN=CC85DRAFT_310876 PE=4 SV=1
A0A0J0XSK1	220.46	14	2	10	7	6	0	5	0	4712.7	4927.9	0	0	2859.4	9	9	1	13	10	4	0	9	Oxidation (M); Deamidation (NQ)	80350	Uncharacterized protein OS=Trichosporon oleaginosus GN=CC85DRAFT_283825 PE=4 SV=1
A0A0J0XV08	220.36	29	13	20	24	16	15	20	0	5474	15120	299.87	468.53	3850.7	8	8	5	10	16	8	5	14	Oxidation (M); Deamidation (NQ)	34120	Mov34-domain-containing protein OS=Trichosporon oleaginosus GN=CC85DRAFT_270485 PE=4 SV=1
A0A0J0XSK7	220.24	11	3	6	7	4	1	7	0	3409.4	15472	615.81	0	7266.9	8	8	2	8	13	7	1	13	Carbamidomethylation; Acetylation (N-term); Oxidation (M); Deamidation (NQ)	106293	DUF1620-domain-containing protein OS=Trichosporon oleaginosus GN=CC85DRAFT_257471 PE=4 SV=1
A0A0J0XD58	219.72	15	4	7	8	7	10	9	0	1530.6	7333.2	0	521.97	3744.6	8	8	3	4	6	3	7	10	Oxidation (M); Deamidation (NQ)	84679	Uncharacterized protein OS=Trichosporon oleaginosus GN=CC85DRAFT_305458 PE=4 SV=1
A0A0J0XQT5	219.65	21	3	16	17	5	3	11	0	4150.1	8139.4	1717.6	629.91	6074.5	8	8	2	8	11	5	1	12	Oxidation (M)	49002	Pkinase-domain-containing protein OS=Trichosporon oleaginosus GN=CC85DRAFT_258710 PE=3 SV=1
A0A0J0XRZ5	219.52	16	2	0	0	0	0	16	0	0	0	0	0	16507	8	8	1	0	0	0	0	29		61431	Phenylacetone monooxygenase OS=Trichosporon oleaginosus GN=CC85DRAFT_326993 PE=4 SV=1
A0A0J0XP39	219.17	18	7	11	11	7	4	10	0	3331.2	3137.5	295.68	0	0	10	10	5	6	17	3	3	15	Acetylation (N-term); Deamidation (NQ)	74125	Capsular associated protein OS=Trichosporon oleaginosus GN=CC85DRAFT_285176 PE=4 SV=1
A0A0J1B5V5	218.94	38	15	22	38	22	15	22	0	7694.3	72710	792.26	1099.6	16143	8	8	5	13	44	13	4	20	Oxidation (M); Deamidation (NQ)	16316	Ribosomal protein S17e OS=Trichosporon oleaginosus GN=CC85DRAFT_284850 PE=3 SV=1
A0A0J0XRT4	218.82	18	5	0	0	0	16	0	0	0	0	0	2575.5	0	7	7	1	0	0	0	21	0	Acetylation (N-term)	41969	WD40 repeat-like protein OS=Trichosporon oleaginosus GN=CC85DRAFT_284093 PE=4 SV=1
A0A0J0XFI5	218.6	22	6	9	15	9	9	15	2792.4	4066.6	8096	1605.1	0	4395.5	8	8	2	5	13	7	3	10	Acetylation (N-term); Oxidation (M); Deamidation (NQ)	43310	Uncharacterized protein OS=Trichosporon oleaginosus GN=CC85DRAFT_177491 PE=4 SV=1
A0A0J0XVP9	218.47	50	32	41	40	45	45	42	11111	34470	77258	46143	51825	75846	9	9	22	29	37	33	31	32	Acetylation (N-term); Deamidation (NQ)	15471	Histone H2B OS=Trichosporon oleaginosus GN=CC85DRAFT_295131 PE=3 SV=1
A0A0J0XH20	218.37	62	59	59	52	52	55	59	1536.8	2768.8	8120	1607.5	11382	1387.2	5	5	10	21	27	19	22	19	Deamidation (NQ)	10995	Ribosomal protein 60S OS=Trichosporon oleaginosus GN=CC85DRAFT_287643 PE=3 SV=1
A0A0J0XIT0	218.22	22	5	19	22	12	7	15	0	11574	13193	5265.9	794.7	9563.2	11	11	4	20	28	11	4	20	Oxidation (M)	60525	S-adenosyl-L-methionine-dependent methyltransferase OS=Trichosporon oleaginosus GN=CC85DRAFT_262777 PE=4 SV=1
A0A0J0XEY0	217.75	46	9	40	36	15	25	32	0	1970.3	19622	3082.3	2630	10834	8	8	2	12	10	8	15	9	Acetylation (N-term); Deamidation (NQ)	23232	GTPase of the Ypt/Rab family OS=Trichosporon oleaginosus GN=CC85DRAFT_293738 PE=4 SV=1
A0A0J1B921	217.27	46	13	26	22	17	26	13	0	7981.5	15410	3130.3	10658	5697.9	8	8	3	19	24	10	18	13	Carbamidomethylation; Acetylation (N-term); Oxidation (M)	29203	Uncharacterized protein OS=Trichosporon oleaginosus GN=CC85DRAFT_300726 PE=4 SV=1
A0A0J0XXQ5	217.08	22	7	9	16	18	13	8	0	0	4670.5	1344.1	1376.4	1008.9	6	6	2	3	12	10	5	6	Carbamidomethylation; Acetylation (N-term); Deamidation (NQ)	40058	Uncharacterized protein OS=Trichosporon oleaginosus GN=CC85DRAFT_268381 PE=4 SV=1
A0A0J0XN64	216.92	24	3	6	10	8	5	9	1304.6	355.25	2372.2	6425.3	2360.1	1489.7	25	25	4	5	16	9	5	11	Carbamidomethylation; Acetylation (N-term); Oxidation (M); Deamidation (NQ)	127247	TPR-like protein OS=Trichosporon oleaginosus GN=CC85DRAFT_83965 PE=4 SV=1
A0A0J0XD56	216.91	24	3	6	10	7	16	10	0	878.68	2467.9	3697.3	695.1	1400.4	10	10	1	3	10	3	11	8	Carbamidomethylation; Acetylation (N-term)	52775	Folylpolyglutamate synthase OS=Trichosporon oleaginosus GN=CC85DRAFT_280247 PE=3 SV=1
A0A0J1AXW4	216.65	15	7	12	15	15	9	5	0	0	7455.8	15757	4383.5	2557	6	6	4	5	17	16	10	5	Acetylation (N-term); Oxidation (M); Deamidation (NQ)	50114	Uncharacterized protein OS=Trichosporon oleaginosus GN=CC85DRAFT_287791 PE=3 SV=1
A0A0J0XHV9	216.5	30	0	14	8	5	27	11	0	1381.4	503.91	0	9254.9	555.63	10	10	0	4	4	1	19	11	Carbamidomethylation; Deamidation (NQ)	36718	Quinone oxidoreductase putative OS=Trichosporon oleaginosus GN=CC85DRAFT_263475 PE=4 SV=1
A0A0J1B8P1	216.43	29	0	15	20	8	4	15	0	1149.5	1881.6	440.29	0	1024.8	8	8	0	4	10	3	1	7	Deamidation (NQ)	40834	GTP-binding protein OS=Trichosporon oleaginosus GN=CC85DRAFT_311352 PE=4 SV=1
A0A0J0XE39	216.37	25	0	12	18	4	2	7	0	1098.8	4266.2	0	525.35	676.87	13	13	0	6	18	2	1	7	Carbamidomethylation; Acetylation (N-term); Oxidation (M); Deamidation (NQ)	68786	2-isopropylmalate synthase OS=Trichosporon oleaginosus GN=CC85DRAFT_288625 PE=3 SV=1
A0A0J0XKB8	216.28	14	2	5	10	0	5	5	4977.6	1514.5	2776.1	0	0	602.62	14	14	3	5	11	0	5	6	Acetylation (N-term); Oxidation (M); Deamidation (NQ)	116493	Uncharacterized protein OS=Trichosporon oleaginosus GN=CC85DRAFT_286314 PE=4 SV=1
A0A0J0XQ23	216.25	16	14	11	12	15	14	11	22475	19605	50577	75388	52280	36300	6	6	15	15	13	24	19	12	Carbamidomethylation; Acetylation (N-term); Oxidation (M); Deamidation (NQ)	37423	PR-1-like protein OS=Trichosporon oleaginosus GN=CC85DRAFT_284778 PE=4 SV=1
A0A0J1AZ50	216.14	14	4	9	11	6	7	10	0	3428.3	3256.4	435.72	655.01	3193.4	8	8	3	8	11	5	5	14	Acetylation (N-term); Oxidation (M); Deamidation (NQ)	81269	Uncharacterized protein OS=Trichosporon oleaginosus GN=CC85DRAFT_329775 PE=4 SV=1
A0A0J0XER9	215.89	24	3	13	16	5	6	14	0	4759.6	11001	2520.9	743.72	4293	8	8	1	6	17	4	4	8	Acetylation (N-term); Oxidation (M)	40219	Uncharacterized protein OS=Trichosporon oleaginosus GN=CC85DRAFT_288430 PE=4 SV=1
A0A0J0XZQ1	215.88	28	4	16	19	5	23	14	0	1627.7	4777.8	1674.7	5468.2	2402.3	7	7	1	5	9	3	16	6	Deamidation (NQ)	27239	Ribose-5-phosphate isomerase OS=Trichosporon oleaginosus GN=CC85DRAFT_267725 PE=4 SV=1
A0A0J0XJ93	215.86	12	3	9	10	2	0	10	0	1954.7	7644.1	0	0	7153	7	7	2	10	14	1	0	16		81187	Protein phosphatase 2A regulatory B subunit OS=Trichosporon oleaginosus GN=CC85DRAFT_262639 PE=4 SV=1
A0A0J0XJQ4	215.61	40	0	7	7	7	40	7	0	0	1851	0	21439	0	7	7	0	2	4	2	18	2	Carbamidomethylation; Oxidation (M); Deamidation (NQ)	17725	Lactoylglutathione lyase OS=Trichosporon oleaginosus GN=CC85DRAFT_247757 PE=3 SV=1
A0A0J1B0L2	215.5	16	0	4	4	8	16	4	0	921.89	627.86	951.02	7626.8	0	5	5	0	2	3	4	14	1	Carbamidomethylation; Deamidation (NQ)	39531	Uncharacterized protein OS=Trichosporon oleaginosus GN=CC85DRAFT_303461 PE=4 SV=1
A0A0J0XHQ6	215.32	19	5	10	14	11	5	11	8905.6	2037.2	3757.8	7862.1	310.92	11199	11	11	4	5	13	4	2	11	Acetylation (N-term); Oxidation (M); Deamidation (NQ)	60788	Bromodomain-containing protein (Fragment) OS=Trichosporon oleaginosus GN=CC85DRAFT_230128 PE=4 SV=1
A0A0J0XIL2	214.93	30	0	20	18	12	11	11	0	10342	7412.4	0	2265.6	1731.6	11	11	0	10	19	5	6	7	Oxidation (M); Deamidation (NQ)	40485	Uncharacterized protein OS=Trichosporon oleaginosus GN=CC85DRAFT_286958 PE=4 SV=1
A0A0J1AVQ2	214.74	9	2	1	6	3	6	1	0	2307.2	2984.2	0	2378.6	0	10	10	3	1	14	4	7	2	Acetylation (N-term)	152304	Uncharacterized protein OS=Trichosporon oleaginosus GN=CC85DRAFT_251307 PE=4 SV=1
A0A0J0XTK0	214.45	27	0	11	14	7	27	0	0	2435.4	2964.7	0	42090	0	8	8	0	4	6	2	34	0	Oxidation (M)	30266	SGNH hydrolase OS=Trichosporon oleaginosus GN=CC85DRAFT_300534 PE=4 SV=1
A0A0J0XJ61	214.17	23	12	3	3	15	23	3	0	763.42	5746.8	5553.3	31220	1082.3	6	6	4	1	3	10	18	2	Acetylation (N-term)	27301	Uncharacterized protein OS=Trichosporon oleaginosus GN=CC85DRAFT_292848 PE=4 SV=1
A0A0J0XDZ6	214.16	52	5	5	0	5	52	7	0	0	0	0	59925	0	8	8	2	1	0	1	41	1	Carbamidomethylation; Acetylation (N-term); Oxidation (M); Deamidation (NQ)	17477	Uncharacterized protein OS=Trichosporon oleaginosus GN=CC85DRAFT_265599 PE=4 SV=1
A0A0J1BC97	214.14	24	0	7	12	10	19	7	0	0	0	326.89	4001.6	0	5	5	0	1	3	2	9	1	Carbamidomethylation	28667	Uncharacterized protein OS=Trichosporon oleaginosus GN=CC85DRAFT_325376 PE=4 SV=1
A0A0J1AXV1	214.11	19	2	8	14	3	14	16	0	0	634.43	0	3392	298.43	8	8	1	7	8	1	13	15	Acetylation (N-term); Oxidation (M)	72506	Uncharacterized protein OS=Trichosporon oleaginosus GN=CC85DRAFT_313462 PE=4 SV=1
A0A0J0XTQ2	214.06	25	17	23	20	13	21	17	1637.9	21306	12987	13387	4369.9	13288	7	7	7	12	16	12	10	10	Carbamidomethylation; Acetylation (N-term); Oxidation (M); Deamidation (NQ)	28147	NADH-cytochrome b5 reductase (Fragment) OS=Trichosporon oleaginosus GN=CC85DRAFT_242433 PE=4 SV=1
A0A0J0XU96	214.05	17	0	8	13	0	0	14	0	2169.3	5850.5	0	0	2286	9	9	0	7	16	0	0	17	Carbamidomethylation	74246	Uncharacterized protein OS=Trichosporon oleaginosus GN=CC85DRAFT_242131 PE=4 SV=1
A0A0J0XC49	214.02	14	0	0	0	14	8	0	0	0	0	1852	780.78	0	6	6	0	0	0	17	8	0	Carbamidomethylation; Deamidation (NQ)	59693	Alcohol oxidase (Fragment) OS=Trichosporon oleaginosus GN=CC85DRAFT_233638 PE=3 SV=1
A0A0J0XKI2	213.84	18	1	12	12	11	3	7	1627.1	2600	4224.9	15594	504.57	2915.9	13	12	1	13	15	10	2	13	Acetylation (N-term); Oxidation (M); Deamidation (NQ)	93336	AAA-domain-containing protein (Fragment) OS=Trichosporon oleaginosus GN=CC85DRAFT_261715 PE=4 SV=1
A0A0J0XUY8	213.8	15	3	10	10	6	15	10	0	8891.7	15614	1523.3	11583	8204.3	6	6	2	14	13	4	17	13	Acetylation (N-term); Deamidation (NQ)	41898	UV excision repair protein Rad23 OS=Trichosporon oleaginosus GN=CC85DRAFT_283184 PE=4 SV=1
A0A0J0XVT6	213.73	31	0	0	0	4	31	0	0	0	0	0	22669	0	9	9	0	0	0	1	16	0	Carbamidomethylation; Oxidation (M)	36346	Aldo/keto reductase OS=Trichosporon oleaginosus GN=CC85DRAFT_151847 PE=4 SV=1
A0A0J1B677	213.72	14	10	7	8	14	11	10	11443	7199.2	7720.7	26814	13923	12909	7	7	15	10	13	40	10	16	Carbamidomethylation; Acetylation (N-term); Oxidation (M); Deamidation (NQ)	46447	Glycoside hydrolase/deacetylase OS=Trichosporon oleaginosus GN=CC85DRAFT_65724 PE=4 SV=1
A0A0J0XGE4	213.51	26	3	12	20	11	0	21	0	1872.2	42418	11427	0	8829.6	11	11	1	4	27	6	0	14	Carbamidomethylation; Acetylation (N-term); Deamidation (NQ)	45670	NAD(P)-binding protein OS=Trichosporon oleaginosus GN=CC85DRAFT_278276 PE=4 SV=1
A0A0J1B538	213.24	22	4	10	17	17	19	14	0	1648.5	2578.9	3636.5	6779	1895.8	6	6	1	6	12	11	23	10		25117	Snare-like protein OS=Trichosporon oleaginosus GN=CC85DRAFT_285155 PE=3 SV=1
A0A0J0XGS3	213.02	14	0	5	0	10	11	0	0	0	0	1077.6	6920.6	0	9	9	0	3	0	7	14	0	Acetylation (N-term); Oxidation (M)	67953	Putative Siderochrome-iron uptake transporter OS=Trichosporon oleaginosus GN=CC85DRAFT_287750 PE=4 SV=1
A0A0J1AZ83	212.94	23	11	11	10	11	7	18	0	4071	4431	1897.8	0	6164.1	7	7	5	6	9	8	5	13	Carbamidomethylation; Acetylation (N-term)	45810	Uncharacterized protein OS=Trichosporon oleaginosus GN=CC85DRAFT_263391 PE=4 SV=1
A0A0J0XZJ1	212.62	18	2	11	13	10	0	17	0	1761.3	3780.3	542.17	0	3729	10	10	1	9	13	4	0	17		74478	Sec1-like protein OS=Trichosporon oleaginosus GN=CC85DRAFT_281549 PE=3 SV=1
A0A0J0XCZ9	212.55	20	0	13	18	0	2	5	0	0	4137.9	0	0	1424.5	8	8	0	5	12	0	1	2	Carbamidomethylation	47230	Endopeptidase OS=Trichosporon oleaginosus GN=CC85DRAFT_289065 PE=3 SV=1
A0A0J1B4J2	212.49	32	7	22	28	22	13	24	0	8593.1	11469	5051.7	0	4770.6	7	7	2	16	20	14	3	13	Oxidation (M)	24897	ATP synthase OS=Trichosporon oleaginosus GN=CC85DRAFT_302108 PE=4 SV=1
A0A0J0XWA2	212.47	21	2	12	13	1	0	8	314.25	388.48	0	0	0	231.76	11	11	1	9	11	1	0	8	Deamidation (NQ)	87762	PFU-domain-containing protein OS=Trichosporon oleaginosus GN=CC85DRAFT_282438 PE=4 SV=1
A0A0J0XIC9	212.35	22	9	20	19	16	13	20	0	5565.4	5775.3	1215.5	625.14	3376.4	6	6	4	14	16	8	8	11	Carbamidomethylation; Deamidation (NQ)	34759	NAD(P)-binding protein OS=Trichosporon oleaginosus GN=CC85DRAFT_263235 PE=3 SV=1
A0A0J0XFY1	212.06	23	0	19	23	13	0	19	0	4750.6	14776	0	0	3068.3	6	6	0	10	21	3	0	11	Carbamidomethylation	21237	L30e-like protein OS=Trichosporon oleaginosus GN=CC85DRAFT_287960 PE=4 SV=1
A0A0J0XH48	211.94	16	0	13	11	9	3	14	0	3631	2048	236.72	0	4348.1	8	8	0	8	11	4	1	17	Carbamidomethylation; Oxidation (M); Deamidation (NQ)	62942	Amidase signature enzyme OS=Trichosporon oleaginosus GN=CC85DRAFT_263930 PE=4 SV=1
A0A0J1AT25	211.9	23	0	15	19	15	4	23	0	2353.8	1303.2	607.34	0	1130.7	9	8	0	6	14	9	1	19	Carbamidomethylation; Oxidation (M)	43615	Mitogen-activated protein kinase OS=Trichosporon oleaginosus GN=CC85DRAFT_315795 PE=3 SV=1
A0A0J0XHZ6	211.84	23	10	5	9	9	13	11	0	521.05	4392.7	2865.7	5936.8	5583.2	11	11	18	4	13	18	18	16	Carbamidomethylation; Oxidation (M); Deamidation (NQ)	62359	Uncharacterized protein OS=Trichosporon oleaginosus GN=CC85DRAFT_329634 PE=4 SV=1
A0A0J0XX35	211.66	17	0	7	12	9	2	10	0	0	8062.8	195.97	387.23	3224	11	11	0	4	20	5	1	16	Carbamidomethylation	68730	Phenylalanyl-tRNA synthetase OS=Trichosporon oleaginosus GN=CC85DRAFT_282259 PE=4 SV=1
A0A0J0XIK0	211.65	19	4	19	6	4	4	4	0	7090.7	953.52	0	776.52	1667.6	6	6	1	8	2	3	2	2		40291	NAD(P)-binding protein OS=Trichosporon oleaginosus GN=CC85DRAFT_308769 PE=4 SV=1
A0A0J0XN30	211.63	38	14	26	38	14	26	26	1139	5702.4	13323	4227.4	2172.8	9141	6	6	4	7	15	4	5	8		18289	Nascent polypeptide-associated complex subunit beta OS=Trichosporon oleaginosus GN=CC85DRAFT_274393 PE=3 SV=1
A0A0J0XME4	211.54	13	1	7	10	3	0	6	411.86	3815.8	14187	635.69	0	6385	15	15	2	8	18	3	0	20	Carbamidomethylation; Acetylation (N-term); Deamidation (NQ)	142766	Uncharacterized protein OS=Trichosporon oleaginosus GN=CC85DRAFT_308156 PE=3 SV=1
A0A0J1B7Q5	211.48	38	0	0	0	0	38	0	0	0	0	0	10143	0	5	5	0	0	0	0	13	0	Oxidation (M)	15873	Uncharacterized protein OS=Trichosporon oleaginosus GN=CC85DRAFT_300966 PE=4 SV=1
A0A0J0XL76	211.46	33	6	30	17	16	19	7	0	982.45	502.84	1612.7	502.73	0	8	8	3	7	4	8	7	4	Carbamidomethylation; Oxidation (M)	30199	GroES-like protein OS=Trichosporon oleaginosus GN=CC85DRAFT_286066 PE=4 SV=1
[truncated: 2,089 more rows]

## Sheet: CytoplasmaticProteins
Accession	-10lgP	Coverage (%)	Coverage (%) Glukose	Coverage (%) Cellobiose	Coverage (%) Lactose	Coverage (%) Maltose	Coverage (%) Saccharose	Coverage (%) Trehalose	Intensity Glukose	Intensity Cellobiose	Intensity Lactose	Intensity Maltose	Intensity Saccharose	Intensity Trehalose	#Peptides	#Unique	#Spec Glukose	#Spec Cellobiose	#Spec Lactose	#Spec Maltose	#Spec Saccharose	#Spec Trehalose	PTM	Avg. Mass	Description
[truncated: 4,498 more rows]

[truncated: 3 more sheets: PMTFeature, PMTPeptides, AllPeptidesPMT]
